# Supplementary material for: A meta-analysis of pre-pregnancy maternal body mass index and placental DNA methylation identifies 27 CpG sites with implications for mother-child health
Source: Commun Biol. 2022 Nov 30;5:1313. doi: 10.1038/s42003-022-04267-y (PMC9709064; doi:10.1038/s42003-022-04267-y)
Supplement: Supplementary file 4 — Supplementary Data 1 [file 42003_2022_4267_MOESM4_ESM.xlsx]

## Sheet: Sheet1
Supplementary Data 1. Distribution of maternal BMI, demographic variables, birth outcomes, and covariates, by cohort. IQR = Inter Quartile Range.
		AQUA (N=95)			EARLI (N=54)			EDEN (N=664)			Gen3G (N=448)			GENEIDA (N=103)			HEBC (N=186)			INMA (N=168)			ITU (n=352)			NHBCS (N=311)			RICHS (N=250)
Variable	Category	N	Mean ± IQR or %	N missing	N	Mean ± IQR or %	N missing	N	Mean ± IQR or %	N missing	N	Mean ± IQR or %	N missing	N	Mean ± IQR or %	N missing	N	Mean ± IQR or %	N missing	N	Mean ± IQR or %	N missing	N	Mean ± IQR or %	N missing	N	Mean ± IQR or %	N missing	N	Mean ± IQR or %	N missing
Maternal age (years)	Continous	95	32.37 ± 6.00	0	54	33.78% ± 5	0	649	29 ± 6.8	15	448	28.2 ± 4.3	0	103	31.36 ± 5	0	186	33.80 ± 5.75	0	168	31.82 ± 5	0	352	24.09 ± 4.57	0	311	31.56 ± 7.18	0	250	30.50 ± 7.00	0
Parity	0	47	0.495	0	0	0	0	359	0.5532	0	219	0.4888	0	56	0.5437	0	73	0.3925	0	100	0.5952	0	178	0.5057	0	130	0.418	0	98	0.392	0
	>=1	48	0.505	0	54	1	0	290	0.4468	0	229	0.5112	0	47	0.4563	0	113	0.6075	0	68	0.4047	0	174	0.4943	0	181	0.582	0	151	0.604	0
Maternal education	Primary or without education	0	0	0	2	0.037	0	191	0.2952	2			448	13	0.1262	0			186	32	0.1904	0	0	0	0	3	0.0096	0	6	0.024	0
	Secondary	46	0.484	0	11	0.2037	0	254	0.3926	0			448	63	0.6117	0			186	77	0.4583	0	62	0.1761	0	35	0.1125	0	42	0.168	0
	University	49	0.516	0	39	0.7222	0	202	0.3122	0			448	27	0.2621	0			186	69	0.4107	0	290	0.8238	0	273	0.8778	0	202	0.808	0
Maternal smoking during pregnacy	1. No	73	0.768	0	54	1	0	439	0.699	21	409	0.913	0	76	0.7379	0	186	1	0	119	0.7083	0	339	0.9631	0	270	0.8682	0	241	0.964	0
	2. Yes but stopped	0	0	0	0	0	0	54	0.086	0			0	11	0.1068	0	0	0	0	0	0	0	0	0	0	20	0.0643	0	0	0	0
	3. Yes	22	0.233	0	0	0	0	135	0.215	0	39	0.087	0	16	0.1553	0	0	0	0	47	0.2797	0	13	0.0369	0	21	0.0675	0	9	0.036	0
Maternal body mass index (kg/m2)	Mean ± IQR	95	26.79 ± 6.36	0	54	27.60 ± 6.98	0	649	22.9 ± 5.67	15	448	25.45± 5.7	0	103	25.13 ± 6.30	0	186	24.39 ± 5.25	0	168	23.35 ± 3.99	0	352	24.09 ± 4.57	0	311	26.19 ± 6.42	0	250	27 ± 8.3	0
Maternal body mass index (category)	<18.5	2	0.021	0	0	0	0	61	0.094	15	12	0.0268	0	3	0.0291	0	6	0.0323	0	5	0.0297	0	6	0.017	0	9	0.0289	0	10	0.04	0
	18.5-24.9	51	0.537	0	23	0.4259	0	439	0.6764	0	261	0.5826	0	57	0.5534	0	114	0.6129	0	124	0.738	0	247	0.7017	0	152	0.4887	0	120	0.48	0
	25-29.9	19	0.2	0	17	0.3148	0	106	0.1633	0	94	0.2098	0	29	0.281	0	50	0.2688	0	29	0.1726	0	61	0.1733	0	83	0.2669	0	59	0.236	0
	>30	23	0.242	0	14	0.2593	0	43	0.0663	0	81	0.1808	0	14	0.1359	0	16	0.086	0	10	0.0595	0	38	0.108	0	67	0.2154	0	61	0.244	0
