# Supplementary material for: A meta-analysis of pre-pregnancy maternal body mass index and placental DNA methylation identifies 27 CpG sites with implications for mother-child health
Source: Commun Biol. 2022 Nov 30;5:1313. doi: 10.1038/s42003-022-04267-y (PMC9709064; doi:10.1038/s42003-022-04267-y)
Supplement: Supplementary file 5 — Supplementary Data 2 [file 42003_2022_4267_MOESM5_ESM.xlsx]

## Sheet: Hoja1
	Supplementary Data 2: Description of the effective number of probes, number of Bonferroni significant CpGs and lambda values for the cohort-specific models, adjusted and unadjusted for cellular heterogeneity. The number of components capturing cellular heterogeneity used for each cohort is also defined.
	Cohort	Number of probes	Bonferroni significant CpGs adjusted model	Bonferroni significant CpGs unadjusted model	Lambda adjusted model	Lambda unadjusted model	Cellular heterogeneity components
	AQUA	415988	18	32	1.2154	1.2798	3
	EARLI	415629	120	133	1.4716	1.3668	2
	EDEN	399850	0	0	0.846	0.8372	6
	HBEC	402723	1	1	1.0141	0.9483	2
	Gen3G	384660	4	1	1.0774	0.8774	3
	GENEIDA	413380	19	5	0.9375	0.9276	3
	INMA	414939	3	5	0.8993	0.9909	2
	ITU	381148	0	0	0.897	1.0521	6
	NHBCS	380013	0	0	0.9665	0.6923	2
	RICHS	334090	4	7	1.1497	1.1872	2
