# Supplementary material for: A meta-analysis of pre-pregnancy maternal body mass index and placental DNA methylation identifies 27 CpG sites with implications for mother-child health
Source: Commun Biol. 2022 Nov 30;5:1313. doi: 10.1038/s42003-022-04267-y (PMC9709064; doi:10.1038/s42003-022-04267-y)
Supplement: Supplementary file 6 — Supplementary Data 3 [file 42003_2022_4267_MOESM6_ESM.xlsx]

## Sheet: Sheet1
Supplementary Data 3. Meta-analysis results for the association between maternal ppBMI and placental DNAm, adjusted for cellular heterogeneity; data included are from AQUA, EARLI, EDEN, Gen3G, GENEIDA, HEBC, INMA, ITU, NHBCS, & RICHS. Beta = Effect size; HetIsq = Heterogeneity I2 Value; HetDf = Degrees of Freedom for Heterogeneity Analyses; HetPVal = Cochran's Q-test p-value; Chr = Chromosome; Po…
	Results from meta-analysis						Meta-analysis heterogeneity				Location Annotations										Annotation of SNPs in the CpG probes
CpG	Beta	StdErr	95% CI	P-value	Adj. P-value	Bonferroni Significant	Direction	HetISq	HetDf	HetPVal	Chr	Pos	Strand	UCSC_RefGene_Name	UCSC_RefGene_Accession	UCSC_RefGene_Group	Islands_Name	Relation_to_Island	Nearest Gene Symbol	Distance to Nearest Gene Symbol	Probe_rs	Probe_maf	CpG_rs	CpG_maf	SBE_rs	SBE_maf
cg08219219	-0.001115	0.00017	[-0.0014 ;-0.0008]	5.05e-11	2.11827e-05	yes	----------	0.361067	10	0.119299	chr19	15337971	+	EPHX3;EPHX3	NM_024794;NM_001142886	3'UTR;3'UTR	chr19:15334122-15334822	S_Shelf	EPHX3	0
cg14704941	0.001956	0.000315	[ 0.0013 ; 0.0026]	5.33e-10	0.000223572	yes	++++++++??	0.432419	8	0.090125	chr11	19224659	+	CSRP3;CSRP3	NM_003476;NM_001127656	TSS1500;TSS1500		OpenSea	CSRP3	0	rs10766533	0.433827
cg04724807	-0.001787	0.000291	[-0.0024 ;-0.0012]	9.12e-10	0.000382548	yes	-+--------	0.391106	10	0.097133	chr14	62396305	+					OpenSea	SYT16	57496
cg00423969	-0.000922	0.000151	[-0.0012 ;-0.0006]	1.07e-09	0.000448822	yes	-----+----	0.474015	10	0.04701	chr2	97359879	+	FER1L5;FER1L5	NM_001113382;NM_001077400	Body;TSS1500		OpenSea	FER1L5	0
cg26433445	-0.000857	0.000145	[-0.0011 ;-0.0006]	3.92e-09	0.00164428	yes	----------	0.571174	10	0.012706	chr16	81764289	+					OpenSea	CMIP	18921
cg15933729	-0.000791	0.000135	[-0.0011 ;-0.0005]	4.84e-09	0.00203019	yes	-+--------	0.181788	10	0.275737	chr11	27504612	+					OpenSea	LGR4	10277
cg15258080	-0.001285	0.000223	[-0.0017 ;-0.0008]	7.91e-09	0.00331793	yes	----------	0.419007	10	0.078309	chr10	71091204	+	HK1;HK1;HK1;HK1;HK1	NM_033500;NM_000188;NM_033498;NM_033497;NM_033496	Body;Body;Body;Body;Body		OpenSea	HK1	0
cg03603866	0.00129	0.000226	[ 0.0008 ; 0.0017]	1.16e-08	0.00486574	yes	+-+-++?+++	0.167118	9	0.293835	chr13	107027625	+					OpenSea	LINC00460	1284
cg14143441	-0.001742	0.000308	[-0.0023 ;-0.0011]	1.55e-08	0.00650163	yes	--+-------	0.512662	10	0.03012	chr8	134387493	+					OpenSea	NDRG1	77945
cg08539067	-0.000489	8.8e-05	[-0.0007 ;-0.0003]	2.84e-08	0.0119127	yes	--+----+--	0.49081	10	0.039135	chr3	49395985	-	GPX1;GPX1	NM_000581;NM_201397	TSS200;TSS200	chr3:49394855-49395942	S_Shore	GPX1	193
cg22673972	-0.000849	0.000153	[-0.0011 ;-0.0005]	3.12e-08	0.0130872	yes	----------	0	10	0.948736	chr3	14415346	-					OpenSea	SLC6A6	28728
cg09126859	-0.001059	0.000191	[-0.0014 ;-0.0007]	3.17e-08	0.0132969	yes	--+-------	0.414706	10	0.08109	chr12	52244063	+				chr12:52240772-52242547	S_Shore	FIGNL2	18361
cg09167414	-0.001524	0.000276	[-0.0021 ;-0.0010]	3.31e-08	0.0138841	yes	----------	0	10	0.510501	chr1	16076206	+				chr1:16073318-16073521	S_Shelf	TMEM82	1913
cg12613632	-0.00088	0.000159	[-0.0012 ;-0.0006]	3.33e-08	0.013968	yes	------+---	0.164641	10	0.291532	chr1	95385935	-	CNN3	NM_001839	Body		OpenSea	CNN3	0
cg14051770	-0.001623	0.000294	[-0.0022 ;-0.0010]	3.58e-08	0.0150167	yes	----------	0	10	0.833197	chr7	76054572	-	ZP3;ZP3	NM_007155;NM_001110354	Body;1stExon		OpenSea	ZP3	0
cg14163484	-0.000848	0.000154	[-0.0012 ;-0.0005]	4.13e-08	0.0173237	yes	----?--?--	0.224163	8	0.251044	chr2	97359926	-	FER1L5;FER1L5	NM_001113382;NM_001077400	Body;TSS1500		OpenSea	FER1L5	0
cg16310415	0.001719	0.000315	[ 0.0011 ; 0.0023]	4.99e-08	0.0209311	yes	++++-++-+?	0.549652	9	0.023067	chr8	25898539	-	EBF2	NM_022659	Body	chr8:25899335-25899692	N_Shore	PPP2R2A	0	rs78754348	0.019548
cg23696550	-0.001307	0.000241	[-0.0018 ;-0.0008]	5.8e-08	0.0243287	yes	-----+----	0.135925	10	0.317886	chr14	24732386	-	TGM1;TGM1	NM_000359;NM_000359	5'UTR;1stExon		OpenSea	TGM1	0
cg20042798	-0.000524	9.8e-05	[-0.0007 ;-0.0003]	7.95e-08	0.0333471	yes	----------	0	10	0.827139	chr3	13036713	+	IQSEC1	NM_001134382	Body	chr3:13034850-13036687	S_Shore	IQSEC1	0
cg08129759	-0.000767	0.000143	[-0.0010 ;-0.0005]	8.09e-08	0.0339343	yes	----------	0.303266	10	0.166379	chr1	202091944	-	GPR37L1	NM_004767	TSS200		OpenSea	GPR37L1	83
cg16724070	-0.001634	0.000304	[-0.0022 ;-0.0010]	8.22e-08	0.0344796	yes	--+----+-?	0.60548	9	0.009335	chr1	183133736	-					OpenSea	LAMC1	19008	rs73038744	0.010064
cg00510149	-0.001337	0.00025	[-0.0018 ;-0.0008]	9.56e-08	0.0401004	yes	--+-------	0.531444	10	0.023482	chr11	10674966	-	MRVI1;MRVI1;MRVI1;MRVI1	NM_001100163;NM_001098579;NM_130385;NM_001100167	5'UTR;TSS1500;5'UTR;5'UTR		OpenSea	IRAG1	0
cg24893073	-0.000613	0.000115	[-0.0008 ;-0.0004]	1.04e-07	0.0436238	yes	----------	0	10	0.844585	chr17	7742126	+	KDM6B	NM_001080424	TSS1500	chr17:7745066-7748420	N_Shelf	KDM6B	1107
cg14244402	-0.001703	0.00032	[-0.0023 ;-0.0011]	1.1e-07	0.0461406	yes	----------	0.12224	10	0.330365	chr9	130681102	+				chr9:130679120-130679612	S_Shore	ST6GALNAC4	1796
cg02286857	-0.001337	0.000252	[-0.0018 ;-0.0008]	1.11e-07	0.0465601	yes	---------?	0.601728	9	0.010013	chr2	47297177	+	TTC7A	NM_020458	Body		OpenSea	TTC7A	0	rs75399165	0.042079
cg05965490	-0.001318	0.000249	[-0.0018 ;-0.0008]	1.16e-07	0.0486574	yes	--+-------	0.397806	10	0.092448	chr8	30264627	-	RBPMS;RBPMS;RBPMS;RBPMS	NM_001008712;NM_001008710;NM_001008711;NM_006867	Body;Body;Body;Body		OpenSea	RBPMS	0
cg05590755	-0.000802	0.000151	[-0.0011 ;-0.0005]	1.19e-07	0.0499157	yes	--+-------	0.438761	10	0.066134	chr1	23855149	+	E2F2	NM_004091	Body	chr1:23857033-23858089	N_Shore	E2F2	0
cg25178913	-0.001219	0.000231	[-0.0017 ;-0.0008]	1.31e-07	0.0549493	no	----------	0.384665	10	0.101729	chr11	19301951	+					OpenSea	E2F8	38748
cg13351161	-0.000976	0.000185	[-0.0013 ;-0.0006]	1.39e-07	0.0583049	no	-++-------	0.44538	10	0.062284	chr8	27490921	+	SCARA3;SCARA3	NM_182826;NM_016240	TSS1500;TSS1500	chr8:27490959-27491775	N_Shore	SCARA3	654
cg05521767	-0.001232	0.000234	[-0.0017 ;-0.0008]	1.4e-07	0.0587244	no	----------	0.355582	10	0.123537	chr11	75230135	+	GDPD5	NM_030792	5'UTR		OpenSea	GDPD5	0
cg06641607	0.00024	4.6e-05	[ 0.0002 ; 0.0003]	1.41e-07	0.0591439	no	-++++++-++	0.536848	10	0.02176	chr1	233498953	+	KIAA1804	NM_032435	Body	chr1:233497707-233497917	S_Shore	MAP3K21	0
cg24720038	-0.001019	0.000193	[-0.0014 ;-0.0006]	1.41e-07	0.0591439	no	----------	0	10	0.661225	chr3	128291538	+	C3orf27	NM_007354	3'UTR		OpenSea	LINC01565	0
cg00665106	-0.000748	0.000143	[-0.0010 ;-0.0005]	1.61e-07	0.0675331	no	++-----+--	0.493522	10	0.037941	chr1	201515370	+					OpenSea	RPS10P7	25649
cg05641778	-0.001293	0.000247	[-0.0018 ;-0.0008]	1.66e-07	0.0696304	no	----------	0.053636	10	0.39158	chr7	157194536	+	DNAJB6	NM_058246	Body	chr7:157192920-157193155	S_Shore	DNAJB6	0
cg23097499	-0.001146	0.00022	[-0.0016 ;-0.0007]	1.82e-07	0.0763417	no	----------	0.438201	10	0.066466	chr1	12225569	+	TNFRSF1B	NM_001066	TSS1500	chr1:12226876-12227712	N_Shore	TNFRSF1B	1489
cg03822934	-0.000966	0.000186	[-0.0013 ;-0.0006]	2.04e-07	0.0855698	no	-----+----	0.503337	10	0.033796	chr4	41505964	-	LIMCH1;LIMCH1;LIMCH1	NM_014988;NM_001112718;NM_001112717	Body;Body;Body		OpenSea	LIMCH1	0
cg20683108	-0.000885	0.000171	[-0.0012 ;-0.0006]	2.25e-07	0.0943785	no	----------	0.077945	10	0.370195	chr3	149225178	-					OpenSea	TM4SF4	3996
cg20958804	0.001446	0.00028	[ 0.0009 ; 0.0020]	2.46e-07	0.103187	no	-+--++++++	0.700517	10	0.00043	chr11	130721851	-					OpenSea	SNX19	23913
cg06898145	0.000409	7.9e-05	[ 0.0003 ; 0.0006]	2.51e-07	0.105284	no	+++-?++?++	0.611751	8	0.011837	chr7	2627735	+	IQCE;IQCE	NM_001100390;NM_152558	Body;Body		OpenSea	IQCE	0
cg14305278	0.003309	0.000643	[ 0.0020 ; 0.0046]	2.67e-07	0.111996	no	+++++++-??	0.651968	8	0.005331	chr9	971046	+				chr9:969529-973276	Island	DMRT1	1955	rs604973	0.210967
cg21171978	-0.000492	9.6e-05	[-0.0007 ;-0.0003]	2.94e-07	0.123321	no	----------	0	10	0.855696	chr22	32029943	-				chr22:32026297-32026874	S_Shelf	PISD	0
cg24718756	-0.001449	0.000282	[-0.0020 ;-0.0009]	2.94e-07	0.123321	no	-----+----	0	10	0.518192	chr5	126308095	+	MARCH3	NM_178450	5'UTR		OpenSea	MARCHF3	0
cg00231049	-0.000972	0.00019	[-0.0013 ;-0.0006]	3.24e-07	0.135905	no	--+-------	0.671049	10	0.001219	chr1	23855119	-	E2F2	NM_004091	Body	chr1:23857033-23858089	N_Shore	E2F2	0
cg07078732	-0.001025	0.000202	[-0.0014 ;-0.0006]	4.07e-07	0.17072	no	----------	0.078046	10	0.370105	chr2	30505165	-					OpenSea	LBH	22265
cg08466982	-0.000149	2.9e-05	[-0.0002 ;-0.0001]	4.45e-07	0.18666	no	------+---	0	10	0.770817	chr2	24162619	-	UBXN2A	NM_181713	TSS1500	chr2:24163185-24163878	N_Shore	UBXN2A	0
cg16904399	-0.000706	0.00014	[-0.0010 ;-0.0004]	4.91e-07	0.205955	no	----------	0	10	0.663648	chr10	22902615	+	PIP4K2A	NM_005028	Body		OpenSea	PIP4K2A	0
cg04390865	-0.001068	0.000212	[-0.0015 ;-0.0007]	4.92e-07	0.206374	no	--+-------	0.158955	10	0.296764	chr1	117214010	+	MIR320B1	NR_031564	TSS1500	chr1:117209824-117210621	S_Shelf	MIR320B1	359
cg07110405	-0.002118	0.000423	[-0.0029 ;-0.0013]	5.68e-07	0.238253	no	+--------?	0.315791	9	0.165468	chr11	70917533	+	SHANK2	NM_012309	5'UTR		OpenSea	SHANK2	0	rs115142769	0.012163
cg03078141	-0.001304	0.000262	[-0.0018 ;-0.0008]	6.39e-07	0.268035	no	----?+-?--	0.221405	8	0.253335	chr4	129721849	+					OpenSea	JADE1	8928
cg10129408	-0.000263	5.3e-05	[-0.0004 ;-0.0002]	6.58e-07	0.276005	no	+--+------	0	10	0.559851	chr6	10421001	-	TFAP2A	NM_001042425	TSS1500	chr6:10421414-10421727	N_Shore	TFAP2A	1203
cg06835822	0.000206	4.1e-05	[ 0.0001 ; 0.0003]	6.82e-07	0.286072	no	++++++-+++	0.459304	10	0.054571	chr1	111061247	-	KCNA10	NM_005549	1stExon		OpenSea	KCNA10	0
cg00838415	-0.000606	0.000122	[-0.0008 ;-0.0004]	7e-07	0.293622	no	----------	0	10	0.785472	chr19	47253604	-	FKRP;FKRP	NM_001039885;NM_024301	5'UTR;5'UTR	chr19:47248749-47249948	S_Shelf	FKRP	0
cg16606561	-0.001013	0.000204	[-0.0014 ;-0.0006]	7.1e-07	0.297817	no	+-+-------	0.532726	10	0.023066	chr20	824641	-	FAM110A;FAM110A;FAM110A	NM_207121;NM_001042353;NM_031424	5'UTR;5'UTR;TSS1500	chr20:825267-826276	N_Shore	FAM110A	0
cg23986143	-0.000864	0.000174	[-0.0012 ;-0.0005]	7.49e-07	0.314176	no	----------	0.170425	10	0.286206	chr7	76054256	+	ZP3;ZP3	NM_007155;NM_001110354	5'UTR;TSS200		OpenSea	ZP3	0
cg17676607	0.002912	0.00059	[ 0.0018 ; 0.0041]	8.16e-07	0.342279	no	-++++--+-+	0.546052	10	0.019017	chr7	133811837	-	LRGUK	NM_144648	TSS1500	chr7:133812005-133812233	N_Shore	LRGUK	266
cg16398761	-0.000875	0.000177	[-0.0012 ;-0.0005]	8.25e-07	0.346054	no	-+--------	0.142306	10	0.312047	chr14	74220238	+	C14orf43;C14orf43	NM_001043318;NM_194278	5'UTR;5'UTR		OpenSea	MIDEAS	0
cg27605300	-0.000175	3.6e-05	[-0.0002 ;-0.0001]	8.28e-07	0.347313	no	--+----+--	0	10	0.464968	chr17	79360456	-				chr17:79360383-79361723	Island	LOC100130370	1295
cg03126561	-0.000768	0.000156	[-0.0011 ;-0.0005]	8.46e-07	0.354863	no	---------?	0.362511	9	0.128329	chr11	12434050	-	PARVA	NM_018222	Body		OpenSea	PARVA	0	rs116687965	0.0321
cg03417473	-0.001139	0.000232	[-0.0016 ;-0.0007]	9.14e-07	0.383386	no	----------	0	10	0.577703	chr1	113216382	-	MOV10;MOV10	NM_001130079;NM_020963	TSS1500;TSS1500	chr1:113217475-113218097	N_Shore	MOV10	664
cg17696756	0.000558	0.000114	[ 0.0003 ; 0.0008]	9.44e-07	0.39597	no	++-+++++++	0.328255	10	0.145411	chr20	55101001	+	GCNT7;C20orf106	NM_080615;NM_001012971	TSS200;Body		OpenSea	FAM209B	0
cg01244006	-0.000691	0.000141	[-0.0010 ;-0.0004]	9.67e-07	0.405618	no	----------	0.385146	10	0.101383	chr12	6485916	+	SCNN1A;SCNN1A	NM_001159575;NM_001038	Body;TSS1500		OpenSea	SCNN1A	0
cg04353603	-0.000192	3.9e-05	[-0.0003 ;-0.0001]	9.71e-07	0.407296	no	---------?	0	9	0.471807	chr1	95320222	+	SLC44A3;SLC44A3	NM_001114106;NM_152369	Body;Body		OpenSea	SLC44A3	0	rs60588103	0.022415
cg23682310	-0.000806	0.000165	[-0.0011 ;-0.0005]	9.75e-07	0.408973	no	------+---	0.221073	10	0.239614	chr2	235749867	-					OpenSea	SH3BP4	110759
cg01731783	-0.000942	0.000193	[-0.0013 ;-0.0006]	1.02e-06	0.427849	no	----------	0.594807	10	0.008232	chr14	74211788	-	C14orf43;C14orf43	NM_001043318;NM_194278	5'UTR;5'UTR		OpenSea	MIDEAS	0
cg14985076	-0.000459	9.4e-05	[-0.0006 ;-0.0003]	1.03e-06	0.432044	no	--++--+---	0.419963	10	0.077697	chr1	86042149	+	DDAH1	NM_001134445	5'UTR	chr1:86042229-86042935	N_Shore	DDAH1	0
cg14214914	-0.001108	0.000227	[-0.0016 ;-0.0007]	1.05e-06	0.440433	no	--+-------	0.516925	10	0.028523	chr9	131870304	+	CRAT;CRAT	NM_000755;NR_028048	Body;Body	chr9:131872624-131873959	N_Shelf	CRAT	0
cg22663660	-0.001081	0.000221	[-0.0015 ;-0.0006]	1.07e-06	0.448822	no	---------+	0.464252	10	0.051959	chr15	58732754	+	LIPC	NM_000236	Body		OpenSea	LIPC	0
cg00992055	-0.001605	0.000329	[-0.0022 ;-0.0010]	1.1e-06	0.461406	no	--+------?	0.42175	9	0.086173	chr9	127571598	-	OLFML2A	NM_182487	Body	chr9:127572126-127572641	N_Shore	OLFML2A	0	rs113106834	0.011894
cg05856677	-0.001093	0.000224	[-0.0015 ;-0.0007]	1.1e-06	0.461406	no	----------	0	10	0.549741	chr22	19739082	+				chr22:19742901-19744729	N_Shelf	TBX1	5142
cg19428083	-0.001025	0.00021	[-0.0014 ;-0.0006]	1.11e-06	0.465601	no	--+---+---	0.441229	10	0.064685	chr5	141675535	-					OpenSea	SPRY4	14455
cg04084026	-0.000813	0.000167	[-0.0011 ;-0.0005]	1.2e-06	0.503352	no	----------	0.358164	10	0.121535	chr16	57832309	+	KIFC3;KIFC3;KIFC3	NM_001130099;NM_005550;NM_001130100	TSS1500;5'UTR;5'UTR	chr16:57835955-57836989	N_Shelf	KIFC3	0
cg01753198	0.001127	0.000232	[ 0.0007 ; 0.0016]	1.26e-06	0.52852	no	-++-++-++?	0.686149	9	0.001284	chr16	70560099	-	SF3B3	NM_012426	5'UTR	chr16:70557089-70557486	S_Shelf	SF3B3	0
cg06481122	0.001544	0.000318	[ 0.0009 ; 0.0022]	1.26e-06	0.52852	no	++++-+-+++	0.144016	10	0.31048	chr15	37403088	+				chr15:37403042-37403267	Island	MEIS2	9587
cg10173586	-0.000725	0.000149	[-0.0010 ;-0.0004]	1.26e-06	0.52852	no	----?--?-+	0.555919	8	0.027373	chr8	145020593	-	PLEC1;PLEC1;MIR661;PLEC1;PLEC1	NM_000445;NM_201378;NR_030383;NM_201379;NM_201380	Body;Body;TSS1500;Body;Body	chr8:145018815-145019214	S_Shore	PLEC	0
cg23170439	0.002139	0.000441	[ 0.0013 ; 0.0030]	1.26e-06	0.52852	no	+++++++-++	0.374547	10	0.109126	chr3	74662982	-				chr3:74663506-74664121	N_Shore	CNTN3	92638
cg21143896	-0.001378	0.000284	[-0.0019 ;-0.0008]	1.27e-06	0.532714	no	-------+--	0.362598	10	0.118127	chr7	2802374	+	GNA12	NM_007353	Body	chr7:2802440-2802698	N_Shore	GNA12	0
cg21223803	-0.000878	0.000181	[-0.0012 ;-0.0005]	1.31e-06	0.549493	no	------+-+-	0.190415	10	0.267788	chr6	168711821	+	DACT2	NM_214462	Body	chr6:168709592-168710204	S_Shore	DACT2	0
cg20353207	-0.000374	7.7e-05	[-0.0005 ;-0.0002]	1.32e-06	0.553687	no	-+?-------	0.146986	9	0.311378	chr15	61209239	+	RORA	NM_134261	Body		OpenSea	RORA	0
cg11746359	-0.00079	0.000163	[-0.0011 ;-0.0005]	1.33e-06	0.557882	no	--+-------	0.486746	10	0.040966	chr4	141012403	-	MAML3	NM_018717	Body		OpenSea	MAML3	0
cg04717143	-0.001039	0.000215	[-0.0015 ;-0.0006]	1.34e-06	0.562076	no	-+---+----	0.157278	10	0.298306	chr8	37555391	+	ZNF703	NM_025069	Body	chr8:37551944-37555922	Island	ZNF703	0
cg22951989	-0.000264	5.5e-05	[-0.0004 ;-0.0002]	1.38e-06	0.578855	no	--+----+--	0.205395	10	0.253999	chr8	27491676	+	SCARA3;SCARA3;SCARA3;SCARA3	NM_016240;NM_182826;NM_016240;NM_182826	5'UTR;1stExon;1stExon;5'UTR	chr8:27490959-27491775	Island	SCARA3	0
cg01047635	0.001551	0.000322	[ 0.0009 ; 0.0022]	1.47e-06	0.616606	no	-+++++-+++	0.558168	10	0.015763	chr11	16761506	+	C11orf58;C11orf58	NM_014267;NM_001142705	Body;5'UTR	chr11:16759945-16760386	S_Shore	C11orf58	0
cg10038867	-0.000598	0.000124	[-0.0008 ;-0.0004]	1.55e-06	0.650163	no	-----++---	0	10	0.504179	chr1	21982511	+	RAP1GAP;RAP1GAP	NM_002885;NM_001145657	5'UTR;5'UTR	chr1:21985703-21986102	N_Shelf	RAP1GAP	0
cg21091985	-0.00053	0.00011	[-0.0007 ;-0.0003]	1.55e-06	0.650163	no	-----+++--	0.188441	10	0.269606	chr6	31706222	-				chr6:31707489-31708336	N_Shore	MSH5-SAPCD1	1501
cg07739927	-0.00117	0.000244	[-0.0016 ;-0.0007]	1.63e-06	0.68372	no	----------	0	10	0.504988	chr17	62778162	+	LOC146880;LOC146880	NR_027487;NR_026899	TSS1500;TSS200	chr17:62774366-62777797	S_Shore	PLEKHM1P1	0
cg14615559	-0.001361	0.000284	[-0.0019 ;-0.0008]	1.63e-06	0.68372	no	----------	0	10	0.881712	chr9	130911577	+	LCN2	NM_005564	TSS200		OpenSea	LCN2	153
cg26672098	-0.000777	0.000162	[-0.0011 ;-0.0005]	1.63e-06	0.68372	no	--+-------	0.387993	10	0.099344	chr2	42326070	-				chr2:42328300-42328827	N_Shelf	PKDCC	40401
cg05342835	-0.001061	0.000221	[-0.0015 ;-0.0006]	1.66e-06	0.696304	no	-----+----	0.103536	10	0.347302	chr1	33160791	-	SYNC;SYNC	NM_030786;NM_001161708	Body;Body		OpenSea	SYNC	0
cg23786545	0.000704	0.000147	[ 0.0004 ; 0.0010]	1.66e-06	0.696304	no	++++++++++	0.255906	10	0.207993	chr11	130580518	+					OpenSea	LINC02873	0
cg25220751	-0.000855	0.000178	[-0.0012 ;-0.0005]	1.67e-06	0.700498	no	+-------??	0.579814	8	0.01973	chr6	4655948	+					OpenSea	CDYL	50443	rs393587	0.418125
cg05655707	0.001311	0.000274	[ 0.0008 ; 0.0018]	1.69e-06	0.708887	no	++++--+-++	0.616667	10	0.005207	chr11	18477254	-	LDHAL6A;LDHAL6A	NM_144972;NM_001144071	TSS200;TSS200	chr11:18477298-18477756	N_Shore	LDHAL6A	118
cg07596065	-0.000902	0.000188	[-0.0013 ;-0.0005]	1.69e-06	0.708887	no	-----+---?	0.200149	9	0.264895	chr22	50984393	-				chr22:50984972-50988141	N_Shore	KLHDC7B	2067	rs77135372	0.018663
cg04330176	-0.000756	0.000158	[-0.0011 ;-0.0004]	1.72e-06	0.721471	no	--+-------	0	10	0.615375	chr10	105619211	+				chr10:105614511-105615456	S_Shelf	SH3PXD2A	4046
cg21994712	0.002047	0.000428	[ 0.0012 ; 0.0029]	1.77e-06	0.742444	no	++++++-+++	0.340609	10	0.135372	chr19	21861136	+				chr19:21860792-21861016	S_Shore	ZNF100	45705
cg21988461	-0.000868	0.000182	[-0.0012 ;-0.0005]	1.79e-06	0.750833	no	------+---	0	10	0.675458	chr4	88008667	+	AFF1;AFF1	NM_001166693;NM_005935	Body;Body		OpenSea	AFF1	0
cg27104271	-0.000655	0.000137	[-0.0009 ;-0.0004]	1.81e-06	0.759223	no	-------+--	0.45498	10	0.056909	chr11	74862127	-	SLCO2B1;SLCO2B1;SLCO2B1;SLCO2B1	NM_001145212;NM_007256;NM_007256;NM_001145212	5'UTR;1stExon;5'UTR;1stExon		OpenSea	SLCO2B1	0
cg00972420	-0.000953	0.000199	[-0.0013 ;-0.0006]	1.82e-06	0.763417	no	----------	0	10	0.486036	chr20	49204792	+	FAM65C	NM_080829	Body		OpenSea	RIPOR3	0
cg01057132	0.000728	0.000152	[ 0.0004 ; 0.0010]	1.84e-06	0.771806	no	-+-++-+++?	0.630259	9	0.005635	chr5	169190508	-	DOCK2	NM_004946	Body		OpenSea	DOCK2	0	rs76380958	0.016073
cg11773243	0.000356	7.5e-05	[ 0.0002 ; 0.0005]	1.89e-06	0.792779	no	++-+++++++	0.458492	10	0.055006	chr7	136613718	+	CHRM2;CHRM2;CHRM2;CHRM2;CHRM2;CHRM2;CHRM2;CHRM2	NM_001006631;NM_000739;NM_001006627;NM_001006628;NM_001006629;NM_001006632;NM_001006630;NM_001006626	5'UTR;5'UTR;5'UTR;5'UTR;5'UTR;5'UTR;5'UTR;5'UTR		OpenSea	CHRM2	0
cg16196175	0.001136	0.000239	[ 0.0007 ; 0.0016]	1.95e-06	0.817947	no	+++++++-++	0.336101	10	0.139008	chr7	27289120	+				chr7:27291119-27292197	N_Shore	EVX1	2927
cg13627197	0.001463	0.000307	[ 0.0009 ; 0.0021]	1.98e-06	0.830531	no	+--+++++++	0.138356	10	0.315663	chr22	25160378	-	TOP1P2;PIWIL3	NR_001283;NM_001008496	TSS200;5'UTR	chr22:25159865-25160212	S_Shore	PIWIL3	0
cg12126344	-0.000826	0.000174	[-0.0012 ;-0.0005]	2.18e-06	0.914423	no	--+-------	0.446403	10	0.061699	chr1	12207564	+					OpenSea	TNFRSF8	3299
cg18410110	-0.001021	0.000216	[-0.0014 ;-0.0006]	2.24e-06	0.93959	no	---------?	0.174422	9	0.287448	chr5	31963583	+	PDZD2	NM_178140	Body		OpenSea	PDZD2	0	rs77795830	0.033449
cg27616833	-0.000656	0.000139	[-0.0009 ;-0.0004]	2.27e-06	0.952174	no	-----+----	0.518538	10	0.027933	chr2	106060221	-					OpenSea	FHL2	4990
cg07381806	-0.001773	0.000375	[-0.0025 ;-0.0010]	2.34e-06	0.981536	no	-+?--?-?--	0.662841	7	0.006763	chr19	2094327	+	MOBKL2A	NM_130807	5'UTR	chr19:2095395-2095727	N_Shore	MOB3A	0
cg18402166	-0.001005	0.000213	[-0.0014 ;-0.0006]	2.35e-06	0.985731	no	----------	0	10	0.493461	chr17	62778279	-	LOC146880;LOC146880	NR_027487;NR_026899	TSS1500;TSS200	chr17:62774366-62777797	S_Shore	PLEKHM1P1	0
cg00000029	5e-06	3.5e-05	[-0.0001 ; 0.0001]	0.875108	1	no	-++--+--++	0	10	0.692247	chr16	53468112	+	RBL2	NM_005611	TSS1500	chr16:53468284-53469209	N_Shore	RBL2	237
cg00000108	2e-05	2.1e-05	[ 0.0000 ; 0.0001]	0.343657	1	no	---+?++?+?	0.340843	7	0.167893	chr3	37459206	+	C3orf35;C3orf35	NM_178339;NM_178342	Body;3'UTR		OpenSea	C3orf35	0	rs9857774	0.039182
cg00000109	-2.8e-05	5.9e-05	[-0.0001 ; 0.0001]	0.632326	1	no	++---+++-+	0	10	0.906416	chr3	171916037	+	FNDC3B;FNDC3B	NM_001135095;NM_022763	Body;Body		OpenSea	FNDC3B	0
cg00000165	0.000189	0.000346	[-0.0005 ; 0.0009]	0.58395	1	no	++++--+++-	0.162916	10	0.29312	chr1	91194674	-				chr1:91190489-91192804	S_Shore	BARHL2	11879
cg00000236	7.9e-05	8e-05	[-0.0001 ; 0.0002]	0.323696	1	no	-+--++-++-	0.467487	10	0.050289	chr8	42263294	-	VDAC3;VDAC3	NM_005662;NM_001135694	3'UTR;3'UTR		OpenSea	VDAC3	0
cg00000289	-0.000233	0.000258	[-0.0007 ; 0.0003]	0.366088	1	no	-------?-+	0	9	0.926051	chr14	69341139	+	ACTN1;ACTN1;ACTN1	NM_001130005;NM_001130004;NM_001102	3'UTR;3'UTR;3'UTR	chr14:69341427-69341820	N_Shore	ACTN1	0
cg00000292	-0.000104	0.00029	[-0.0007 ; 0.0005]	0.718446	1	no	+---+++-??	0	8	0.839045	chr16	28890100	+	ATP2A1;ATP2A1	NM_004320;NM_173201	1stExon;1stExon	chr16:28890954-28891868	N_Shore	ATP2A1	0	rs62037371	0.303865
cg00000321	-8.6e-05	0.00036	[-0.0008 ; 0.0006]	0.8111	1	no	-++++?+---	0	9	0.524789	chr8	41167802	-	SFRP1	NM_003012	TSS1500	chr8:41165852-41167140	S_Shore	SFRP1	811
cg00000363	-0.00038	0.00026	[-0.0009 ; 0.0001]	0.144222	1	no	+-+--++---	0.385942	10	0.100811	chr1	230560793	+				chr1:230561103-230562702	N_Shore	PGBD5	0
cg00000622	-1e-05	7e-06	[ 0.0000 ; 0.0000]	0.165244	1	no	--+---++--	0	10	0.990988	chr15	23034447	+	NIPA2;NIPA2;NIPA2;NIPA2	NM_001008860;NM_030922;NM_001008892;NM_001008894	TSS200;TSS200;TSS200;TSS200	chr15:23033933-23034710	Island	NIPA2	19
cg00000658	7.7e-05	9.2e-05	[-0.0001 ; 0.0003]	0.403789	1	no	+++-++---+	0.286717	10	0.180681	chr9	139997924	-	MAN1B1	NM_016219	Body	chr9:139997846-139998048	Island	MAN1B1	0
cg00000714	-0.000173	0.000113	[-0.0004 ; 0.0000]	0.125303	1	no	-----+-+--	0	10	0.919159	chr19	54695678	+	TSEN34;TSEN34	NM_024075;NM_001077446	Body;Body	chr19:54693034-54695497	S_Shore	TSEN34	0
cg00000721	-5.1e-05	3.4e-05	[-0.0001 ; 0.0000]	0.133772	1	no	-+----+--+	0.286164	10	0.181164	chr6	25282779	-	LRRC16A	NM_017640	Body	chr6:25279131-25279890	S_Shelf	CARMIL1	0
cg00000734	-5e-06	2.2e-05	[ 0.0000 ; 0.0000]	0.81777	1	no	+++---++-+	0	10	0.548111	chr3	128902377	+	CNBP;CNBP;CNBP;CNBP;CNBP;CNBP	NM_003418;NM_001127192;NM_001127194;NM_001127196;NM_001127193;NM_001127195	5'UTR;5'UTR;5'UTR;5'UTR;5'UTR;5'UTR	chr3:128902134-128902978	Island	CNBP	0
cg00000769	0	9e-06	[ 0.0000 ; 0.0000]	0.962036	1	no	--++--+-++	0	10	0.569532	chr12	124086477	+	DDX55	NM_020936	TSS200	chr12:124086217-124087015	Island	DDX55	193
cg00000807	-0.000199	0.000154	[-0.0005 ; 0.0001]	0.193933	1	no	+--+-+---?	0	9	0.465299	chr2	23913414	+	KLHL29	NM_052920	Body	chr2:23913308-23913569	Island	KLHL29	0			rs113612339	0.010502
cg00000884	0.000234	0.00035	[-0.0005 ; 0.0009]	0.503005	1	no	+-+++++++-	0.163412	10	0.292663	chr4	154609857	-	TLR2	NM_003264	5'UTR	chr4:154605086-154606052	S_Shelf	TLR2	0
cg00000905	-8e-06	2.1e-05	[ 0.0000 ; 0.0000]	0.699325	1	no	-+--+++++-	0.299293	10	0.169785	chr15	59785306	-	FAM81A	NM_152450	Body		OpenSea	FAM81A	0
cg00000924	-0.000166	0.000142	[-0.0004 ; 0.0001]	0.242536	1	no	-+---++--+	0	10	0.744747	chr11	2720463	+	KCNQ1;KCNQ1OT1;KCNQ1	NM_000218;NR_002728;NM_181798	Body;Body;Body	chr11:2720410-2722087	Island	KCNQ1	0
cg00000948	0.000469	0.000274	[-0.0001 ; 0.0010]	0.08734	1	no	---+++---+	0.310412	10	0.1603	chr8	49890609	+				chr8:49890386-49890874	Island	SNAI2	56609
cg00000957	6.6e-05	9.8e-05	[-0.0001 ; 0.0003]	0.500658	1	no	--++++-+++	0	10	0.810385	chr1	5937253	+	NPHP4	NM_015102	Body	chr1:5937157-5937392	Island	NPHP4	0
cg00001099	0.000354	0.000216	[-0.0001 ; 0.0008]	0.100846	1	no	++-+++-+++	0.136638	10	0.317234	chr8	87081553	+	PSKH2	NM_033126	Body	chr8:87081653-87082046	N_Shore	PSKH2	0
cg00001245	-3e-06	1.1e-05	[ 0.0000 ; 0.0000]	0.795486	1	no	+-+-+++---	0	10	0.977104	chr3	15106710	-	MRPS25;MRPS25	NM_022497;NM_022497	1stExon;5'UTR	chr3:15106459-15106971	Island	MRPS25	0
cg00001249	0.000144	0.000198	[-0.0002 ; 0.0005]	0.46676	1	no	-+-+++-+++	0	10	0.788627	chr14	60389786	+				chr14:60386271-60386750	S_Shelf	LRRC9	0
cg00001261	0.000138	0.000472	[-0.0008 ; 0.0011]	0.769808	1	no	-++-?++?-?	0.015771	7	0.412507	chr16	3463964	+					OpenSea	ZNF174	4599	rs76114382	0.035891
cg00001269	-7e-05	0.00016	[-0.0004 ; 0.0002]	0.662722	1	no	--++-+-+-+	0	10	0.781837	chr20	48959004	-				chr20:48960164-48960373	N_Shore	LINC01270	27547
cg00001349	0.000525	0.000207	[ 0.0001 ; 0.0009]	0.011139	1	no	++++?-+?+-	0	8	0.694602	chr1	166958439	-	MAEL	NM_032858	TSS200	chr1:166958220-166958683	Island	MAEL	0
cg00001364	0.001137	0.00032	[ 0.0005 ; 0.0018]	0.00038	1	no	-+++++++++	0	10	0.499143	chr1	214170376	-	PROX1	NM_002763	Body		OpenSea	PROX1	0
cg00001446	-0.000135	0.0001	[-0.0003 ; 0.0001]	0.176841	1	no	---++-+--+	0.369992	10	0.112525	chr1	43831041	-	ELOVL1	NM_022821	Body	chr1:43832814-43833073	N_Shore	ELOVL1	0
cg00001534	3.7e-05	0.000159	[-0.0003 ; 0.0004]	0.8143	1	no	+-+++---++	0	10	0.955142	chr1	51034865	-	FAF1	NM_007051	Body		OpenSea	FAF1	0
cg00001582	-1.8e-05	1.9e-05	[-0.0001 ; 0.0000]	0.336175	1	no	------+-+-	0	10	0.897651	chr10	80828702	-	LOC283050;LOC283050;LOC283050;ZMIZ1	NR_024431;NR_024429;NR_015429;NM_020338	TSS1500;TSS1500;TSS1500;TSS200	chr10:80827070-80830537	Island	ZMIZ1	88
cg00001583	9e-06	9e-06	[ 0.0000 ; 0.0000]	0.35131	1	no	--+++++++-	0.326836	10	0.146579	chr1	200011786	-	NR5A2;NR5A2	NM_205860;NM_003822	Body;Body	chr1:200011400-200012055	Island	NR5A2	0
cg00001594	0	1.4e-05	[ 0.0000 ; 0.0000]	0.971798	1	no	--++++-+--	0	10	0.619695	chr2	11484705	+	ROCK2;ROCK2	NM_004850;NM_004850	5'UTR;1stExon	chr2:11483959-11485553	Island	ROCK2	0
cg00001687	8e-06	1.1e-05	[ 0.0000 ; 0.0000]	0.464254	1	no	----+++++-	0	10	0.93141	chr16	89761661	+	CDK10;CDK10;CDK10;CDK10;CDK10;CDK10	NR_027702;NR_027703;NM_001160367;NM_052988;NM_052987;NM_001098533	Body;Body;Body;Body;Body;Body	chr16:89761016-89761218	S_Shore	CDK10	0
cg00001747	-0.000275	0.000486	[-0.0012 ; 0.0007]	0.571415	1	no	--++++----	0	10	0.703601	chr2	105460263	-				chr2:105459127-105461770	Island	PANTR1	0
cg00001791	6.7e-05	5.9e-05	[ 0.0000 ; 0.0002]	0.256609	1	no	-+++--++-+	0.21459	10	0.245554	chr2	103414042	+	TMEM182	NM_144632	Body		OpenSea	TMEM182	0
cg00001793	-0.000208	0.000147	[-0.0005 ; 0.0001]	0.157112	1	no	--?--?+++-	0.139991	8	0.320459	chr12	11905390	+	ETV6	NM_001987	Body		OpenSea	ETV6	0
cg00001809	0.000282	0.000284	[-0.0003 ; 0.0008]	0.321875	1	no	++--++-+??	0.414948	8	0.101724	chr14	101154025	+					OpenSea	LINC00523	14943	rs4905994	0.444578
cg00001854	-9.7e-05	0.000114	[-0.0003 ; 0.0001]	0.396372	1	no	--+-+--+--	0	10	0.754398	chr16	47008491	+	DNAJA2	NM_005880	TSS1500	chr16:47006827-47008029	S_Shore	DNAJA2	865
cg00001874	-2.8e-05	0.00018	[-0.0004 ; 0.0003]	0.878005	1	no	--+--++++-	0.252067	10	0.211446	chr10	69990588	-	ATOH7;ATOH7	NM_145178;NM_145178	1stExon;3'UTR	chr10:69990893-69991523	N_Shore	ATOH7	0
cg00001930	0.000102	5.8e-05	[ 0.0000 ; 0.0002]	0.078778	1	no	-+-+++-+++	0	10	0.636993	chr18	60055084	-				chr18:60051869-60052387	S_Shelf	TNFRSF11A	140
cg00002028	3e-06	1.7e-05	[ 0.0000 ; 0.0000]	0.881603	1	no	--+--++-++	0	10	0.799832	chr1	20960010	-	PINK1;PINK1	NM_032409;NM_032409	1stExon;5'UTR	chr1:20960045-20960551	N_Shore	PINK1	0
cg00002033	0.000106	0.000125	[-0.0001 ; 0.0004]	0.396707	1	no	++-++---+-	0	10	0.922714	chr19	39798481	-	LRFN1	NM_020862	Body	chr19:39797786-39799250	Island	LRFN1	0
cg00002080	0.000153	0.000107	[-0.0001 ; 0.0004]	0.15156	1	no	-++++++-+-	0	10	0.714406	chr21	30390417	+	RWDD2B	NM_016940	Body	chr21:30391264-30391758	N_Shore	RWDD2B	0
cg00002116	-6e-06	6e-06	[ 0.0000 ; 0.0000]	0.311884	1	no	--++---+??	0	8	0.610833	chr17	79670410	-	MRPL12;MRPL12	NM_002949;NM_002949	5'UTR;1stExon	chr17:79669571-79670811	Island	SLC25A10	0	rs1132803	0.285954
cg00002145	-0.000168	0.000277	[-0.0007 ; 0.0004]	0.544372	1	no	-+++-+-+--	0	10	0.937394	chr2	238249536	-	COL6A3;COL6A3;COL6A3	NM_004369;NM_057166;NM_057167	Body;Body;Body		OpenSea	COL6A3	0
cg00002190	-3.5e-05	7.2e-05	[-0.0002 ; 0.0001]	0.626702	1	no	--+++-----	0	10	0.765813	chr8	19555033	+					OpenSea	CSGALNACT1	0
cg00002224	2.8e-05	6.3e-05	[-0.0001 ; 0.0002]	0.657356	1	no	--+++----+	0	10	0.668493	chr8	144120399	+	C8orf31	NM_173687	TSS1500		OpenSea	C8orf31	278
cg00002236	-1.1e-05	1.4e-05	[ 0.0000 ; 0.0000]	0.421176	1	no	-+++---+-+	0	10	0.932869	chr18	67873061	+	RTTN	NM_173630	TSS200	chr18:67872521-67873358	Island	RTTN	98
cg00002406	-6e-06	8e-06	[ 0.0000 ; 0.0000]	0.416002	1	no	+-+--+-+--	0.126603	10	0.326394	chr16	30366435	+	CD2BP2;CD2BP2	NM_006110;NR_024465	5'UTR;TSS200	chr16:30366206-30366761	Island	CD2BP2	0
cg00002426	0.00048	0.000296	[-0.0001 ; 0.0011]	0.104436	1	no	-+++++-++-	0.173534	10	0.283342	chr3	57743543	+	SLMAP	NM_007159	1stExon	chr3:57741925-57742990	S_Shore	SLMAP	0
cg00002449	2e-05	6.4e-05	[-0.0001 ; 0.0001]	0.755537	1	no	-+-++--+--	0.248167	10	0.214964	chr10	28961565	+				chr10:28957408-28958116	S_Shelf	BAMBI	4857
cg00002464	-0.000178	8.7e-05	[-0.0003 ; 0.0000]	0.040301	1	no	-+++----??	0.397612	8	0.113753	chr8	120428418	+	NOV	NM_002514	TSS200	chr8:120428398-120429178	Island	CCN3	132	rs115372142	0.130606
cg00002473	4e-06	0.000101	[-0.0002 ; 0.0002]	0.964537	1	no	+-++-+--+-	0	10	0.641065	chr2	218988876	-	CXCR2	NM_001168298	TSS1500		OpenSea	CXCR2	1135
cg00002490	-1.2e-05	1.2e-05	[ 0.0000 ; 0.0000]	0.351809	1	no	+--+-+-+--	0.3277	10	0.145867	chr4	2264510	+	MXD4	NM_006454	TSS1500	chr4:2262960-2264669	Island	MXD4	770
cg00002531	2.4e-05	3e-05	[ 0.0000 ; 0.0001]	0.42462	1	no	++-++-+--+	0.038087	10	0.405051	chr7	127721794	-	SND1;MIR593	NM_014390;NR_030324	Body;TSS200		OpenSea	SND1	0
cg00002591	6.2e-05	3.9e-05	[ 0.0000 ; 0.0001]	0.114129	1	no	+---++++++	0.140742	10	0.313479	chr3	52870543	+	MUSTN1	NM_205853	TSS1500		OpenSea	STIMATE-MUSTN1	0
cg00002593	9e-05	0.000205	[-0.0003 ; 0.0005]	0.659893	1	no	++---++-++	0	10	0.91956	chr1	1268793	+	TAS1R3	NM_152228	Body	chr1:1267435-1268986	Island	TAS1R3	0
cg00002597	0.000456	0.000287	[-0.0001 ; 0.0010]	0.112199	1	no	++?+-+-+++	0	9	0.862856	chr16	31437783	-	ITGAD	NM_005353	3'UTR	chr16:31438891-31439682	N_Shore	ITGAD	0
cg00002646	8.7e-05	9e-05	[-0.0001 ; 0.0003]	0.334171	1	no	-+-++----+	0.56251	10	0.014693	chr1	153515502	-	S100A5	NM_002962	TSS1500		OpenSea	S100A4	591
cg00002660	-4.9e-05	1.8e-05	[-0.0001 ; 0.0000]	0.005086	1	no	---+-+--??	0	8	0.861429	chr12	56583610	+	SMARCC2;SMARCC2;SMARCC2	NM_001130420;NM_003075;NM_139067	TSS1500;TSS1500;TSS1500	chr12:56583406-56583682	Island	SMARCC2	258	rs7977273	0.101266
cg00002719	7e-06	2.2e-05	[ 0.0000 ; 0.0000]	0.760187	1	no	--+-+-+++-	0	10	0.923496	chr1	169396706	+	C1orf114	NM_021179	TSS200	chr1:169396621-169396869	Island	CCDC181	0
cg00002769	-0.000358	0.000154	[-0.0007 ;-0.0001]	0.020556	1	no	------++--	0	10	0.677761	chr16	90002618	-				chr16:90000351-90000687	S_Shore	TUBB3	112
cg00002808	0.0001	5.1e-05	[ 0.0000 ; 0.0002]	0.05054	1	no	-+-++++++-	0.40365	10	0.088445	chr1	223568700	+	C1orf65;C1orf65	NM_152610;NM_152610	3'UTR;1stExon	chr1:223566642-223567268	S_Shore	CCDC185	0
cg00002809	0.000583	0.00027	[ 0.0001 ; 0.0011]	0.030728	1	no	++-+-+-+++	0.170514	10	0.286125	chr17	76482353	-	DNAH17	NM_173628	Body		OpenSea	DNAH17	0
cg00002810	-1.6e-05	3.7e-05	[-0.0001 ; 0.0001]	0.656165	1	no	-+++---++-	0	10	0.992885	chr1	57888707	-	DAB1	NM_021080	5'UTR	chr1:57887963-57890637	Island	DAB1	0
cg00002837	-0.000284	0.000227	[-0.0007 ; 0.0002]	0.209529	1	no	+------++-	0	10	0.708145	chr1	44513358	-					OpenSea	KLF17	670
cg00002930	2.5e-05	5e-05	[-0.0001 ; 0.0001]	0.625298	1	no	-++-?-++--	0.06015	9	0.385118	chr6	31515398	+	NFKBIL1;NFKBIL1;ATP6V1G2;NFKBIL1;NFKBIL1;NFKBIL1;ATP6V1G2;NFKBIL1	NM_005007;NM_001144963;NM_130463;NM_005007;NM_001144961;NM_001144961;NM_138282;NM_001144962	5'UTR;5'UTR;TSS1500;1stExon;1stExon;5'UTR;TSS1500;5'UTR		OpenSea	NFKBIL1	0
cg00003014	6.2e-05	5.3e-05	[ 0.0000 ; 0.0002]	0.245667	1	no	+-++-+-+++	0	10	0.714459	chr3	197279819	-	BDH1;BDH1;BDH1	NM_004051;NM_203314;NM_203315	5'UTR;5'UTR;5'UTR	chr3:197281605-197283128	N_Shore	BDH1	0
cg00003091	-2.7e-05	2.1e-05	[-0.0001 ; 0.0000]	0.211051	1	no	+--+-++-+-	0	10	0.48784	chr4	1715004	+	SLBP	NM_006527	TSS1500	chr4:1713267-1714980	S_Shore	SLBP	932
cg00003173	-2.8e-05	2.2e-05	[-0.0001 ; 0.0000]	0.213444	1	no	-++---+-++	0.261006	10	0.203421	chr3	14166750	+	CHCHD4;TMEM43;CHCHD4	NM_001098502;NM_024334;NM_144636	TSS1500;Body;TSS1500	chr3:14165717-14166999	Island	TMEM43	0
cg00003181	0.000118	0.000162	[-0.0002 ; 0.0004]	0.466141	1	no	+---++-+++	0	10	0.451432	chr6	146157367	-					OpenSea	FBXO30-DT	0
cg00003202	0	6e-06	[ 0.0000 ; 0.0000]	0.995867	1	no	-++----+--	0	10	0.5979	chr1	151319512	-	RFX5;RFX5	NM_000449;NM_001025603	5'UTR;5'UTR	chr1:151319326-151319545	Island	RFX5	0
cg00003287	-1.7e-05	4.5e-05	[-0.0001 ; 0.0001]	0.710755	1	no	++-+--+++-	0.080938	10	0.367536	chr1	201346149	-	TNNT2;TNNT2;TNNT2;TNNT2	NM_001001431;NM_001001430;NM_001001432;NM_000364	5'UTR;5'UTR;5'UTR;5'UTR		OpenSea	TNNT2	0
cg00003298	-0.000661	0.000322	[-0.0013 ; 0.0000]	0.040389	1	no	--++---+--	0.4882	10	0.040305	chr12	113901210	-	LHX5	NM_022363	Body	chr12:113900750-113906442	Island	LHX5	0
cg00003305	-0.000128	0.000355	[-0.0008 ; 0.0006]	0.717192	1	no	++-+-?+--?	0.480161	8	0.061542	chr19	30715645	-				chr19:30715549-30715753	Island	ZNF536	147681
cg00003345	0.000178	0.00015	[-0.0001 ; 0.0005]	0.235682	1	no	-+++-+++-+	0.108367	10	0.342942	chr1	10816499	-	CASZ1;CASZ1	NM_001079843;NM_017766	5'UTR;5'UTR		OpenSea	CASZ1	0
cg00003513	-7e-06	2.2e-05	[ 0.0000 ; 0.0000]	0.732939	1	no	++---+-++-	0.001356	10	0.436147	chr1	10757436	+	CASZ1;CASZ1	NM_001079843;NM_017766	5'UTR;5'UTR	chr1:10757891-10758252	N_Shore	CASZ1	0
cg00003529	9e-05	0.000172	[-0.0002 ; 0.0004]	0.602207	1	no	--+++-+-+-	0	10	0.495945	chr3	149510115	-	C3orf16	NM_001144960	1stExon		OpenSea	ANKUB1	0
cg00003578	-0.000196	0.000129	[-0.0004 ; 0.0001]	0.130042	1	no	+--++++---	0.099174	10	0.351228	chr1	12600529	-				chr1:12600347-12600556	Island	DHRS3	27408
cg00003625	-0.000154	0.00025	[-0.0006 ; 0.0003]	0.538558	1	no	-+-+-+++--	0	10	0.882441	chr17	48912543	-	WFIKKN2	NM_175575	TSS200		OpenSea	WFIKKN2	0
cg00003722	0.001059	0.000313	[ 0.0004 ; 0.0017]	0.000721	1	no	+++-++---+	0.289365	10	0.178373	chr10	4500434	+					OpenSea	MANCR	121007
cg00003784	-1e-05	1e-05	[ 0.0000 ; 0.0000]	0.306947	1	no	+--++---+-	0.617696	10	0.005088	chr17	62503072	-	CCDC45;DDX5	NM_138363;NM_004396	TSS200;TSS1500	chr17:62501479-62503566	Island	CEP95	84
cg00003858	0.000101	0.000131	[-0.0002 ; 0.0004]	0.442075	1	no	-+--++-+++	0.1073	10	0.343906	chr1	45080600	-	RNF220	NM_018150	Body	chr1:45082739-45083285	N_Shelf	RNF220	0
cg00003900	-0.000171	0.000153	[-0.0005 ; 0.0001]	0.26337	1	no	--++-++++-	0	10	0.542293	chr16	2897074	-					OpenSea	PRSS30P	4362
cg00003965	9e-05	7.7e-05	[-0.0001 ; 0.0002]	0.240022	1	no	-+-+++-+++	0.332313	10	0.142088	chr3	108476878	-	RETNLB	NM_032579	TSS1500		OpenSea	RETNLB	747
cg00003994	-0.000372	0.000226	[-0.0008 ; 0.0001]	0.09872	1	no	-+----++--	0.45029	10	0.059503	chr7	15725862	-	MEOX2	NM_005924	1stExon		OpenSea	MEOX2	0
cg00004055	-7e-06	3e-05	[-0.0001 ; 0.0001]	0.823951	1	no	-+++-+--??	0	8	0.776521	chr16	66586745	+	CKLF;CKLF;CKLF;CKLF;CKLF	NM_181640;NM_001040138;NM_016326;NM_181641;NM_016951	Body;Body;Body;Body;Body	chr16:66586268-66586719	S_Shore	CKLF-CMTM1	0	rs2232725	0.148366
cg00004061	-0.00024	0.000356	[-0.0009 ; 0.0005]	0.501392	1	no	-+-++?+-+-	0.003821	9	0.430478	chr6	81797194	-					OpenSea	TENT5A	658251
cg00004067	-3.6e-05	2.1e-05	[-0.0001 ; 0.0000]	0.085197	1	no	-++---+-+-	0	10	0.472873	chr3	36981714	-	TRANK1	NM_014831	Body	chr3:36985540-36987041	N_Shelf	TRANK1	0
cg00004072	1.2e-05	1.6e-05	[ 0.0000 ; 0.0000]	0.43297	1	no	+-+-++-++-	0.403452	10	0.088579	chr19	39898015	+	ZFP36	NM_003407	Body	chr19:39897241-39898942	Island	ZFP36	0
cg00004082	1.1e-05	3.6e-05	[-0.0001 ; 0.0001]	0.769819	1	no	-+++++++--	0	10	0.669535	chr4	10020360	+	SLC2A9;SLC2A9	NM_020041;NM_001001290	Body;Body	chr4:10020481-10021026	N_Shore	SLC2A9	0
cg00004089	9.7e-05	0.000205	[-0.0003 ; 0.0005]	0.636509	1	no	+++---+---	0.005625	10	0.432588	chr17	74678836	-	MXRA7;MXRA7;MXRA7	NM_001008528;NM_001008529;NM_198530	Body;3'UTR;Body		OpenSea	MXRA7	0
cg00004105	-8.8e-05	0.000128	[-0.0003 ; 0.0002]	0.489338	1	no	+-+--+-+-+	0.418853	10	0.078408	chr10	100022608	+	LOXL4	NM_032211	Body		OpenSea	LOXL4	0
cg00004207	1.7e-05	3.8e-05	[-0.0001 ; 0.0001]	0.652783	1	no	-+++-++++-	0	10	0.459463	chr2	38977301	-	SFRS7	NM_001031684	Body	chr2:38977535-38978684	N_Shore	SRSF7	0
cg00004219	4.7e-05	2.2e-05	[ 0.0000 ; 0.0001]	0.034178	1	no	++-++-+-+?	0	9	0.460667	chr12	132536833	-	EP400	NM_015409	Body		OpenSea	EP400	0	rs117153347	0.010851
cg00004257	0.000727	0.000661	[-0.0006 ; 0.0020]	0.271289	1	no	-++++----+	0.266492	10	0.198523	chr1	34629175	+	CSMD2	NM_052896	Body	chr1:34628783-34630976	Island	CSMD2	0
cg00004421	-0.000244	0.000296	[-0.0008 ; 0.0003]	0.409166	1	no	-+?+-?+?+?	0.763204	6	0.00077	chr17	7475079	-	EIF4A1;SENP3	NM_001416;NM_015670	TSS1500;3'UTR	chr17:7475916-7477330	N_Shore	SENP3-EIF4A1	0
cg00004429	0.000131	5.5e-05	[ 0.0000 ; 0.0002]	0.018117	1	no	-++-+++-++	0	10	0.532881	chr9	140681206	+	EHMT1	NM_024757	Body	chr9:140683120-140683774	N_Shore	EHMT1	0
cg00004533	1.5e-05	2.1e-05	[ 0.0000 ; 0.0001]	0.479936	1	no	-+--+++-++	0.526951	10	0.024977	chr21	45402464	-	AGPAT3;AGPAT3	NM_001037553;NM_020132	3'UTR;3'UTR	chr21:45402484-45402842	N_Shore	AGPAT3	0
cg00004562	-3.5e-05	0.000169	[-0.0004 ; 0.0003]	0.83552	1	no	+---++-+--	0.136598	10	0.317271	chr6	31089293	-	CDSN;PSORS1C1	NM_001264;NM_014068	TSS1500;5'UTR		OpenSea	PSORS1C1	0
cg00004608	0.000226	0.000174	[-0.0001 ; 0.0006]	0.193129	1	no	-+++-+++++	0.032062	10	0.410223	chr6	134272463	-				chr6:134273310-134274844	N_Shore	TBPL1	843
cg00004700	-0.000255	0.000168	[-0.0006 ; 0.0001]	0.128304	1	no	+--------+	0.064941	10	0.381682	chr2	106013885	-	FHL2;FHL2;FHL2;FHL2	NM_201557;NM_001039492;NM_001450;NM_201555	5'UTR;5'UTR;5'UTR;5'UTR	chr2:106014878-106015884	N_Shore	FHL2	0
cg00004773	0.001049	0.000572	[-0.0001 ; 0.0022]	0.066877	1	no	++++?+-?+?	0.061063	7	0.380927	chr12	76722955	+					OpenSea	BBS10	15309
cg00004775	-0.000151	0.00011	[-0.0004 ; 0.0001]	0.169498	1	no	---+?-+?++	0.463763	8	0.070806	chr22	46516503	+				chr22:46518454-46518729	N_Shore	MIRLET7BHG	6694
cg00004806	-0.000129	0.000106	[-0.0003 ; 0.0001]	0.21995	1	no	--+---+++-	0.162313	10	0.293675	chr6	161558105	+	AGPAT4	NM_020133	Body		OpenSea	AGPAT4	0
cg00004818	-0.000314	0.000467	[-0.0012 ; 0.0006]	0.500824	1	no	--++-+-+-?	0	9	0.93157	chr4	178364146	+	AGA	NM_000027	TSS1500	chr4:178363239-178363708	S_Shore	AGA	488
cg00004859	4.8e-05	8.8e-05	[-0.0001 ; 0.0002]	0.585187	1	no	++---++--+	0	10	0.669928	chr3	110612894	-					OpenSea	NECTIN3-AS1	151267
cg00004883	0.000187	0.000245	[-0.0003 ; 0.0007]	0.446805	1	no	+-+-+++-++	0	10	0.789147	chr16	75148460	+	LDHD;LDHD	NM_194436;NM_153486	Body;Body	chr16:75148398-75148864	Island	LDHD	0
cg00004939	-2.6e-05	2e-05	[-0.0001 ; 0.0000]	0.18184	1	no	+-----++--	0	10	0.933252	chr14	69261661	-	C14orf181;C14orf181	NM_207442;NM_207442	3'UTR;1stExon	chr14:69259612-69262900	Island	ZFP36L1	0
cg00004963	0.00119	0.000594	[ 0.0000 ; 0.0024]	0.045135	1	no	+-++-+--++	0	10	0.484897	chr6	147124996	+	LOC729176;C6orf103	NR_003954;NM_024694	TSS200;Body		OpenSea	ADGB	0
cg00004979	1.9e-05	1.6e-05	[ 0.0000 ; 0.0000]	0.229435	1	no	-++-++++++	0	10	0.992944	chr12	111885466	+	SH2B3	NM_005475	Body		OpenSea	SH2B3	0
cg00004996	-2.7e-05	0.000176	[-0.0004 ; 0.0003]	0.877004	1	no	--+---+--+	0	10	0.453567	chr8	17271535	+	MTMR7	NM_004686	TSS1500	chr8:17270603-17271120	S_Shore	MTMR7	494
cg00005010	-6e-06	9e-06	[ 0.0000 ; 0.0000]	0.513844	1	no	+-+-+-+--?	0	9	0.936934	chr16	56691849	-	MT1F	NM_005949	TSS200	chr16:56691689-56692034	Island	MT1F	4	rs113072316	0.017367
cg00005040	-0.000324	0.000264	[-0.0008 ; 0.0002]	0.21986	1	no	++++------	0.379194	10	0.105703	chr6	127439206	+	RSPO3	NM_032784	TSS1500	chr6:127439265-127441072	N_Shore	RSPO3	840
cg00005072	1.6e-05	9.8e-05	[-0.0002 ; 0.0002]	0.867369	1	no	----++-+??	0	8	0.432263	chr16	89371982	-	ANKRD11	NM_013275	Body	chr16:89371981-89373514	Island	ANKRD11	0	rs2277907	0.446818
cg00005083	0.000448	0.000224	[ 0.0000 ; 0.0009]	0.045574	1	no	++++++--++	0	10	0.844857	chr6	46655543	+	TDRD6;TDRD6	NM_001168359;NM_001010870	TSS200;TSS200	chr6:46655262-46656738	Island	TDRD6	67
cg00005112	4.5e-05	9.5e-05	[-0.0001 ; 0.0002]	0.632848	1	no	-+-++-++-+	0	10	0.627542	chr16	69958840	+	WWP2;WWP2	NM_199424;NM_007014	TSS200;Body		OpenSea	WWP2	0
cg00005164	8.1e-05	8.9e-05	[-0.0001 ; 0.0003]	0.36335	1	no	-+-++--++-	0.078954	10	0.369299	chr19	35511522	-	GRAMD1A;GRAMD1A	NM_020895;NM_001136199	Body;Body	chr19:35512589-35512809	N_Shore	GRAMD1A	0
cg00005166	-2.6e-05	0.000302	[-0.0006 ; 0.0006]	0.930548	1	no	++--++++--	0.531523	10	0.023456	chr16	3264442	+	OR1F2P	NR_002169	TSS1500		OpenSea	OR1F2P	1118
cg00005215	0.000156	0.00012	[-0.0001 ; 0.0004]	0.19626	1	no	-++-++--+-	0	10	0.743967	chr18	61223377	-	SERPINB12	NM_080474	TSS200		OpenSea	SERPINB12	14
cg00005297	4.5e-05	0.000383	[-0.0007 ; 0.0008]	0.906425	1	no	--+-+-++??	0	8	0.828307	chr4	3465367	-	DOK7;DOK7	NM_173660;NM_001164673	Body;Body	chr4:3464799-3465440	Island	DOK7	0	rs139051035	0.1282
cg00005306	3e-06	7e-06	[ 0.0000 ; 0.0000]	0.622528	1	no	+-++++?+--	0	9	0.926807	chr16	30709566	-	SRCAP	NM_006662	TSS1500	chr16:30709274-30710364	Island	LOC730183	0
cg00005437	-6.5e-05	6.3e-05	[-0.0002 ; 0.0001]	0.302418	1	no	-+-++-+---	0.273968	10	0.191886	chr17	18010740	+	DRG2;MYO15A	NM_001388;NM_016239	3'UTR;TSS1500		OpenSea	DRG2	0
cg00005543	-2e-06	7e-06	[ 0.0000 ; 0.0000]	0.784825	1	no	--+-+--++-	0	10	0.686635	chr6	170151632	+	TCTE3;C6orf70;TCTE3	NM_174910;NM_018341;NM_174910	5'UTR;TSS200;1stExon	chr6:170151351-170152131	Island	DYNLT2	0
cg00005619	-2.3e-05	9.4e-05	[-0.0002 ; 0.0002]	0.811349	1	no	+--++-++-+	0	10	0.437415	chr11	47608722	-	FAM180B	NM_001164379	Body	chr11:47611138-47612438	N_Shelf	FAM180B	0
cg00005622	0.000287	0.000584	[-0.0009 ; 0.0014]	0.622498	1	no	-+-++-+---	0.499684	10	0.035306	chr8	145180403	-				chr8:145180543-145181000	N_Shore	WDR97	7184
cg00005740	-5.9e-05	0.000199	[-0.0004 ; 0.0003]	0.767211	1	no	++?+----+-	0.577074	9	0.015316	chr13	24079418	-					OpenSea	LINC00327	17814
cg00005817	-1.1e-05	0.000164	[-0.0003 ; 0.0003]	0.947946	1	no	+??-+?++-?	0	6	0.498453	chr4	75168741	-	MTHFD2L	NM_001144978	3'UTR		OpenSea	MTHFD2L	0
cg00005847	-3e-06	0.000608	[-0.0012 ; 0.0012]	0.99569	1	no	-+++?++???	0.679274	6	0.008119	chr2	177029073	+	HOXD3	NM_006898	5'UTR	chr2:177029413-177029941	N_Shore	HOXD3	0	rs2857541	0.418974
cg00005849	1.9e-05	0.000258	[-0.0005 ; 0.0005]	0.941428	1	no	-+++?-+-+-	0	9	0.927862	chr2	237071182	+				chr2:237071794-237078762	N_Shore	GBX2	3123
cg00005861	0.000247	0.000181	[-0.0001 ; 0.0006]	0.171987	1	no	-+-++++++-	0	10	0.834219	chr10	112068221	+				chr10:112064137-112064859	S_Shelf	SMNDC1	3513
cg00006032	-1.1e-05	4.1e-05	[-0.0001 ; 0.0001]	0.784301	1	no	+-++-+--+-	0	10	0.766316	chr14	66974439	-	GPHN;GPHN;GPHN;GPHN	NM_020806;NM_020806;NM_001024218;NM_001024218	1stExon;5'UTR;1stExon;5'UTR	chr14:66974369-66976235	Island	GPHN	0
cg00006081	-6.1e-05	0.000322	[-0.0007 ; 0.0006]	0.848545	1	no	--+-+-+--+	0	10	0.841785	chr10	124908907	-	HMX2	NM_005519	Body	chr10:124907283-124911035	Island	HMX2	0
cg00006090	0.00032	0.000431	[-0.0005 ; 0.0012]	0.457611	1	no	--?-++-++?	0.090908	8	0.35979	chr16	72206655	-	PMFBP1;PMFBP1	NM_031293;NM_001160213	TSS1500;TSS1500		OpenSea	PMFBP1	305
cg00006122	-2.6e-05	1.9e-05	[-0.0001 ; 0.0000]	0.178217	1	no	-??--+?-+-	0	7	0.590081	chr12	52463316	+	C12orf44;C12orf44	NM_001098673;NM_021934	TSS1500;TSS1500	chr12:52463348-52464202	N_Shore	ATG101	440
cg00006198	0.000795	0.000328	[ 0.0002 ; 0.0014]	0.015261	1	no	++?++?+-++	0	8	0.573127	chr1	154476306	+	TDRD10;TDRD10	NM_182499;NM_001098475	5'UTR;5'UTR	chr1:154474107-154475699	S_Shore	TDRD10	0
cg00006243	2.5e-05	3.1e-05	[ 0.0000 ; 0.0001]	0.411961	1	no	+-++?-+?++	0	8	0.991368	chr2	26726565	-	OTOF	NM_194248	Body	chr2:26726189-26726710	Island	OTOF	0
cg00006397	0.000143	0.000159	[-0.0002 ; 0.0005]	0.370352	1	no	---+++++++	0.229853	10	0.23159	chr1	160336699	+	NHLH1	NM_005598	TSS200	chr1:160340604-160340843	N_Shelf	NHLH1	160
cg00006414	9e-06	1.9e-05	[ 0.0000 ; 0.0000]	0.618136	1	no	-+-++-+--+	0.071944	10	0.375509	chr7	148822837	+	ZNF425;ZNF398	NM_001001661;NM_020781	Body;TSS1500	chr7:148823194-148824228	N_Shore	ZNF425	0
cg00006459	8e-06	0.000171	[-0.0003 ; 0.0003]	0.961324	1	no	+-++-+--+?	0	9	0.859691	chr4	148635716	+					OpenSea	ARHGAP10	17735	rs140186556	0.0114
cg00006626	-7.9e-05	0.000161	[-0.0004 ; 0.0002]	0.621752	1	no	-+-+----++	0	10	0.717634	chr1	154127462	-	NUP210L;NUP210L	NM_001159484;NM_207308	1stExon;1stExon		OpenSea	NUP210L	0
cg00006787	5.4e-05	0.000197	[-0.0003 ; 0.0004]	0.785997	1	no	+-++--+-+-	0	10	0.438165	chr13	110533441	-					OpenSea	IRS2	94526
cg00006884	-9e-06	1.7e-05	[ 0.0000 ; 0.0000]	0.59342	1	no	+++++----?	0.029164	9	0.410354	chr7	23637030	+	CCDC126;CCDC126	NM_138771;NM_138771	5'UTR;1stExon	chr7:23636735-23637557	Island	CCDC126	0	rs143275586	0.0142
cg00006948	-1.4e-05	1e-05	[ 0.0000 ; 0.0000]	0.190979	1	no	--+-+-+---	0.111512	10	0.340099	chr4	1768889	+				chr4:1768563-1769074	Island	TACC3	21983
cg00007032	-3.2e-05	3.1e-05	[-0.0001 ; 0.0000]	0.297844	1	no	--+---++--	0	10	0.728839	chr13	30002629	+	MTUS2;MTUS2	NM_001033602;NM_015233	Body;TSS200		OpenSea	MTUS2	0
cg00007036	1.8e-05	1.3e-05	[ 0.0000 ; 0.0000]	0.160395	1	no	++--++++-+	0	10	0.858347	chr1	33742089	+	ZNF362	NM_152493	Body	chr1:33741774-33742381	Island	ZNF362	0
cg00007064	0.000225	0.000651	[-0.0011 ; 0.0015]	0.730061	1	no	-+-+-+-+-+	0.19962	10	0.259311	chr9	124974153	-	LHX6;LHX6	NM_199160;NM_014368	Body;Body	chr9:124975753-124976692	N_Shore	LHX6	0
cg00007076	-0.000389	0.000291	[-0.0010 ; 0.0002]	0.181458	1	no	---+++-+--	0.316039	10	0.155558	chr8	67342600	+	RRS1;RRS1	NM_015169;NM_015169	1stExon;3'UTR	chr8:67344497-67344989	N_Shore	RRS1	0
cg00007221	-0.000428	0.000165	[-0.0008 ;-0.0001]	0.009582	1	no	---+--+--+	0.22011	10	0.240495	chr1	43999020	+	PTPRF;PTPRF	NM_002840;NM_130440	5'UTR;5'UTR	chr1:43996724-43997592	S_Shore	PTPRF	0
cg00007226	-2.2e-05	2.8e-05	[-0.0001 ; 0.0000]	0.431487	1	no	+--+-++-+-	0	10	0.867488	chr14	105781366	-	PACS2;PACS2	NM_015197;NM_001100913	1stExon;1stExon	chr14:105780339-105782027	Island	BRF1	0
cg00007239	-0.000383	0.000306	[-0.0010 ; 0.0002]	0.210251	1	no	--+--+--+-	0	10	0.851411	chr4	165877045	+	C4orf39;TRIM61	NM_153027;NM_001012414	TSS1500;Body	chr4:165878036-165878446	N_Shore	TRIM61	0
cg00007269	0	1.7e-05	[ 0.0000 ; 0.0000]	0.990011	1	no	++-+--+++-	0.372581	10	0.110589	chr19	2945106	+	ZNF77	NM_021217	TSS200	chr19:2944682-2945507	Island	ZNF77	136
cg00007300	-5e-06	1.1e-05	[ 0.0000 ; 0.0000]	0.640736	1	no	--+++-++--	0	10	0.716368	chr14	24521434	+	LRRC16B	NM_138360	Body	chr14:24520989-24521844	Island	CARMIL3	0
cg00007324	-8e-06	1.1e-05	[ 0.0000 ; 0.0000]	0.464083	1	no	-+-+--+-++	0.434557	10	0.068641	chr19	4047803	+	ZBTB7A	NM_015898	Body	chr19:4047754-4048428	Island	ZBTB7A	0
cg00007326	0.00067	0.000445	[-0.0002 ; 0.0015]	0.132148	1	no	-++--+++++	0	10	0.893092	chr19	13366046	-	CACNA1A;CACNA1A	NM_001127222;NM_001127221	Body;Body	chr19:13365922-13366158	Island	CACNA1A	0
cg00007420	-7.4e-05	7.4e-05	[-0.0002 ; 0.0001]	0.319878	1	no	---+-+--++	0	10	0.850104	chr6	99796732	-	C6orf168	NM_032511	Body	chr6:99797208-99797946	N_Shore	FAXC	0
cg00007426	-5e-06	0.000335	[-0.0007 ; 0.0007]	0.987735	1	no	--++-+-+??	0	8	0.461436	chr2	240404782	-					OpenSea	HDAC4	81435	rs73003371	0.218721
cg00007466	9.7e-05	6.4e-05	[ 0.0000 ; 0.0002]	0.127893	1	no	-++--+-+++	0.090903	10	0.358647	chr19	7585086	+	ZNF358	NM_018083	Body	chr19:7584325-7585281	Island	ZNF358	0
cg00007644	-0.000215	0.000319	[-0.0008 ; 0.0004]	0.50016	1	no	+-+----++?	0	9	0.72364	chr11	20623259	-	SLC6A5	NM_004211	Body	chr11:20622720-20623399	Island	SLC6A5	0	rs75478325	0.025195
cg00007675	-2.1e-05	0.000132	[-0.0003 ; 0.0002]	0.875091	1	no	-++-+++++-	0.157241	10	0.29834	chr8	37606579	-	LOC728024;ERLIN2	NR_003671;NM_007175	TSS1500;Body		OpenSea	ERLIN2	0
cg00007898	-2e-06	9e-06	[ 0.0000 ; 0.0000]	0.805676	1	no	---?-+-+++	0	9	0.713317	chr1	205180627	+	DSTYK;DSTYK	NM_199462;NM_015375	1stExon;1stExon	chr1:205179963-205180910	Island	DSTYK	0
cg00007981	-7e-06	7e-06	[ 0.0000 ; 0.0000]	0.301141	1	no	----++--+-	0	10	0.935754	chr11	93862594	-	PANX1	NM_015368	1stExon	chr11:93861560-93862773	Island	PANX1	0
cg00007987	1.1e-05	1.5e-05	[ 0.0000 ; 0.0000]	0.459098	1	no	-++-+++-??	0.370636	8	0.133371	chr19	56156430	+	ZNF581	NM_016535	Body	chr19:56156312-56156543	Island	ZNF581	0	rs11084406	0.084193
cg00008004	7.8e-05	6.3e-05	[ 0.0000 ; 0.0002]	0.217572	1	no	+-+-+?++??	0.019121	7	0.410217	chr1	153756119	-				chr1:153755957-153756335	Island	SLC27A3	3485	rs6665637	0.182174
cg00008036	8.1e-05	0.000268	[-0.0004 ; 0.0006]	0.76289	1	no	---+-+-+-+	0.494071	10	0.037701	chr1	179712091	-	FAM163A	NM_173509	TSS1500	chr1:179711947-179713951	Island	FAM163A	0
cg00008188	-3.3e-05	2.3e-05	[-0.0001 ; 0.0000]	0.157128	1	no	--+-?+-?--	0	8	0.794049	chr14	69262694	-	C14orf181	NM_207442	1stExon	chr14:69259612-69262900	Island	ZFP36L1	0
cg00008345	3.6e-05	3e-05	[ 0.0000 ; 0.0001]	0.219072	1	no	+---++++++	0	10	0.484697	chr2	232643843	-	PDE6D	NM_002601	Body	chr2:232645313-232646505	N_Shore	PDE6D	0
cg00008387	-1.1e-05	2.5e-05	[-0.0001 ; 0.0000]	0.646518	1	no	+--+---++-	0	10	0.984897	chr16	50059011	+	TMEM188	NM_153261	TSS200	chr16:50058867-50059423	Island	CNEP1R1	176
cg00008446	0	0.000147	[-0.0003 ; 0.0003]	0.999367	1	no	+----+--+-	0	10	0.674463	chr1	156815774	+	NTRK1;INSRR	NM_001007792;NM_014215	Body;Body	chr1:156814881-156815792	Island	NTRK1	0
cg00008452	4e-05	0.000109	[-0.0002 ; 0.0003]	0.715891	1	no	+-+--+--++	0	10	0.895996	chr12	99126269	-	APAF1;APAF1;APAF1;APAF1;APAF1	NM_181861;NM_013229;NM_181868;NM_181869;NM_001160	Body;Body;Body;3'UTR;Body		OpenSea	APAF1	0
cg00008488	-2.2e-05	1.7e-05	[-0.0001 ; 0.0000]	0.200718	1	no	++-+-----+	0	10	0.522504	chr5	175199915	-				chr5:175200315-175200555	N_Shore	CPLX2	23693
cg00008493	0.000809	0.000588	[-0.0003 ; 0.0020]	0.168554	1	no	--++?++++?	0	8	0.89497	chr14	93813777	-	COX8C;KIAA1409	NM_182971;NM_020818	Body;5'UTR	chr14:93813483-93814111	Island	UNC79	0	rs11629131	0.028951
cg00008544	-8e-06	0.000156	[-0.0003 ; 0.0003]	0.958194	1	no	++-+?++?-+	0	8	0.481113	chr5	179778527	+	GFPT2	NM_005110	Body	chr5:179779114-179781279	N_Shore	GFPT2	0
cg00008564	8.6e-05	0.000144	[-0.0002 ; 0.0004]	0.549091	1	no	--++--++-+	0.27809	10	0.188247	chr6	27830391	+				chr6:27833120-27833406	N_Shelf	H2AC16	2714
cg00008612	-5.7e-05	7.6e-05	[-0.0002 ; 0.0001]	0.456795	1	no	++---+--++	0	10	0.93212	chr13	60726243	-	DIAPH3	NM_001042517	Body		OpenSea	DIAPH3	0
cg00008621	1.5e-05	3.5e-05	[-0.0001 ; 0.0001]	0.663092	1	no	+++++-+---	0	10	0.504547	chr14	62179983	+	HIF1A;HIF1A	NM_001530;NM_181054	Body;Body		OpenSea	HIF1A	0
cg00008629	0.000782	0.000326	[ 0.0001 ; 0.0014]	0.016406	1	no	--+++---++	0.458761	10	0.054861	chr9	115093661	-	ROD1;ROD1;ROD1	NM_001163790;NM_005156;NM_001163788	Body;Body;5'UTR	chr9:115095149-115095919	N_Shore	MIR3134	0
cg00008647	-2e-06	1.3e-05	[ 0.0000 ; 0.0000]	0.891391	1	no	---++--+-+	0	10	0.948079	chr1	207082900	-	FAIM3;FAIM3;FAIM3	NM_001142473;NM_001142472;NM_005449	Body;Body;Body	chr1:207082693-207083202	Island	FCMR	0
cg00008665	0.000142	0.000126	[-0.0001 ; 0.0004]	0.260699	1	no	-++++-++-+	0.004889	10	0.433202	chr3	43146780	-	C3orf39	NM_032806	5'UTR	chr3:43147184-43147713	N_Shore	POMGNT2	0
cg00008671	6.6e-05	8.9e-05	[-0.0001 ; 0.0002]	0.460783	1	no	--+--+++-+	0	10	0.719808	chr10	86087961	-	FAM190B	NM_018999	TSS1500	chr10:86088395-86088791	N_Shore	CCSER2	447
cg00008695	-0.000372	0.000236	[-0.0008 ; 0.0001]	0.115053	1	no	---++-+---	0.454016	10	0.057437	chr8	960721	-				chr8:962315-962747	N_Shore		0
cg00008713	2.1e-05	2.5e-05	[ 0.0000 ; 0.0001]	0.382732	1	no	--++++++-?	0	9	0.702269	chr18	11980953	-	IMPA2	NM_014214	TSS1500	chr18:11980483-11982142	Island	IMPA2	472	rs115929460	0.025195
cg00008737	0.000256	0.000279	[-0.0003 ; 0.0008]	0.358495	1	no	++++-+-+-+	0	10	0.869566	chr19	51021200	-	LRRC4B	NM_001080457	Body	chr19:51020296-51022796	Island	LRRC4B	0
cg00008800	-2.6e-05	0.000133	[-0.0003 ; 0.0002]	0.845013	1	no	+-?--?--++	0	8	0.576852	chr2	38710171	-					OpenSea	HNRNPLL	80155
cg00008810	-0.000149	0.000105	[-0.0004 ; 0.0001]	0.157763	1	no	++----++--	0.127217	10	0.325835	chr1	53924763	-	DMRTB1	NM_033067	TSS1500	chr1:53925191-53926228	N_Shore	DMRTB1	307
cg00008823	-1e-06	1.1e-05	[ 0.0000 ; 0.0000]	0.955136	1	no	+-+-?+-?+?	0	7	0.530504	chr1	52344227	+	NRD1;NRD1	NM_002525;NM_001101662	1stExon;1stExon	chr1:52344178-52344939	Island	NRDC	0	rs72901974	0.027682
cg00008839	3e-06	8e-06	[ 0.0000 ; 0.0000]	0.709707	1	no	-+++?++?--	0	8	0.804116	chr19	2269146	+	OAZ1	NM_004152	TSS1500	chr19:2269115-2271364	Island	OAZ1	372
cg00008971	4.2e-05	0.000102	[-0.0002 ; 0.0002]	0.678388	1	no	++--+-++-+	0	10	0.549655	chr1	45966925	-	MMACHC;CCDC163P	NM_015506;NM_001102601	Body;TSS1500	chr1:45965586-45966049	S_Shore	MMACHC	0
cg00009001	-7.4e-05	5.8e-05	[-0.0002 ; 0.0000]	0.200454	1	no	---+-?+?+?	0.362344	7	0.151826	chr12	120151890	+	MIR1178;CIT	NR_031589;NM_007174	TSS1500;Body		OpenSea	CIT	0
cg00009053	1.9e-05	6.3e-05	[-0.0001 ; 0.0001]	0.758888	1	no	-+-----+++	0.020399	10	0.420158	chr11	61283865	-	SYT7	NM_004200	3'UTR	chr11:61283864-61284147	Island	SYT7	0
cg00009088	1.3e-05	3.6e-05	[-0.0001 ; 0.0001]	0.716947	1	no	---++--++?	0.242229	9	0.228068	chr11	60930188	-	VPS37C	NM_017966	TSS1500	chr11:60928560-60929262	S_Shore	VPS37C	1271
cg00009167	-9.8e-05	4.4e-05	[-0.0002 ; 0.0000]	0.025735	1	no	---+---+??	0.166146	8	0.299074	chr1	109656433	-	KIAA1324;C1orf194;C1orf194	NM_020775;NM_001122961;NM_001122961	TSS200;5'UTR;1stExon	chr1:109656095-109656611	Island	C1orf194	0	rs536176	0.49202
cg00009196	-0.000344	0.000134	[-0.0006 ;-0.0001]	0.01038	1	no	--++--++-?	0.371014	9	0.121895	chr20	19954588	+	RIN2	NM_018993	Body	chr20:19955536-19956034	N_Shore	RIN2	0	rs199575	0.000383
cg00009214	-3.1e-05	1.4e-05	[-0.0001 ; 0.0000]	0.034806	1	no	--+-----+-	0	10	0.917563	chr12	16064569	-	DERA	NM_015954	Body	chr12:16064080-16064534	S_Shore	DERA	0
cg00009292	-0.000197	0.000292	[-0.0008 ; 0.0004]	0.499894	1	no	-+++-+-++-	0.050697	10	0.39414	chr1	50882082	+				chr1:50881884-50882103	Island	DMRTA2	1139
cg00009293	-6.4e-05	0.000236	[-0.0005 ; 0.0004]	0.787674	1	no	++---++--+	0	10	0.581684	chr7	44151172	+	AEBP1	NM_001129	Body	chr7:44152227-44152505	N_Shore	AEBP1	0
cg00009349	0.000649	0.000272	[ 0.0001 ; 0.0012]	0.017169	1	no	+++-++++++	0	10	0.670093	chr14	22674549	-					OpenSea	DAD1	359256
cg00009364	2e-06	6e-06	[ 0.0000 ; 0.0000]	0.803863	1	no	+-+++--++-	0	10	0.712277	chr14	56586028	-	PELI2	NM_021255	Body	chr14:56585042-56586234	Island	PELI2	0
cg00009407	-1.9e-05	1.2e-05	[ 0.0000 ; 0.0000]	0.114318	1	no	----+--+-+	0.404119	10	0.088127	chr14	89290921	-	TTC8;TTC8;TTC8	NM_198310;NM_144596;NM_198309	TSS200;TSS200;TSS200	chr14:89290918-89291355	Island	TTC8	0
cg00009412	-4e-06	8e-06	[ 0.0000 ; 0.0000]	0.558987	1	no	--+-+--+++	0	10	0.57042	chr2	118572392	-	DDX18	NM_006773	1stExon	chr2:118572112-118572627	Island	DDX18	0
cg00009421	2.5e-05	0.000172	[-0.0003 ; 0.0004]	0.885574	1	no	+---++---+	0	10	0.926258	chr2	44065571	+	ABCG5;ABCG8	NM_022436;NM_022437	Body;TSS1500		OpenSea	ABCG5	0
cg00009436	1e-06	8.5e-05	[-0.0002 ; 0.0002]	0.988704	1	no	+--+-+++-+	0	10	0.822329	chr4	186402631	+					OpenSea	CCDC110	9717
cg00009553	0.000355	0.000607	[-0.0008 ; 0.0015]	0.559151	1	no	+--+++-+--	0.185438	10	0.272373	chr16	61854084	+	CDH8	NM_001796	Body		OpenSea	CDH8	0
cg00009750	-0.000121	0.000139	[-0.0004 ; 0.0002]	0.384087	1	no	++--++----	0	10	0.502279	chr2	202730892	+	CDK15	NM_139158	Body		OpenSea	CDK15	0
cg00009834	-0.000115	0.000156	[-0.0004 ; 0.0002]	0.459805	1	no	-+----+?++	0	9	0.85861	chr1	1347671	-					OpenSea	MRPL20	4977
cg00009871	0.000882	0.000254	[ 0.0004 ; 0.0014]	0.000527	1	no	++++++++++	0	10	0.72246	chr13	103532260	-	LOC121952	NR_026965	TSS200		OpenSea	METTL21EP	187
cg00009922	-3.2e-05	6e-05	[-0.0001 ; 0.0001]	0.600349	1	no	-+-+--+-??	0	8	0.801874	chr13	110867376	+	COL4A1	NM_001845	Body		OpenSea	COL4A1	0	rs16975617	0.075021
cg00009944	-1e-05	0.000205	[-0.0004 ; 0.0004]	0.960728	1	no	+--+-+-+--	0.076795	10	0.371214	chr21	48017232	+				chr21:48018542-48018791	N_Shore	S100B	1297
cg00009970	-2.1e-05	1.6e-05	[-0.0001 ; 0.0000]	0.212477	1	no	+---?-+?+-	0	8	0.545373	chr18	48723811	-	MEX3C;MEX3C	NM_016626;NM_016626	1stExon;5'UTR	chr18:48724198-48724425	N_Shore	MEX3C	0
cg00010046	2.8e-05	1.8e-05	[ 0.0000 ; 0.0001]	0.117808	1	no	+-+++-+++-	0.425665	10	0.074094	chr16	88729480	+	MGC23284;MGC23284;MVD	NR_024402;NR_024399;NM_002461	TSS1500;TSS1500;1stExon	chr16:88729108-88730410	Island	MVD	0
cg00010078	-0.000242	0.000293	[-0.0008 ; 0.0003]	0.408811	1	no	----?---+?	0	8	0.657	chr2	109967172	+	SH3RF3	NM_001099289	Body		OpenSea	SH3RF3	0	rs79452191	0.0128
cg00010108	0.000532	0.000343	[-0.0001 ; 0.0012]	0.120899	1	no	+++-+-+-??	0.077866	8	0.370027	chr4	1615271	-					OpenSea	FAM53A	26335	rs62286192	0.158135
cg00010168	-7.2e-05	3.5e-05	[-0.0001 ; 0.0000]	0.037703	1	no	+---------	0	10	0.782461	chr10	99258642	-	MMS19;UBTD1	NM_022362;NM_024954	TSS1500;TSS200	chr10:99257940-99259520	Island	UBTD1	124
cg00010266	8e-06	1.8e-05	[ 0.0000 ; 0.0000]	0.644986	1	no	+-+-+---++	0	10	0.5916	chr8	145734519	+	MFSD3	NM_138431	TSS200	chr8:145733793-145735370	Island	MFSD3	31
cg00010445	-0.000503	0.0003	[-0.0011 ; 0.0001]	0.094318	1	no	++++-+----	0.093725	10	0.356119	chr19	14089630	-	RFX1	NM_002918	Body	chr19:14089570-14089796	Island	RFX1	0
cg00010654	5.7e-05	0.00012	[-0.0002 ; 0.0003]	0.633531	1	no	-++--+--+-	0	10	0.506933	chr1	45476118	+	HECTD3	NM_024602	Body	chr1:45476225-45477022	N_Shore	HECTD3	0
cg00010659	3e-06	1.8e-05	[ 0.0000 ; 0.0000]	0.87435	1	no	+-----++-?	0	9	0.598263	chr6	10723146	-	TMEM14C;TMEM14C	NM_001165258;NM_016462	TSS200;TSS200	chr6:10723022-10723609	Island	TMEM14C	0	rs112097099	0.018747
cg00010672	0.000101	0.000504	[-0.0009 ; 0.0011]	0.840353	1	no	????+?--??	0	3	0.559515	chr2	55281781	-				chr2:55276555-55278044	S_Shelf	RTN4	4046
cg00010742	-0.000625	0.00036	[-0.0013 ; 0.0001]	0.082677	1	no	-++---+---	0.450224	10	0.05954	chr1	91182989	+	BARHL2	NM_020063	TSS200	chr1:91183240-91184540	N_Shore	BARHL2	194
cg00010789	8.6e-05	6.4e-05	[ 0.0000 ; 0.0002]	0.174824	1	no	-++-++++++	0	10	0.771338	chr2	232321341	+	NCL;SNORA75;SNORD20	NM_005381;NR_002921;NR_002908	Body;TSS1500;TSS200		OpenSea	NCL	0
cg00010853	4.6e-05	8.7e-05	[-0.0001 ; 0.0002]	0.595712	1	no	--++-++++-	0.012283	10	0.427007	chr6	30653167	+	KIAA1949;KIAA1949	NM_001134870;NM_133471	Body;1stExon	chr6:30654392-30654934	N_Shore	PPP1R18	0
cg00010890	-4.6e-05	8.9e-05	[-0.0002 ; 0.0001]	0.607429	1	no	+--+-++-++	0	10	0.97901	chr12	76406513	+					OpenSea	PHLDA1	12712
cg00010932	4.3e-05	7e-05	[-0.0001 ; 0.0002]	0.536382	1	no	-+++?-+?++	0	8	0.753663	chr2	170680664	+	METTL5	NM_014168	Body	chr2:170681219-170681587	N_Shore	METTL5	0
cg00010946	0.000472	0.000308	[-0.0001 ; 0.0011]	0.12558	1	no	---++--+++	0.4096	10	0.084451	chr3	157819282	+	SHOX2;SHOX2;SHOX2	NM_001163678;NM_006884;NM_003030	Body;Body;Body	chr3:157821232-157821604	N_Shore	SHOX2	0
cg00010947	3.1e-05	2.2e-05	[ 0.0000 ; 0.0001]	0.153042	1	no	-++-++?-+-	0	9	0.800931	chr4	84377400	-	HELQ;MRPS18C	NM_133636;NM_016067	TSS1500;Body	chr4:84376666-84377237	S_Shore	MRPS18C	0
cg00010954	8.4e-05	0.000104	[-0.0001 ; 0.0003]	0.423107	1	no	-++--+++-+	0	10	0.453072	chr16	54620055	-					OpenSea	IRX3	299676
cg00010992	-3.8e-05	1.6e-05	[-0.0001 ; 0.0000]	0.015189	1	no	+-+---+---	0.431944	10	0.070222	chr4	90032982	+	TIGD2	NM_145715	TSS1500	chr4:90031904-90033005	Island	FAM13A	432
cg00011122	-6e-06	1.4e-05	[ 0.0000 ; 0.0000]	0.66789	1	no	-++-++---?	0.217123	9	0.25001	chr16	11439027	-	C16orf75	NM_152308	TSS1500	chr16:11439186-11439767	N_Shore	RMI2	0
cg00011203	-8.8e-05	7.8e-05	[-0.0002 ; 0.0001]	0.260152	1	no	---++-++--	0	10	0.522824	chr1	9259066	-				chr1:9258565-9258956	S_Shore	H6PD	35795
cg00011225	-0.000104	0.000239	[-0.0006 ; 0.0004]	0.663187	1	no	-+-+--++++	0	10	0.46828	chr2	219738314	+	WNT6	NM_006522	Body	chr2:219738081-219738788	Island	WNT6	0
cg00011239	-7.1e-05	0.000172	[-0.0004 ; 0.0003]	0.6793	1	no	---+-+-+++	0.236218	10	0.225793	chr2	20876220	-					OpenSea	GDF7	4969
cg00011247	0	8e-06	[ 0.0000 ; 0.0000]	0.979471	1	no	--++----+-	0	10	0.752138	chr8	64081001	-	YTHDF3	NM_152758	TSS200	chr8:64080674-64081766	Island	YTHDF3-AS1	0
cg00011284	-1.5e-05	2e-05	[-0.0001 ; 0.0000]	0.455711	1	no	--++----++	0.242443	10	0.220142	chr16	53469344	-	RBL2	NM_005611	Body	chr16:53468284-53469209	S_Shore	RBL2	0
cg00011350	-2.7e-05	3.9e-05	[-0.0001 ; 0.0000]	0.48759	1	no	-+---++-++	0.036543	10	0.406379	chr12	49444296	+	MLL2	NM_003482	Body		OpenSea	KMT2D	0
cg00011459	3.1e-05	2.9e-05	[ 0.0000 ; 0.0001]	0.297236	1	no	+++-++-+-+	0	10	0.93068	chr16	8890425	+	TMEM186;PMM2	NM_015421;NM_000303	Body;TSS1500	chr16:8891322-8891928	N_Shore	TMEM186	0
cg00011460	-2.2e-05	1.7e-05	[-0.0001 ; 0.0000]	0.197242	1	no	+--+--++-+	0.330939	10	0.14321	chr4	40439822	-	RBM47;RBM47	NM_001098634;NM_019027	Body;Body	chr4:40439821-40440905	Island	RBM47	0
cg00011482	0.000376	0.000333	[-0.0003 ; 0.0010]	0.258749	1	no	+--+++---+	0.313451	10	0.157734	chr14	37128790	-	PAX9	NM_006194	5'UTR	chr14:37126786-37128274	S_Shore	PAX9	0
cg00011513	0.000143	0.000199	[-0.0002 ; 0.0005]	0.470722	1	no	---+++-+++	0.473966	10	0.047034	chr1	152484386	-	LCE5A	NM_178438	3'UTR	chr1:152487978-152488270	N_Shelf	LCE5A	0
cg00011564	4.1e-05	3.2e-05	[ 0.0000 ; 0.0001]	0.205319	1	no	++-+++++??	0	8	0.781213	chr16	3591728	+	NLRC3	NM_178844	3'UTR		OpenSea	NLRC3	0	rs76430099	0.050743
cg00011578	-3.3e-05	2.9e-05	[-0.0001 ; 0.0000]	0.263474	1	no	---+-+----	0	10	0.858484	chr19	46850432	+	PPP5C	NM_006247	1stExon	chr19:46850185-46850678	Island	PPP5C	0
cg00011605	0.000293	0.000217	[-0.0001 ; 0.0007]	0.177469	1	no	++-+++---?	0.292349	9	0.185009	chr16	85193529	+				chr16:85196735-85196992	N_Shelf	LINC02139	10479	rs74435804	0.025195
cg00011616	-4e-06	6.9e-05	[-0.0001 ; 0.0001]	0.957806	1	no	++-++---+-	0	10	0.455602	chr17	75672423	+					OpenSea	LOC100507351	111319
cg00011717	0.000159	0.000212	[-0.0003 ; 0.0006]	0.451903	1	no	+-+-+++++-	0	10	0.534377	chr1	5918462	-					OpenSea	MIR4689	4268
cg00011740	0.000397	0.000307	[-0.0002 ; 0.0010]	0.195747	1	no	+++++++-++	0	10	0.64583	chr16	49311903	+				chr16:49311413-49312308	Island	CBLN1	0
cg00011754	0.000126	0.00013	[-0.0001 ; 0.0004]	0.330445	1	no	---++++-++	0.105366	10	0.345651	chr3	14584788	+	GRIP2	NM_001080423	TSS1500		OpenSea	GRIP2	1199
cg00011856	7.2e-05	0.000381	[-0.0007 ; 0.0008]	0.851029	1	no	++---++?++	0	9	0.963111	chr2	217560946	-	IGFBP5	NM_000599	TSS1500	chr2:217559039-217559484	S_Shore	IGFBP5	673
cg00011861	-3.6e-05	7.3e-05	[-0.0002 ; 0.0001]	0.625954	1	no	--++-+++--	0	10	0.831832	chr14	103607265	+				chr14:103604539-103605504	S_Shore	TNFAIP2	3488
cg00011924	-9.6e-05	6.6e-05	[-0.0002 ; 0.0000]	0.148624	1	no	++-+++---?	0.373129	9	0.120312	chr17	8301192	-	RNF222	NM_001146684	TSS200		OpenSea	RNF222	47	rs17205049	0.001064
cg00012036	2.9e-05	3.4e-05	[ 0.0000 ; 0.0001]	0.399659	1	no	+-+-++-+??	0	8	0.944113	chr17	73775612	-	H3F3B	NM_005324	5'UTR	chr17:73774789-73776044	Island	H3-3B	0	rs60700976	0.114364
cg00012126	-2.4e-05	1.6e-05	[-0.0001 ; 0.0000]	0.134239	1	no	-----+-++-	0.330545	10	0.143532	chr2	193061253	-				chr2:193058995-193060812	S_Shore	TMEFF2	1608
cg00012148	-0.000256	0.000288	[-0.0008 ; 0.0003]	0.373919	1	no	++--++-+-+	0.070483	10	0.376799	chr6	54172997	+	TINAG	NM_014464	TSS1500		OpenSea	TINAG	204
cg00012194	0.000163	0.000102	[ 0.0000 ; 0.0004]	0.112745	1	no	+-+++-+--?	0	9	0.69425	chr22	50720288	+	PLXNB2	NM_012401	Body	chr22:50718979-50721884	Island	PLXNB2	0	rs79484015	0.018298
cg00012199	9e-06	1.2e-05	[ 0.0000 ; 0.0000]	0.445341	1	no	--+-++++--	0.203653	10	0.2556	chr14	21151024	+	ANG;RNASE4	NM_001145;NM_002937	TSS1500;TSS1500	chr14:21150918-21151224	Island	ANG	1310
cg00012203	-7e-06	1e-05	[ 0.0000 ; 0.0000]	0.499353	1	no	+-+--++--+	0.359993	10	0.120125	chr2	219082015	-	ARPC2;ARPC2	NM_005731;NM_152862	TSS200;5'UTR	chr2:219081653-219082032	Island	ARPC2	0
cg00012238	-0.000286	0.000336	[-0.0009 ; 0.0004]	0.393993	1	no	-+?+-?+-+?	0.109154	7	0.346034	chr18	21718458	-	CABYR;CABYR;CABYR;CABYR;CABYR;CABYR	NM_138643;NM_012189;NM_153769;NM_153768;NM_153770;NM_138644	TSS1500;TSS1500;TSS1500;TSS1500;TSS1500;TSS1500	chr18:21718862-21719550	N_Shore	CABYR	495
cg00012317	0.000388	0.000179	[ 0.0000 ; 0.0007]	0.030282	1	no	-+?++?+++?	0	7	0.613229	chr1	149370974	-	FCGR1C	NR_027484	Body		OpenSea	FCGR1CP	0
cg00012362	7.2e-05	0.000114	[-0.0002 ; 0.0003]	0.528677	1	no	+-++++--++	0	10	0.9749	chr1	153599487	-	S100A13;S100A13;S100A13;S100A13;S100A1;S100A13;S100A13	NM_005979;NM_001024213;NM_001024211;NM_001024213;NM_006271;NM_001024210;NM_001024212	5'UTR;1stExon;5'UTR;5'UTR;TSS1500;5'UTR;5'UTR		OpenSea	S100A13	0
cg00012386	1.6e-05	2.4e-05	[ 0.0000 ; 0.0001]	0.487622	1	no	--++-++++-	0.076465	10	0.371507	chr1	227922512	-	JMJD4;JMJD4;SNAP47	NM_023007;NM_001161465;NM_053052	Body;Body;TSS200	chr1:227922643-227923431	N_Shore	SNAP47	0
cg00012397	-4e-06	9e-06	[ 0.0000 ; 0.0000]	0.664835	1	no	+----+++++	0	10	0.540446	chr11	17756435	+	KCNC1;KCNC1	NM_004976;NM_001112741	TSS1500;TSS1500	chr11:17756056-17758286	Island	KCNC1	1058
cg00012469	0.000117	0.000142	[-0.0002 ; 0.0004]	0.408332	1	no	+-++--++++	0.258828	10	0.205371	chr7	140771419	-				chr7:140772358-140774560	N_Shore	TMEM178B	2611
cg00012522	-0.001612	0.000553	[-0.0027 ;-0.0005]	0.003567	1	no	--+--++--?	0.759174	9	5.62e-05	chr15	98503952	-	ARRDC4;ARRDC4	NM_183376;NM_183376	1stExon;5'UTR	chr15:98503534-98504649	Island	ARRDC4	0	rs116718710	0.03649
cg00012529	0.00011	0.00026	[-0.0004 ; 0.0006]	0.67311	1	no	+-+++++--+	0	10	0.80383	chr12	132896897	-	GALNT9	NM_001122636	Body	chr12:132896299-132896569	S_Shore	GALNT9	0
cg00012576	-0.000112	0.000117	[-0.0003 ; 0.0001]	0.340521	1	no	+--+-+-+--	0	10	0.496261	chr13	94568320	+	GPC6	NM_005708	Body		OpenSea	GPC6	0
cg00012638	-0.000237	0.00019	[-0.0006 ; 0.0001]	0.211783	1	no	+---?--?--	0	8	0.959601	chr6	39280541	+	KCNK17;KCNK17	NM_031460;NM_001135111	Body;Body	chr6:39281135-39282215	N_Shore	KCNK17	0
cg00012692	-6.8e-05	0.000156	[-0.0004 ; 0.0002]	0.661845	1	no	+----+-+++	0.046855	10	0.397476	chr13	20805487	+	GJB6;GJB6;GJB6;GJB6	NM_001110220;NM_001110219;NM_001110221;NM_006783	5'UTR;5'UTR;5'UTR;TSS200	chr13:20806016-20806867	N_Shore	GJB6	0
cg00012698	0.000116	0.00017	[-0.0002 ; 0.0004]	0.49605	1	no	++++++--??	0	8	0.840585	chr15	34158767	-	AVEN	NM_020371	3'UTR		OpenSea	AVEN	0	rs199781400	0.108
cg00012701	1.7e-05	2e-05	[ 0.0000 ; 0.0001]	0.381405	1	no	+-+-+--+++	0	10	0.576561	chr6	30434338	-				chr6:30434029-30434422	Island	HLA-E	22843
cg00012762	-3.3e-05	2.3e-05	[-0.0001 ; 0.0000]	0.150675	1	no	--++--+-+-	0	10	0.579962	chr17	72744649	+	SLC9A3R1	NM_004252	TSS200	chr17:72744428-72745952	Island	SLC9A3R1	100
cg00012792	-4e-05	3.1e-05	[-0.0001 ; 0.0000]	0.193848	1	no	----?-+?-?	0	7	0.435896	chr6	8064493	-	MUTED	NM_201280	Body	chr6:8064046-8064765	Island	BLOC1S5-TXNDC5	0	rs115481281	0.010851
cg00012920	3.4e-05	5.8e-05	[-0.0001 ; 0.0001]	0.559581	1	no	++----++++	0.14883	10	0.306065	chr17	73911257	+	FBF1	NM_001080542	Body	chr17:73910088-73910350	S_Shore	FBF1	0
cg00012960	2.7e-05	8.2e-05	[-0.0001 ; 0.0002]	0.740797	1	no	++--++--+?	0.465909	9	0.05956	chr16	411011	-				chr16:409984-411491	Island	MRPL28	6371			rs111297366	0.012346
cg00012992	-5e-06	1e-05	[ 0.0000 ; 0.0000]	0.659148	1	no	+-+---++-+	0.24587	10	0.21704	chr14	61788345	-	PRKCH	NM_006255	TSS200	chr14:61787880-61789467	Island	PRKCH	0
cg00013006	6.8e-05	0.00022	[-0.0004 ; 0.0005]	0.755415	1	no	--++++----	0	10	0.782182	chr11	4389856	+	OR52B4	NM_001005161	TSS1500		OpenSea	OR52B4	239
cg00013015	-0.000225	0.000283	[-0.0008 ; 0.0003]	0.426566	1	no	+-++--++--	0.057905	10	0.387853	chr6	33866316	-					OpenSea	LINC01016	1631
cg00013301	0.00021	0.000205	[-0.0002 ; 0.0006]	0.3053	1	no	++-+-++-++	0.136378	10	0.317473	chr4	72894733	+				chr4:72897564-72897964	N_Shelf	NPFFR2	2786
cg00013349	0.00104	0.000668	[-0.0003 ; 0.0023]	0.119233	1	no	++?+-+++-?	0	8	0.565065	chr1	77049380	-	ST6GALNAC3	NM_152996	Body		OpenSea	ST6GALNAC3	0
cg00013369	1.6e-05	4e-05	[-0.0001 ; 0.0001]	0.687109	1	no	-+-++++-+-	0.525109	10	0.025606	chr1	192857594	+					OpenSea	RGS2	76186
cg00013374	-4.1e-05	4.9e-05	[-0.0001 ; 0.0001]	0.408092	1	no	-+-----+-+	0	10	0.937796	chr7	100730520	-	TRIM56	NM_030961	5'UTR	chr7:100732088-100732424	N_Shore	TRIM56	0
cg00013409	1.9e-05	6.4e-05	[-0.0001 ; 0.0001]	0.761001	1	no	+--+----++	0.499151	10	0.035529	chr1	38231980	+	EPHA10;EPHA10	NM_001099439;NM_173641	TSS1500;TSS1500	chr1:38229838-38230888	S_Shore	EPHA10	1155
cg00013410	8e-06	1.2e-05	[ 0.0000 ; 0.0000]	0.476765	1	no	+-+-++--+-	0.465662	10	0.051227	chr17	60142592	+	MED13;MED13	NM_005121;NM_005121	1stExon;5'UTR	chr17:60142247-60143516	Island	MED13	0
cg00013441	-8.9e-05	0.000404	[-0.0009 ; 0.0007]	0.825446	1	no	++-+++--+-	0.681753	10	0.000856	chr12	123258908	-	CCDC62;CCDC62;CCDC62	NM_201435;NR_027918;NM_032573	TSS200;TSS200;TSS200		OpenSea	CCDC62	146
cg00013451	1.7e-05	0.000231	[-0.0004 ; 0.0005]	0.941544	1	no	---+-+++-+	0.445902	10	0.061985	chr8	23711589	-	STC1	NM_003155	Body		OpenSea	STC1	0
cg00013475	-2e-06	1.1e-05	[ 0.0000 ; 0.0000]	0.882542	1	no	+-+--++++-	0	10	0.725363	chr2	71680721	+	DYSF;DYSF;DYSF;DYSF;DYSF;DYSF;DYSF	NM_001130981;NM_001130980;NM_001130978;NM_001130976;NM_001130977;NM_003494;NM_001130979	TSS200;TSS200;TSS200;TSS200;TSS200;TSS200;TSS200	chr2:71680558-71681276	Island	DYSF	30
cg00013569	2.8e-05	4.2e-05	[-0.0001 ; 0.0001]	0.506968	1	no	+++-+-+-??	0.157418	8	0.306236	chr17	80615692	-	RAB40B	NM_006822	3'UTR		OpenSea	RAB40B	0	rs3751911	0.182934
cg00013618	0.000152	0.000191	[-0.0002 ; 0.0005]	0.42812	1	no	+--+++--+?	0	9	0.771392	chr22	22380839	-					OpenSea	TOP3B	43651	rs61996351	0.04069
cg00013660	7.4e-05	0.000131	[-0.0002 ; 0.0003]	0.572835	1	no	++-+----+-	0	10	0.543573	chr9	140068770	-				chr9:140068792-140069082	N_Shore	ANAPC2	464
cg00013733	4e-06	1.9e-05	[ 0.0000 ; 0.0000]	0.84785	1	no	++-+--+-++	0	10	0.572553	chr19	1423273	+	DAZAP1;DAZAP1	NM_018959;NM_170711	Body;Body	chr19:1423752-1424006	N_Shore	DAZAP1	0
cg00013804	0	4.6e-05	[-0.0001 ; 0.0001]	0.997035	1	no	--+-+-+--+	0.021839	10	0.418937	chr2	9358577	-	ASAP2;ASAP2	NM_001135191;NM_003887	Body;Body		OpenSea	ASAP2	0
cg00013809	-0.000249	0.000199	[-0.0006 ; 0.0001]	0.211477	1	no	++----++--	0	10	0.823008	chr7	158249711	-	PTPRN2;PTPRN2;PTPRN2	NM_002847;NM_130842;NM_130843	Body;Body;Body	chr7:158250128-158250497	N_Shore	PTPRN2	0
cg00013899	-8e-05	0.000217	[-0.0005 ; 0.0003]	0.71326	1	no	--++--?+-+	0.137284	9	0.319789	chr1	64992433	-	CACHD1	NM_020925	Body		OpenSea	CACHD1	0
cg00013993	2e-06	9e-06	[ 0.0000 ; 0.0000]	0.844641	1	no	-+-++++-??	0.316853	8	0.175019	chr19	7533810	-	ARHGEF18;ARHGEF18	NM_015318;NM_001130955	Body;Body	chr19:7531810-7532669	S_Shore	ARHGEF18	0	rs10405143	0.217391
cg00014085	1.4e-05	1.6e-05	[ 0.0000 ; 0.0000]	0.370252	1	no	+-+-+-+++-	0.065157	10	0.381492	chr2	85581505	-	ELMOD3;ELMOD3;ELMOD3;ELMOD3;RETSAT	NM_001135021;NM_001135022;NM_001135023;NM_032213;NM_017750	TSS1500;TSS1500;TSS1500;TSS1500;1stExon	chr2:85581618-85581963	N_Shore	RETSAT	0
cg00014104	0.000117	0.000197	[-0.0003 ; 0.0005]	0.55133	1	no	-++-+++++-	0.449102	10	0.06017	chr22	22220367	-	MAPK1;MAPK1	NM_138957;NM_002745	Body;Body	chr22:22221055-22222367	N_Shore	MAPK1	0
cg00014112	-8.7e-05	0.000281	[-0.0006 ; 0.0005]	0.758232	1	no	++-+-+--++	0	10	0.503458	chr2	127413530	+	GYPC;GYPC	NM_016815;NM_002101	TSS200;TSS200	chr2:127413696-127414171	N_Shore	GYPC	0
cg00014118	5e-06	0.000256	[-0.0005 ; 0.0005]	0.983588	1	no	--+---++??	0.335192	8	0.160507	chr1	1935561	+	KIAA1751	NM_001080484	TSS1500	chr1:1935166-1935452	S_Shore	CFAP74	284	rs72636339	0.140439
cg00014194	-0.000105	0.000245	[-0.0006 ; 0.0004]	0.668445	1	no	+-++++-+-?	0.22843	9	0.240111	chr9	137978763	+	OLFM1;OLFM1	NM_014279;NM_006334	Body;Body	chr9:137978821-137980254	N_Shore	OLFM1	0	rs114654291	0.013901
cg00014203	-0.000238	0.000329	[-0.0009 ; 0.0004]	0.469033	1	no	+-?--?-?+?	0	6	0.581538	chr17	7757969	+	KDM6B;TMEM88	NM_001080424;NM_203411	3'UTR;TSS1500	chr17:7758607-7758980	N_Shore	KDM6B	0
cg00014260	-9.5e-05	0.00018	[-0.0004 ; 0.0003]	0.596619	1	no	+--+++-+-?	0	9	0.940547	chr8	10383071	+	T-SP1	NM_198464	TSS200		OpenSea	PRSS55	0	rs143401399	0.013514
cg00014272	0	1.5e-05	[ 0.0000 ; 0.0000]	0.987231	1	no	+-+-+-+-+-	0.022776	10	0.418142	chr19	2329227	-	SPPL2B;SPPL2B;LSM7	NM_001077238;NM_152988;NM_016199	Body;Body;TSS1500	chr19:2328364-2329089	S_Shore	SPPL2B	0
cg00014285	-3.6e-05	1.8e-05	[-0.0001 ; 0.0000]	0.051353	1	no	+--+------	0	10	0.525054	chr2	200716175	-				chr2:200715388-200716067	S_Shore	FTCDNL1	278
cg00014289	-0.000187	0.000131	[-0.0004 ; 0.0001]	0.154429	1	no	+-----+--+	0	10	0.442114	chr11	124709875	+				chr11:124709222-124709957	Island	ROBO3	25428
cg00014301	1.9e-05	3.1e-05	[ 0.0000 ; 0.0001]	0.549728	1	no	-+-++---++	0	10	0.937254	chr2	3327027	+	TSSC1	NM_003310	Body		OpenSea	EIPR1	0
cg00014333	-8.5e-05	0.000233	[-0.0005 ; 0.0004]	0.715099	1	no	-++--+++??	0	8	0.627012	chr8	20130023	-					OpenSea	LZTS1-AS1	3259	rs729361	0.367259
cg00014445	-6.1e-05	4.4e-05	[-0.0001 ; 0.0000]	0.160841	1	no	---+-+-++-	0	10	0.898085	chr1	44034053	+	PTPRF;PTPRF	NM_002840;NM_130440	Body;Body	chr1:44031286-44031853	S_Shelf	PTPRF	0
cg00014484	-4.4e-05	0.00048	[-0.0010 ; 0.0009]	0.927369	1	no	+++--+---?	0.346558	9	0.140692	chr12	131865279	+					OpenSea	LINC01257	167802	rs115847228	0.010426
cg00014638	0.000203	0.000356	[-0.0005 ; 0.0009]	0.567738	1	no	++-+??-???	0	5	0.724734	chr10	94113651	+	MARCH5	NM_017824	3'UTR		OpenSea	MARCHF5	0
cg00014665	1.1e-05	2.8e-05	[ 0.0000 ; 0.0001]	0.704428	1	no	-+--+++-+-	0.013004	10	0.426401	chr8	142243060	-					OpenSea	SLC45A4	0
cg00014667	-3.4e-05	0.000191	[-0.0004 ; 0.0003]	0.857937	1	no	---++++--?	0	9	0.812058	chr13	113805721	+				chr13:113807288-113807865	N_Shore	F10	1877	rs12865586	0.0119
cg00014733	1.1e-05	3e-05	[ 0.0000 ; 0.0001]	0.726805	1	no	-+--++++??	0.566666	8	0.023748	chr22	29730659	-	AP1B1;SNORD125;AP1B1;AP1B1	NM_001166019;NR_003686;NM_001127;NM_145730	Body;TSS1500;Body;Body		OpenSea	AP1B1	0	rs98069	0.301624
cg00014752	-1.6e-05	2.3e-05	[-0.0001 ; 0.0000]	0.486048	1	no	+-+-?-+?--	0	8	0.923091	chr5	132073447	-	KIF3A	NM_007054	TSS200	chr5:132072695-132073429	S_Shore	KIF3A	181
cg00014754	-4e-06	0.000131	[-0.0003 ; 0.0003]	0.974772	1	no	+--+?+-?--	0.16995	8	0.295946	chr8	143761811	+	PSCA	NM_005672	TSS200		OpenSea	PSCA	0
cg00014786	0.00034	0.000211	[-0.0001 ; 0.0008]	0.107762	1	no	+-++-?-++?	0.404647	8	0.108813	chr7	6614945	-				chr7:6616918-6617277	N_Shore	ZDHHC4	2118
cg00014806	5e-06	2e-05	[ 0.0000 ; 0.0000]	0.811933	1	no	+-++-++--?	0.06688	9	0.379551	chr19	2475658	+	GADD45B	NM_015675	TSS1500	chr19:2474610-2476828	Island	GADD45B	463	rs3729535	0.000804
cg00014830	0.000248	0.000389	[-0.0005 ; 0.0010]	0.523369	1	no	+++-++--??	0.331796	8	0.163172	chr17	77765733	+				chr17:77763364-77767356	Island	CBX8	2441	rs60072941	0.097438
cg00014837	-1.8e-05	0.000119	[-0.0003 ; 0.0002]	0.879144	1	no	--+-?+-+++	0	9	0.682492	chr12	6757257	-	ACRBP	NM_032489	TSS1500	chr12:6756001-6756679	S_Shore	ACRBP	676
cg00014900	-5.5e-05	4.3e-05	[-0.0001 ; 0.0000]	0.194997	1	no	-+-+--+-??	0.371873	8	0.13245	chr1	44438411	-	DPH2;DPH2	NM_001039589;NM_001384	3'UTR;3'UTR	chr1:44440142-44441256	N_Shore	DPH2	0	rs783308	0.192563
cg00014986	4e-06	1.4e-05	[ 0.0000 ; 0.0000]	0.747752	1	no	+++++++--+	0.251444	10	0.212007	chr17	79849735	-	ANAPC11;ANAPC11;ANAPC11;ANAPC11;ANAPC11;ANAPC11;ANAPC11;ANAPC11;ANAPC11;THOC4	NM_001002245;NM_016476;NM_001002248;NM_001002246;NM_001002244;NM_001002247;NM_016476;NM_001002249;NM_001002244;NM_005782	5'UTR;5'UTR;5'UTR;5'UTR;5'UTR;5'UTR;1stExon;TSS200;1stExon;TSS1500	chr17:79848512-79849981	Island	ANAPC11	0
cg00014996	-9e-06	1.1e-05	[ 0.0000 ; 0.0000]	0.388033	1	no	+-+-----+-	0.059307	10	0.386626	chr18	158348	+	USP14;USP14	NM_001037334;NM_005151	TSS200;TSS200	chr18:158278-159311	Island	USP14	133
cg00014998	0.000207	0.000383	[-0.0005 ; 0.0010]	0.588114	1	no	---+-+-+-+	0.574994	10	0.011891	chr2	177014962	-	HOXD4;MIR10B	NM_014621;NR_029609	TSS1500;TSS200	chr2:177014948-177015214	Island	MIR10B	67
cg00015024	-2.9e-05	3.5e-05	[-0.0001 ; 0.0000]	0.417421	1	no	+-+--++---	0	10	0.873927	chr10	97803045	-	CCNJ;CCNJ;CCNJ	NM_001134376;NM_019084;NM_001134375	TSS200;TSS200;TSS200	chr10:97802871-97804262	Island	ENTPD1-AS1	0
cg00015058	4e-06	9e-06	[ 0.0000 ; 0.0000]	0.66965	1	no	++++++-+-+	0	10	0.94887	chr2	66652949	-				chr2:66652691-66654218	Island	MEIS1-AS3	0
cg00015121	-0.000133	0.000167	[-0.0005 ; 0.0002]	0.426357	1	no	-+-+--+--?	0.219348	9	0.24806	chr14	24024633	-	THTPA;THTPA;THTPA	NR_023314;NM_024328;NM_001126339	TSS1500;TSS1500;TSS1500	chr14:24025006-24025577	N_Shore	THTPA	0	rs111471508	0.012351
cg00015319	8.7e-05	0.000131	[-0.0002 ; 0.0003]	0.510111	1	no	+--+---+++	0.317133	10	0.154641	chr12	54500832	+	FLJ12825	NR_026655	Body	chr12:54500127-54501158	Island	FLJ12825	0
cg00015340	-0.000351	0.000406	[-0.0011 ; 0.0004]	0.387032	1	no	--+-?-+?-+	0	8	0.643175	chr6	19086423	-					OpenSea	MIR548A1	514311
cg00015343	0.000346	0.000225	[-0.0001 ; 0.0008]	0.124415	1	no	++-+++-+??	0.338066	8	0.158258	chr11	44786266	-	TSPAN18	NM_130783	5'UTR		OpenSea	TSPAN18	0	rs12273904	0.068692
cg00015373	-4.3e-05	6.1e-05	[-0.0002 ; 0.0001]	0.481866	1	no	--++-+++++	0.32187	10	0.150689	chr9	134247288	+				chr9:134248688-134249160	N_Shore	PRRC2B	22310
cg00015530	0	5.4e-05	[-0.0001 ; 0.0001]	0.998652	1	no	+++-++-++-	0	10	0.566831	chr8	145052950	+	PARP10	NM_032789	Body	chr8:145047293-145052305	S_Shore	PARP10	0
cg00015603	8.1e-05	6.9e-05	[-0.0001 ; 0.0002]	0.241967	1	no	+++-+--+??	0.247197	8	0.231924	chr2	241069873	-	MYEOV2	NM_138336	Body	chr2:241069198-241069400	S_Shore	COPS9	0	rs7567372	0.303429
cg00015639	-3.5e-05	8.2e-05	[-0.0002 ; 0.0001]	0.671357	1	no	++--+++---	0	10	0.709034	chr14	24554539	-	NRL	NM_006177	TSS1500	chr14:24550317-24551148	S_Shelf	NRL	0
cg00015699	2.5e-05	4.6e-05	[-0.0001 ; 0.0001]	0.593544	1	no	++-+++-+-+	0	10	0.86705	chr12	90313589	-					OpenSea	ATP2B1-AS1	207859
cg00015770	-0.000158	5.7e-05	[-0.0003 ; 0.0000]	0.005543	1	no	---+------	0.039216	10	0.404078	chr4	122302007	+	QRFPR;QRFPR	NM_198179;NM_198179	1stExon;5'UTR	chr4:122301567-122302290	Island	QRFPR	0
cg00015930	8.9e-05	8.9e-05	[-0.0001 ; 0.0003]	0.317632	1	no	++--+----+	0	10	0.470865	chr1	46921746	+					OpenSea	FAAHP1	10371
cg00016066	-1e-06	8e-06	[ 0.0000 ; 0.0000]	0.915699	1	no	--+--++++?	0	9	0.537045	chr15	57210658	+	TCF12;LOC145783;TCF12;TCF12;TCF12	NM_207037;NR_015419;NM_207038;NM_003205;NM_207036	TSS200;Body;TSS200;TSS200;TSS200	chr15:57210226-57212005	Island	ZNF280D	0	rs189458842	0.0151
cg00016127	-0.000407	0.000419	[-0.0012 ; 0.0004]	0.331403	1	no	---+--+-++	0	10	0.761936	chr11	56310671	+	OR8U8;OR5M11	NM_001013356;NM_001005245	Body;1stExon		OpenSea	OR8U8	0
cg00016156	1.6e-05	1e-05	[ 0.0000 ; 0.0000]	0.11537	1	no	+-+-++++-+	0	10	0.943281	chr5	170815183	-	NPM1;NPM1;NPM1	NM_002520;NM_199185;NM_001037738	Body;Body;Body	chr5:170814447-170815655	Island	NPM1	0
cg00016223	1.2e-05	7e-06	[ 0.0000 ; 0.0000]	0.110133	1	no	++++++-+??	0	8	0.936428	chr6	36515007	+	STK38;STK38	NM_007271;NM_007271	1stExon;5'UTR	chr6:36514995-36515308	Island	STK38	0	rs45524837	0.056518
cg00016238	6.7e-05	7.9e-05	[-0.0001 ; 0.0002]	0.394463	1	no	-+--++++??	0	8	0.718955	chr1	244374065	-					OpenSea	C1orf100	141870	rs945652	0.187022
cg00016255	-0.000158	0.000179	[-0.0005 ; 0.0002]	0.376095	1	no	---+-+-++-	0.406191	10	0.086729	chr17	41133928	+	AARSD1;AARSD1;RUNDC1;AARSD1	NM_001142653;NM_001136042;NM_173079;NM_001142654	TSS1500;TSS1500;Body;TSS1500	chr17:41132462-41133367	S_Shore	RUNDC1	0
cg00016324	0.001222	0.000439	[ 0.0004 ; 0.0021]	0.005376	1	no	+++++-+++-	0.238669	10	0.223566	chr2	144223682	+	ARHGAP15	NM_018460	Body		OpenSea	ARHGAP15	0
cg00016360	0.000529	0.000294	[ 0.0000 ; 0.0011]	0.072411	1	no	-+++--+-++	0.435496	10	0.068077	chr7	21582131	+	DNAH11	NM_003777	TSS1500	chr7:21582443-21583313	N_Shore	DNAH11	700
cg00016406	4e-06	1.5e-05	[ 0.0000 ; 0.0000]	0.784741	1	no	-+++-+--??	0	8	0.8116	chr14	104643443	-	KIF26A	NM_015656	Body	chr14:104643173-104644203	Island	KIF26A	0	rs2487302	0.430587
cg00016439	0.000472	0.000205	[ 0.0001 ; 0.0009]	0.021316	1	no	++-+++-+-?	0.455721	9	0.065283	chr18	55018650	+	ST8SIA3	NM_015879	TSS1500	chr18:55019707-55021605	N_Shore	ST8SIA3	1069	rs72927545	0.020586
cg00016481	-0.000199	0.000303	[-0.0008 ; 0.0004]	0.512012	1	no	-+-+--++--	0.032755	10	0.409629	chr8	77768353	-	ZFHX4	NM_024721	Body		OpenSea	ZFHX4	0
cg00016498	1.1e-05	1e-05	[ 0.0000 ; 0.0000]	0.252938	1	no	--+-+-++??	0.176285	8	0.290726	chr17	40307048	+	RAB5C;RAB5C	NM_004583;NM_201434	TSS200;TSS200	chr17:40306909-40307263	Island	RAB5C	0	rs7218506	0.064097
cg00016593	2.4e-05	6.7e-05	[-0.0001 ; 0.0002]	0.722196	1	no	-++-+++-++	0.478511	10	0.044822	chr1	41483423	-	SLFNL1;SLFNL1	NM_001168247;NM_144990	Body;Body	chr1:41483418-41483693	Island	SLFNL1-AS1	0
cg00016618	5.9e-05	5.8e-05	[-0.0001 ; 0.0002]	0.308224	1	no	+---?+-?++	0.300838	8	0.187895	chr16	1705991	+	CRAMP1L	NM_020825	Body	chr16:1705866-1706244	Island	CRAMP1	0
cg00016718	5.3e-05	7.1e-05	[-0.0001 ; 0.0002]	0.459065	1	no	++-+-+++-+	0	10	0.530896	chr6	49405490	-	MUT	NM_000255	Body		OpenSea	MMUT	0
cg00016783	0.000118	5.3e-05	[ 0.0000 ; 0.0002]	0.026928	1	no	--++++++++	0.469893	10	0.049066	chr2	8936684	-	KIDINS220	NM_020738	Body		OpenSea	KIDINS220	0
cg00016814	0.001129	0.000603	[-0.0001 ; 0.0023]	0.061303	1	no	+++???+?+?	0	5	0.696527	chr7	145875026	-	CNTNAP2	NM_014141	Body		OpenSea	CNTNAP2	0
cg00016841	-8.7e-05	0.000131	[-0.0003 ; 0.0002]	0.50983	1	no	--+--+++--	0	10	0.906534	chr16	31499479	-	SLC5A2	NM_003041	Body	chr16:31498650-31500564	Island	SLC5A2	0
cg00016892	0.00029	0.0002	[-0.0001 ; 0.0007]	0.146939	1	no	+-++++++-?	0.333363	9	0.15118	chr19	41948653	+	C19orf69	NM_001130514	TSS1500	chr19:41945690-41945904	S_Shelf	ERICH4	408	rs11083620	0.001665
cg00016913	0.000151	0.000162	[-0.0002 ; 0.0005]	0.352442	1	no	-+++-+++-?	0	9	0.572461	chr17	27369892	-	PIPOX	NM_016518	TSS200		OpenSea	PIPOX	24	rs114082216	0.023023
cg00016968	-0.000302	0.000129	[-0.0006 ; 0.0000]	0.018856	1	no	+----+-+-?	0.386192	9	0.110706	chr1	113250448	-	RHOC;RHOC;RHOC	NM_001042679;NM_175744;NM_001042678	TSS1500;TSS1500;TSS1500	chr1:113249342-113250198	S_Shore	RHOC	422	rs3125045	0.028782
cg00016996	4.2e-05	3.4e-05	[ 0.0000 ; 0.0001]	0.222218	1	no	+-+-?++?+?	0.420952	7	0.110218	chr1	2334022	-	RER1	NM_007033	Body	chr1:2333550-2334172	Island	RER1	0			rs2494602	0.01086
cg00017002	-4.9e-05	2e-05	[-0.0001 ; 0.0000]	0.014501	1	no	---+------	0	10	0.64792	chr6	28249251	-	PGBD1	NM_032507	TSS200	chr6:28249166-28249568	Island	PGBD1	61
cg00017033	-1.2e-05	1.3e-05	[ 0.0000 ; 0.0000]	0.359872	1	no	+-++--++-?	0	9	0.502114	chr14	60559007	+	C14orf135;C14orf135	NM_022495;NM_022495	5'UTR;1stExon	chr14:60558340-60559176	Island	PCNX4	0	rs2297297	0.0197
cg00017059	-0.000195	0.000167	[-0.0005 ; 0.0001]	0.244435	1	no	+-?--?-+-?	0	7	0.91244	chr2	45797255	-	SRBD1	NM_018079	Body		OpenSea	SRBD1	0
cg00017062	-1.7e-05	4.4e-05	[-0.0001 ; 0.0001]	0.7018	1	no	---+?-+?++	0	8	0.674159	chr15	70669548	-					OpenSea	UACA	277343
cg00017121	-3e-06	6.4e-05	[-0.0001 ; 0.0001]	0.956683	1	no	+-++++----	0.244404	10	0.218366	chr17	38244555	-	THRA;THRA	NM_199334;NM_003250	Body;Body		OpenSea	THRA	0
cg00017188	-5.5e-05	2.3e-05	[-0.0001 ; 0.0000]	0.016128	1	no	-----++---	0	10	0.872788	chr17	38375747	-	WIPF2	NM_133264	5'UTR	chr17:38375440-38375836	Island	WIPF2	0
cg00017203	0.000114	7.9e-05	[ 0.0000 ; 0.0003]	0.147846	1	no	-+++++++??	0	8	0.725217	chr8	145000033	+	PLEC1;PLEC1;PLEC1;PLEC1;PLEC1;PLEC1;PLEC1;PLEC1	NM_201378;NM_201384;NM_201382;NM_201381;NM_000445;NM_201380;NM_201383;NM_201379	Body;Body;Body;Body;Body;Body;Body;Body	chr8:144990270-145002135	Island	PLEC	0	rs7002152	0.237347
cg00017271	6.9e-05	9.1e-05	[-0.0001 ; 0.0002]	0.445202	1	no	++-+++----	0	10	0.615802	chr17	76220743	-	BIRC5;BIRC5;BIRC5;EPR1	NM_001012271;NM_001168;NM_001012270;NR_002219	3'UTR;3'UTR;3'UTR;Body		OpenSea	BIRC5	0
cg00017362	0.000333	0.000173	[ 0.0000 ; 0.0007]	0.054445	1	no	+++++-+-++	0	10	0.789705	chr8	19711803	-					OpenSea	INTS10	2216
cg00017363	0.000155	0.000181	[-0.0002 ; 0.0005]	0.390883	1	no	--?++-+-+-	0	9	0.556702	chr10	8277523	-					OpenSea	GATA3	160358
cg00017441	-5e-06	5e-06	[ 0.0000 ; 0.0000]	0.291917	1	no	+-++--++--	0	10	0.865152	chr19	18220973	+	MAST3	NM_015016	Body	chr19:18220764-18221445	Island	MAST3	0
cg00017461	-0.000142	0.000103	[-0.0003 ; 0.0001]	0.169285	1	no	-+---+++-+	0	10	0.45355	chr22	30663316	-	OSM	NM_020530	TSS1500		OpenSea	OSM	486
cg00017475	1.9e-05	4e-05	[-0.0001 ; 0.0001]	0.638458	1	no	+----+-+++	0.530673	10	0.023734	chr9	136131707	-	ABO	NM_020469	Body	chr9:136131001-136131831	Island	ABO	0
cg00017489	0.000905	0.000497	[-0.0001 ; 0.0019]	0.068491	1	no	++-++-+++-	0.565266	10	0.01404	chr7	153583318	-	DPP6	NM_001039350	TSS1500	chr7:153583317-153585666	Island	DPP6	1099
cg00017546	-4.5e-05	0.000117	[-0.0003 ; 0.0002]	0.703251	1	no	----++-+--	0.211187	10	0.248677	chr1	28659475	+	MED18;MED18	NM_017638;NM_001127350	Body;Body	chr1:28655365-28655667	S_Shelf	MED18	0
cg00017601	-0.000125	0.000109	[-0.0003 ; 0.0001]	0.251496	1	no	+----+-+-?	0	9	0.851997	chr8	27288039	+	PTK2B;PTK2B;PTK2B;PTK2B	NM_173176;NM_173175;NM_173174;NM_004103	Body;Body;Body;Body		OpenSea	PTK2B	0	rs111320620	0.015625
cg00017826	0.000226	0.00016	[-0.0001 ; 0.0005]	0.159589	1	no	-++++-+-++	0	10	0.840092	chr2	30644955	-					OpenSea	LCLAT1	25166
cg00017842	0.000603	0.0004	[-0.0002 ; 0.0014]	0.131885	1	no	---++-++++	0.432389	10	0.069952	chr2	119528421	-				chr2:119532065-119532315	N_Shelf	EN1	71324
cg00017931	-5.6e-05	0.000126	[-0.0003 ; 0.0002]	0.657383	1	no	-+--++++--	0.413059	10	0.082167	chr6	157932180	-	ZDHHC14;ZDHHC14	NM_153746;NM_024630	Body;Body		OpenSea	ZDHHC14	0
cg00017970	7.2e-05	0.000146	[-0.0002 ; 0.0004]	0.620187	1	no	-+++-++--+	0	10	0.824064	chr1	26487737	+	GRRP1	NM_024869	5'UTR	chr1:26487807-26488606	N_Shore	FAM110D	0
cg00018010	-1.9e-05	3.8e-05	[-0.0001 ; 0.0001]	0.60889	1	no	-+--+++--+	0.663781	10	0.001528	chr17	20105626	-	CYTSB;CYTSB;CYTSB;CYTSB	NM_001033554;NM_152904;NM_001033555;NM_001033553	Body;Body;Body;Body		OpenSea	SPECC1	0
cg00018024	2.9e-05	3.1e-05	[ 0.0000 ; 0.0001]	0.345179	1	no	+++++-+--+	0	10	0.589901	chr10	134600848	-	NKX6-2	NM_177400	TSS1500	chr10:134597357-134602649	Island	NKX6-2	1310
cg00018044	0.000112	0.000143	[-0.0002 ; 0.0004]	0.430284	1	no	-+--+--++-	0.569085	10	0.013167	chr18	19109496	-	ESCO1	NM_052911	3'UTR		OpenSea	ESCO1	0
cg00018103	-3.4e-05	2.8e-05	[-0.0001 ; 0.0000]	0.23385	1	no	-+-+-+-+--	0.472966	10	0.047528	chr1	29513749	-					OpenSea	SRSF4	5111
cg00018128	0.000357	0.00032	[-0.0003 ; 0.0010]	0.265043	1	no	-+++-+-+++	0	10	0.966578	chr2	162275746	+	TBR1	NM_006593	Body	chr2:162275161-162275596	S_Shore	TBR1	0
cg00018181	-0.000216	0.000136	[-0.0005 ; 0.0000]	0.110264	1	no	----++-+--	0	10	0.788902	chr7	101931734	+	SH2B2	NM_020979	Body	chr7:101929503-101931089	S_Shore	SH2B2	0
cg00018184	-0.000397	0.000158	[-0.0007 ;-0.0001]	0.012019	1	no	--+-?-+?--	0	8	0.560616	chr1	153519850	-	S100A3	NM_002960	3'UTR		OpenSea	S100A3	0
cg00018198	0.000231	0.000181	[-0.0001 ; 0.0006]	0.19987	1	no	-+-+?-+?++	0.074804	8	0.372416	chr2	65297247	-	CEP68	NM_015147	Body		OpenSea	CEP68	0
cg00018229	-0.00017	0.000168	[-0.0005 ; 0.0002]	0.310218	1	no	-?++-++--+	0	9	0.521101	chr1	231113419	-	TTC13;ARV1;TTC13	NM_001122835;NM_022786;NM_024525	Body;TSS1500;Body	chr1:231113871-231114873	N_Shore	TTC13	0
cg00018524	1.5e-05	1.7e-05	[ 0.0000 ; 0.0000]	0.402316	1	no	+-+--+--++	0	10	0.471084	chr2	110370907	+	SEPT10;SEPT10;ANKRD57	NM_178584;NM_144710;NM_023016	Body;Body;TSS1500	chr2:110370906-110373301	Island	SEPTIN10	0
cg00018539	4.2e-05	3.4e-05	[ 0.0000 ; 0.0001]	0.227547	1	no	++-+-+-++-	0	10	0.678008	chr7	2632689	-	IQCE;IQCE	NM_001100390;NM_152558	Body;Body	chr7:2632171-2632372	S_Shore	IQCE	0
cg00018557	-9e-06	1.9e-05	[ 0.0000 ; 0.0000]	0.620639	1	no	+-++++----	0	10	0.64031	chr17	43238884	+	HEXIM2	NM_144608	5'UTR	chr17:43238260-43239233	Island	HEXIM2	0
cg00018606	-8.2e-05	0.000126	[-0.0003 ; 0.0002]	0.518653	1	no	-+-----++-	0.144973	10	0.309603	chr2	208989425	+	CRYGD	NM_006891	TSS200	chr2:208988834-208989269	S_Shore	LOC100507443	0
cg00018696	0.000245	0.000224	[-0.0002 ; 0.0007]	0.27291	1	no	-+--++--++	0	10	0.510117	chr8	3046483	-	CSMD1	NM_033225	Body		OpenSea	CSMD1	0
cg00018739	7e-06	2.7e-05	[ 0.0000 ; 0.0001]	0.781196	1	no	-+--++-++-	0.304965	10	0.164928	chr12	124459490	+	ZNF664	NM_152437	5'UTR	chr12:124456573-124458728	S_Shore	ZNF664-RFLNA	0
cg00018845	-0.000217	0.000316	[-0.0008 ; 0.0004]	0.492639	1	no	----++---+	0	10	0.468645	chr14	38067965	-				chr14:38067446-38069207	Island	FOXA1	3639
cg00018850	0	3.2e-05	[-0.0001 ; 0.0001]	0.98921	1	no	-+----+++?	0	9	0.860171	chr14	73066921	+					OpenSea	DPF3	19081	rs75273108	0.026064
cg00018866	0.000167	0.000526	[-0.0009 ; 0.0012]	0.751293	1	no	---+?+-???	0.41085	6	0.13137	chr10	50343286	+	FAM170B	NM_001164484	TSS1500	chr10:50339890-50340178	S_Shelf	FAM170B-AS1	0	rs73304705	0.063071
cg00018896	-0.000135	0.000451	[-0.0010 ; 0.0007]	0.764618	1	no	-++-+----+	0	10	0.582524	chr13	25671476	+	PABPC3	NM_030979	1stExon	chr13:25670041-25670531	S_Shore	PABPC3	0
cg00019076	2.1e-05	3.6e-05	[ 0.0000 ; 0.0001]	0.553932	1	no	+--+?+-?-+	0	8	0.979046	chr16	85670772	-	KIAA0182;KIAA0182	NM_001134473;NM_014615	5'UTR;Body	chr16:85670134-85670349	S_Shore	GSE1	0
cg00019082	0.000151	0.000393	[-0.0006 ; 0.0009]	0.700756	1	no	--+-++--++	0.409583	10	0.084462	chr3	11057500	+	SLC6A1	NM_003042	5'UTR	chr3:11058818-11059051	N_Shore	SLC6A1	0
cg00019093	-6e-06	8e-06	[ 0.0000 ; 0.0000]	0.487083	1	no	-----+++--	0.300053	10	0.169132	chr13	30424932	+	UBL3	NM_007106	TSS200	chr13:30423921-30424941	Island	UBL3	111
cg00019118	0.000189	0.000298	[-0.0004 ; 0.0008]	0.525215	1	no	+-+-+-++++	0	10	0.698972	chr12	132851518	+	GALNT9;LOC100130238	NM_001122636;NR_024563	Body;TSS1500	chr12:132853943-132854190	N_Shelf	GALNT9	0
cg00019137	-3e-06	8e-06	[ 0.0000 ; 0.0000]	0.650603	1	no	+-+-+-++-?	0.273916	9	0.200681	chr19	41103107	-	LTBP4;LTBP4	NM_001042544;NM_003573	TSS200;Body	chr19:41102845-41103281	Island	LTBP4	0	rs193301807	0.0183
cg00019151	-7.9e-05	0.000178	[-0.0004 ; 0.0003]	0.656948	1	no	--+?-++-??	0	7	0.762696	chr1	173470149	-	SLC9A11	NM_178527	3'UTR		OpenSea	SLC9C2	0	rs12065426	0.286536
cg00019275	0.000166	0.000241	[-0.0003 ; 0.0006]	0.491132	1	no	++-+-+--+-	0	10	0.851063	chr19	35249217	-	ZNF599	NM_001007248	3'UTR		OpenSea	ZNF599	0
cg00019301	-1.1e-05	1.9e-05	[ 0.0000 ; 0.0000]	0.550358	1	no	--+--+-+--	0.022621	10	0.418273	chr4	123843794	+	NUDT6;NUDT6;SPATA5	NM_198041;NM_007083;NM_145207	5'UTR;TSS200;TSS1500	chr4:123843362-123843795	Island	NUDT6	0
cg00019308	1e-06	4e-05	[-0.0001 ; 0.0001]	0.98183	1	no	+++-+-+---	0	10	0.987875	chr1	234906904	-					OpenSea	LINC01132	39513
cg00019366	-2.8e-05	3.1e-05	[-0.0001 ; 0.0000]	0.372899	1	no	---+-+--++	0	10	0.549411	chr12	130623366	-				chr12:130623142-130623492	Island	FZD10-AS1	12770
cg00019377	1.4e-05	4.1e-05	[-0.0001 ; 0.0001]	0.738353	1	no	+++---++--	0.227271	10	0.233947	chr19	41035024	-	SPTBN4;SPTBN4	NM_025213;NM_020971	TSS1500;Body	chr19:41035100-41035440	N_Shore	SPTBN4	0
cg00019458	0.0001	4.8e-05	[ 0.0000 ; 0.0002]	0.039063	1	no	-+-++++-++	0	10	0.460788	chr1	7887942	+	PER3	NM_016831	Body	chr1:7887198-7887476	S_Shore	PER3	0
cg00019463	-5.7e-05	7.4e-05	[-0.0002 ; 0.0001]	0.439181	1	no	-+?-----+-	0	9	0.509417	chr15	59279703	-	RNF111	NM_017610	TSS200	chr15:59279741-59280720	N_Shore	RNF111	160
cg00019495	-3.1e-05	6.7e-05	[-0.0002 ; 0.0001]	0.643417	1	no	+-+-?-+?+-	0	8	0.647089	chr4	57547525	-	HOPX;HOPX;HOPX;HOPX;HOPX;HOPX	NM_139212;NM_139212;NM_032495;NM_001145460;NM_032495;NM_001145460	5'UTR;1stExon;1stExon;5'UTR;5'UTR;1stExon		OpenSea	HOPX	0
cg00019511	0.000181	0.000157	[-0.0001 ; 0.0005]	0.248585	1	no	+-++++--++	0	10	0.686793	chr14	101201288	+	DLK1	NM_003836	3'UTR	chr14:101201559-101201763	N_Shore	DLK1	0
cg00019576	-1e-05	1.6e-05	[ 0.0000 ; 0.0000]	0.532515	1	no	---+-++-+-	0	10	0.656569	chr8	144337537	-	ZFP41	NM_173832	3'UTR	chr8:144337536-144338585	Island	ZFP41	0
cg00019654	-1.5e-05	0.00013	[-0.0003 ; 0.0002]	0.906606	1	no	++--+--+-+	0.325078	10	0.14803	chr14	82148289	-					OpenSea	SEL1L	148083
cg00019678	-0.000101	6.7e-05	[-0.0002 ; 0.0000]	0.135183	1	no	-+--------	0	10	0.999569	chr12	110154229	-	C12orf34	NM_032829	5'UTR	chr12:110151327-110152758	S_Shore	FAM222A	0
cg00019759	-0.000152	0.00018	[-0.0005 ; 0.0002]	0.396406	1	no	-+-+-+--??	0.286637	8	0.19944	chr1	212687842	-				chr1:212688031-212688448	N_Shore	ATF3	50832	rs750228	0.257507
cg00019778	1.2e-05	3.9e-05	[-0.0001 ; 0.0001]	0.769942	1	no	+---?+-?+?	0.200805	7	0.276445	chr6	160390889	+	IGF2R	NM_000876	Body	chr6:160389832-160390890	Island	IGF2R	0	rs116227660	0.020417
cg00019809	5e-06	6e-06	[ 0.0000 ; 0.0000]	0.424553	1	no	-+++++-+--	0	10	0.776512	chr18	33647529	+	RPRD1A	NM_018170	TSS200	chr18:33647065-33647665	Island	RPRD1A	155
cg00019826	1.2e-05	0.000219	[-0.0004 ; 0.0004]	0.957671	1	no	+-++-++---	0.319459	10	0.152696	chr4	1554149	-				chr4:1554465-1554678	N_Shore	FAM53A	87457
cg00019838	3.9e-05	0.00033	[-0.0006 ; 0.0007]	0.906095	1	no	++-+++--+-	0	10	0.543082	chr16	6571083	-	A2BP1;A2BP1	NM_001142333;NM_018723	5'UTR;5'UTR		OpenSea	RBFOX1	0
cg00019841	4.8e-05	3.8e-05	[ 0.0000 ; 0.0001]	0.207411	1	no	+--+-+++++	0	10	0.451564	chr18	48256146	+	MAPK4	NM_002747	Body	chr18:48255544-48256359	Island	MAPK4	0
cg00019877	-5.8e-05	0.000193	[-0.0004 ; 0.0003]	0.762221	1	no	----+++++-	0	10	0.604771	chr9	115773738	-	LOC169834	NM_001101338	5'UTR	chr9:115774295-115774615	N_Shore	ZNF883	0
cg00019997	0.000338	0.00042	[-0.0005 ; 0.0012]	0.421629	1	no	-+?-++--+?	0.492111	8	0.055187	chr7	108025567	-	NRCAM;NRCAM	NM_001037132;NM_005010	5'UTR;5'UTR		OpenSea	NRCAM	0
cg00020052	-3e-06	1.3e-05	[ 0.0000 ; 0.0000]	0.811292	1	no	--+-+---+-	0	10	0.99199	chr2	68546899	+	CNRIP1;CNRIP1;CNRIP1;CNRIP1	NM_001111101;NM_015463;NM_015463;NM_001111101	1stExon;1stExon;5'UTR;5'UTR	chr2:68546339-68547111	Island	CNRIP1	0
cg00020175	0.000759	0.000328	[ 0.0001 ; 0.0014]	0.02062	1	no	++--+-++-+	0.25942	10	0.204841	chr15	71124693	-	LARP6	NM_018357	Body		OpenSea	LARP6	0
cg00020191	0.000111	7.7e-05	[ 0.0000 ; 0.0003]	0.150289	1	no	--+-?+-+++	0.329971	9	0.153911	chr12	79258083	+	SYT1;SYT1;SYT1	NM_001135805;NM_001135805;NM_005639	5'UTR;1stExon;TSS1500		OpenSea	SYT1	0
cg00020297	6e-06	7e-06	[ 0.0000 ; 0.0000]	0.330399	1	no	+-+---+++?	0	9	0.452374	chr6	17600383	+	FAM8A1	NM_016255	TSS200	chr6:17600382-17601397	Island	FAM8A1	133	rs55987802	0.017824
cg00020340	-1.6e-05	2e-05	[-0.0001 ; 0.0000]	0.416094	1	no	---+----??	0	8	0.814174	chr7	910388	-	UNC84A;UNC84A	NM_025154;NM_001130965	Body;Body		OpenSea	SUN1	0	rs77127926	0.135616
cg00020348	9.7e-05	9.8e-05	[-0.0001 ; 0.0003]	0.322458	1	no	+---+++-++	0.606306	10	0.006518	chr7	142749542	-	OR6V1	NM_001001667	1stExon		OpenSea	OR6V1	0
cg00020390	-9.7e-05	4.2e-05	[-0.0002 ; 0.0000]	0.019746	1	no	---+-----+	0.214923	10	0.245249	chr7	100727888	-	TRIM56	NM_030961	TSS1500		OpenSea	TRIM56	896
cg00020405	-0.000534	0.000249	[-0.0010 ; 0.0000]	0.031596	1	no	------++-?	0.480704	9	0.051724	chr5	65439520	-	SFRS12;SFRS12	NM_001077199;NM_139168	TSS1500;TSS1500	chr5:65439836-65440764	N_Shore	SREK1	524
cg00020419	0.000131	0.000133	[-0.0001 ; 0.0004]	0.328067	1	no	+---+++-++	0	10	0.561309	chr6	43273548	+	CRIP3	NM_206922	3'UTR	chr6:43276419-43276659	N_Shelf	CRIP3	0
cg00020446	-0.0002	0.000254	[-0.0007 ; 0.0003]	0.430465	1	no	+--+-+--++	0.450671	10	0.05929	chr12	124585444	+					OpenSea	ZNF664-RFLNA	0
cg00020474	-6e-05	3e-05	[-0.0001 ; 0.0000]	0.044782	1	no	+-+---++--	0	10	0.501627	chr1	8214963	+					OpenSea	ERRFI1	128569
cg00020533	1.5e-05	2.6e-05	[ 0.0000 ; 0.0001]	0.580829	1	no	--?-?++?++	0.541113	7	0.041858	chr6	35480916	+	TULP1	NM_003322	TSS1500	chr6:35479388-35479678	S_Shore	TULP1	268
cg00020622	-0.000135	6.6e-05	[-0.0003 ; 0.0000]	0.042457	1	no	-+--------	0.38556	10	0.101085	chr2	144694680	-				chr2:144694666-144695180	Island	GTDC1	8899
cg00020649	1e-06	9e-06	[ 0.0000 ; 0.0000]	0.948165	1	no	+------+??	0.366632	8	0.136366	chr15	28341562	+	OCA2	NM_000275	5'UTR	chr15:28339774-28342442	Island	OCA2	0	rs7164220	0.319217
cg00020720	6e-06	1.9e-05	[ 0.0000 ; 0.0000]	0.737469	1	no	+-++--+-+-	0.04056	10	0.40292	chr1	84972482	+	SPATA1;GNG5	NM_001081472;NM_005274	5'UTR;TSS1500	chr1:84971344-84972491	Island	GNG5	219
cg00020794	3.7e-05	9.6e-05	[-0.0002 ; 0.0002]	0.69779	1	no	+-+++-+---	0	10	0.51113	chr16	88824570	-	FAM38A	NM_001142864	Body	chr16:88821117-88821605	S_Shelf	PIEZO1	0
cg00020799	-3.9e-05	0.000183	[-0.0004 ; 0.0003]	0.831427	1	no	+++-+-+--+	0.22916	10	0.232223	chr12	94565092	-	PLXNC1	NM_005761	Body		OpenSea	PLXNC1	0
cg00020991	9e-06	9.4e-05	[-0.0002 ; 0.0002]	0.926276	1	no	--+-++-+++	0	10	0.644364	chr4	169930429	-	CBR4	NM_032783	Body	chr4:169930790-169931607	N_Shore	CBR4	0
cg00021028	-2.1e-05	2.7e-05	[-0.0001 ; 0.0000]	0.445682	1	no	--+-----++	0	10	0.852355	chr21	45209230	-	RRP1	NM_003683	TSS200	chr21:45209221-45209880	Island	RRP1	186
cg00021030	0.000543	0.000165	[ 0.0002 ; 0.0009]	0.00098	1	no	+++-+-++++	0.243711	10	0.218994	chr17	27225770	-	FLOT2;DHRS13	NM_004475;NM_144683	TSS1500;Body	chr17:27224005-27224873	S_Shore	DHRS13	0
cg00021108	-1.1e-05	1.9e-05	[ 0.0000 ; 0.0000]	0.556865	1	no	+-+++-+---	0	10	0.578678	chr14	92980026	+	RIN3	NM_024832	TSS200	chr14:92979726-92981228	Island	RIN3	97
cg00021123	-7e-06	0.000212	[-0.0004 ; 0.0004]	0.973445	1	no	-+---+++??	0	8	0.84128	chr1	16945449	+	CROCCL1	NR_026752	Body		OpenSea	CROCCP2	0	rs11576126	0.333333
cg00021128	-2.6e-05	1.5e-05	[-0.0001 ; 0.0000]	0.08787	1	no	----?-+?--	0.327025	8	0.166936	chr17	4871207	+	SPAG7	NM_004890	TSS200	chr17:4870189-4871710	Island	SPAG7	74
cg00021152	0.000309	0.000133	[ 0.0000 ; 0.0006]	0.019877	1	no	++-++-++-+	0	10	0.440866	chr8	26367088	-	PNMA2	NM_007257	5'UTR		OpenSea	PNMA2	0
cg00021166	-1.5e-05	9e-06	[ 0.0000 ; 0.0000]	0.103069	1	no	--++--+++-	0.266127	10	0.198848	chr12	27676702	-	PPFIBP1;PPFIBP1	NM_003622;NM_177444	TSS1500;TSS1500		OpenSea	PPFIBP1	341
cg00021237	-6.6e-05	5.4e-05	[-0.0002 ; 0.0000]	0.222011	1	no	+--+--++--	0.468888	10	0.049575	chr8	67525849	+	MYBL1;MYBL1	NM_001080416;NM_001144755	TSS1500;TSS1500	chr8:67524607-67526059	Island	MYBL1	368
cg00021242	-4.3e-05	0.000215	[-0.0005 ; 0.0004]	0.84042	1	no	-+--+-+-+?	0	9	0.784504	chr15	29773425	+	FAM189A1	NM_015307	Body		OpenSea	FAM189A1	0	rs74008490	0.010522
cg00021256	0.00066	0.000297	[ 0.0001 ; 0.0012]	0.02638	1	no	-+++-+++++	0.219985	10	0.240609	chr2	219848373	-	FEV	NM_017521	Body	chr2:219848919-219850541	N_Shore	FEV	0
cg00021275	1.5e-05	6e-05	[-0.0001 ; 0.0001]	0.807905	1	no	-++--+++--	0.005679	10	0.432543	chr2	128142155	+				chr2:128145117-128145897	N_Shelf	PROC	33839
cg00021325	-4.5e-05	0.000249	[-0.0005 ; 0.0004]	0.855881	1	no	+++--++-+-	0.38394	10	0.102252	chr14	91294412	+					OpenSea	TTC7B	11650
cg00021476	8.2e-05	0.00014	[-0.0002 ; 0.0004]	0.558657	1	no	++-++++--+	0.219584	10	0.240977	chr16	85660215	-	KIAA0182;KIAA0182	NM_001134473;NM_014615	5'UTR;Body	chr16:85658742-85658998	S_Shore	GSE1	0
cg00021513	-0.000285	0.00026	[-0.0008 ; 0.0002]	0.272084	1	no	-+++--++--	0.105805	10	0.345256	chr16	85214746	+					OpenSea	LINC02139	31696
cg00021527	2e-06	9e-06	[ 0.0000 ; 0.0000]	0.777469	1	no	-----+++++	0.439287	10	0.065824	chr17	34136180	-	TAF15;TAF15	NM_139215;NM_003487	TSS1500;TSS1500	chr17:34135878-34137007	Island	TAF15	277
cg00021532	0.000372	0.000293	[-0.0002 ; 0.0009]	0.205132	1	no	++?-??-???	0.319496	4	0.220599	chr16	4324280	+	TFAP4	NM_003223	TSS1500	chr16:4321639-4324073	S_Shore	TFAP4	1278	rs2892165	0.349287
cg00021539	-6e-06	1.2e-05	[ 0.0000 ; 0.0000]	0.599429	1	no	+-+-+-+-+-	0.111226	10	0.340357	chr6	37225413	+	TMEM217;TMEM217;TBC1D22B;TMEM217	NM_145316;NM_001162900;NM_017772;NM_001162900	TSS200;1stExon;TSS200;5'UTR	chr6:37225358-37225700	Island	TMEM217	0
cg00021540	-3e-06	1.3e-05	[ 0.0000 ; 0.0000]	0.823018	1	no	+-++++-+--	0	10	0.474854	chr17	75084649	+	SCARNA16;C17orf86	NR_003013;NR_027058	TSS1500;TSS200	chr17:75084622-75085085	Island	SNHG20	0
cg00021550	0.000539	0.000307	[-0.0001 ; 0.0011]	0.078558	1	no	-+++--++++	0	10	0.613655	chr1	54209080	+				chr1:54203402-54205310	S_Shelf	GLIS1	9202
cg00021558	2.1e-05	2.1e-05	[ 0.0000 ; 0.0001]	0.316861	1	no	--+++--+??	0.321473	8	0.171338	chr12	52262965	-				chr12:52262627-52263215	Island	ANKRD33	18826	rs303764	0.369813
cg00021576	0	2.1e-05	[ 0.0000 ; 0.0000]	0.993205	1	no	+-++----+-	0.352261	10	0.126129	chr1	244211966	+				chr1:244211034-244212088	Island	ZBTB18	273
cg00021600	5.7e-05	0.000182	[-0.0003 ; 0.0004]	0.752384	1	no	--?-+?-+-?	0	7	0.83675	chr16	84003607	+	NECAB2	NM_019065	Body	chr16:84001805-84002011	S_Shore	NECAB2	0
cg00021762	0.000302	0.000294	[-0.0003 ; 0.0009]	0.305251	1	no	++-+++--++	0.455918	10	0.056397	chr22	27832684	+				chr22:27834425-27834630	N_Shore	MN1	311579
cg00021783	-1.3e-05	2.5e-05	[-0.0001 ; 0.0000]	0.600466	1	no	+++++-----	0.375791	10	0.108206	chr15	43398581	+	UBR1	NM_174916	TSS1500		OpenSea	UBR1	294
cg00021855	0.000144	0.000145	[-0.0001 ; 0.0004]	0.32103	1	no	+++-++++++	0	10	0.994495	chr8	144690956	+	PYCRL	NM_023078	Body	chr8:144691400-144692269	N_Shore	PYCR3	0
cg00021933	-0.000293	0.000121	[-0.0005 ;-0.0001]	0.015395	1	no	+---+-----	0.386279	10	0.100569	chr1	86082316	-				chr1:86081700-86082068	S_Shore	CCN1	32667
cg00021944	2.1e-05	1.7e-05	[ 0.0000 ; 0.0001]	0.215264	1	no	+---++?+++	0	9	0.583866	chr10	104005240	-	GBF1	NM_004193	TSS200	chr10:104005139-104005592	Island	GBF1	13
cg00021945	-3e-06	8e-06	[ 0.0000 ; 0.0000]	0.679018	1	no	--++-+-++-	0	10	0.634773	chr19	52430920	+	ZNF613;ZNF613	NM_001031721;NM_024840	5'UTR;5'UTR		OpenSea	ZNF613	0
cg00021978	-0.00015	0.000869	[-0.0019 ; 0.0016]	0.862717	1	no	--?+??-?-?	0	5	0.978144	chr8	105476917	-	DPYS	NM_001385	Body	chr8:105478672-105479340	N_Shore	DPYS	0
cg00022024	0.000682	0.000243	[ 0.0002 ; 0.0012]	0.005087	1	no	++++-++-++	0	10	0.677283	chr9	138800324	+	CAMSAP1	NM_015447	TSS1500	chr9:138798462-138800325	Island	CAMSAP1	1318
cg00022054	-0.000374	0.000146	[-0.0007 ;-0.0001]	0.01025	1	no	-+-+-+--+-	0.309835	10	0.160789	chr1	48177261	-				chr1:48174494-48176519	S_Shore	TRABD2B	48937
cg00022076	0.000129	5.1e-05	[ 0.0000 ; 0.0002]	0.010978	1	no	+++++-+--+	0.046315	10	0.397944	chr16	68293990	-	PLA2G15	NM_012320	3'UTR		OpenSea	PLA2G15	0
cg00022101	7e-06	3e-05	[-0.0001 ; 0.0001]	0.812057	1	no	-+--+-++-+	0.035368	10	0.407388	chr10	129079552	+	DOCK1	NM_001380	Body		OpenSea	DOCK1	0
cg00022138	-7e-06	1.4e-05	[ 0.0000 ; 0.0000]	0.610278	1	no	----++++--	0.120303	10	0.332127	chr20	42085879	+	SFRS6	NM_006275	TSS1500	chr20:42085948-42087322	N_Shore	SRSF6	623
cg00022145	0.000237	0.000434	[-0.0006 ; 0.0011]	0.584896	1	no	-+-+++--??	0.590416	8	0.016822	chr22	49452167	-				chr22:49447339-49448283	S_Shelf	LINC01310	157968	rs17766028	0.062834
cg00022235	2.5e-05	6.9e-05	[-0.0001 ; 0.0002]	0.717632	1	no	++--++-+??	0	8	0.768501	chr16	11764847	-	SNN	NM_003498	5'UTR	chr16:11762563-11763246	S_Shore	SNN	0	rs7193441	0.473719
cg00022259	-3.3e-05	3.3e-05	[-0.0001 ; 0.0000]	0.31603	1	no	---++-++-+	0.334658	10	0.140178	chr12	133385284	+	GOLGA3	NM_005895	Body		OpenSea	GOLGA3	0
cg00022308	-1.4e-05	2e-05	[-0.0001 ; 0.0000]	0.474502	1	no	++-+---+--	0	10	0.623183	chr2	27851831	+	CCDC121;CCDC121;GPN1;CCDC121;GPN1;GPN1;GPN1;CCDC121;GPN1	NM_024584;NM_001142683;NM_001145047;NM_024584;NM_001145049;NM_001145048;NM_007266;NM_001142682;NR_026735	1stExon;TSS200;Body;5'UTR;5'UTR;5'UTR;TSS200;TSS200;TSS200		OpenSea	ZNF512	0
cg00022558	-1.1e-05	4.8e-05	[-0.0001 ; 0.0001]	0.818492	1	no	--++?+-?-+	0.562716	8	0.025044	chr11	69590287	+	FGF4	NM_002007	TSS200	chr11:69588826-69590546	Island	FGF4	115
cg00022594	-3e-06	2.8e-05	[-0.0001 ; 0.0001]	0.91315	1	no	++--+---+-	0	10	0.533843	chr19	15512550	-	AKAP8L	NM_014371	Body	chr19:15512025-15512393	S_Shore	AKAP8L	0
cg00022633	8e-06	1.2e-05	[ 0.0000 ; 0.0000]	0.492588	1	no	-++-+-+++-	0.258546	10	0.205624	chr13	26827877	-	CDK8	NM_001260	TSS1500	chr13:26827936-26829103	N_Shore	CDK8	877
cg00022642	-9.8e-05	0.000134	[-0.0004 ; 0.0002]	0.462307	1	no	--++---+??	0	8	0.581012	chr1	231377610	+	GNPAT;C1orf131	NM_014236;NM_152379	Body;TSS1500	chr1:231376796-231377243	S_Shore	GNPAT	0	rs487047	0.423863
cg00022688	0.000228	0.000217	[-0.0002 ; 0.0007]	0.294633	1	no	---++++++?	0.314513	9	0.16652	chr10	114136011	-	ACSL5;ACSL5;ACSL5;ACSL5	NM_016234;NM_203379;NM_016234;NM_203380	5'UTR;5'UTR;1stExon;5'UTR		OpenSea	ACSL5	0	rs74802221	0.012163
cg00022858	-4.5e-05	2e-05	[-0.0001 ; 0.0000]	0.022619	1	no	+---?+-?+-	0.286605	8	0.199466	chr4	55096616	+	PDGFRA	NM_006206	5'UTR	chr4:55096185-55100331	Island	PDGFRA	0
cg00022866	-0.000259	0.000211	[-0.0007 ; 0.0002]	0.220446	1	no	--++-+----	0.145635	10	0.308996	chr11	64108440	+	CCDC88B	NM_032251	Body	chr11:64109822-64110228	N_Shore	CCDC88B	0
cg00022871	-6e-06	0.000112	[-0.0002 ; 0.0002]	0.959213	1	no	+--+----++	0	10	0.452614	chr17	43884358	-	CRHR1;CRHR1;CRHR1;CRHR1	NM_001145148;NM_004382;NM_001145147;NM_001145146	Body;Body;Body;Body		OpenSea	CRHR1	0
cg00022900	0.000136	0.000146	[-0.0002 ; 0.0004]	0.353066	1	no	+++--+-+++	0.084493	10	0.364371	chr8	94143534	-					OpenSea	C8orf87	2788
cg00022911	0.000338	0.000253	[-0.0002 ; 0.0008]	0.181635	1	no	-+++-+++??	0.089417	8	0.360966	chr19	19372392	+	HAPLN4	NM_023002	Body	chr19:19371675-19372393	Island	HAPLN4	0	rs79477190	0.063171
cg00022966	-1.9e-05	6.2e-05	[-0.0001 ; 0.0001]	0.764871	1	no	---+-+--++	0	10	0.442814	chr1	205747925	+				chr1:205743900-205744668	S_Shelf	RAB29	3314
cg00022997	-0.000159	0.000225	[-0.0006 ; 0.0003]	0.47972	1	no	++---++-+-	0	10	0.816799	chr6	31650808	+				chr6:31650648-31651292	Island	LY6G5C	0
cg00023001	-7e-06	1.9e-05	[ 0.0000 ; 0.0000]	0.721979	1	no	-++----+--	0	10	0.57911	chr17	55938748	-				chr17:55939088-55939591	N_Shore	CUEDC1	0
cg00023024	-0.000129	0.000174	[-0.0005 ; 0.0002]	0.457081	1	no	-+----++-+	0.035832	10	0.40699	chr1	23521272	+	HTR1D	NM_000864	TSS200		OpenSea	HTR1D	49
cg00023132	-1.3e-05	6e-06	[ 0.0000 ; 0.0000]	0.031642	1	no	+----+----	0.088848	10	0.360484	chr3	69133948	-	ARL6IP5	NM_006407	TSS200	chr3:69134086-69134479	N_Shore	ARL6IP5	140
cg00023154	9.7e-05	0.00026	[-0.0004 ; 0.0006]	0.710784	1	no	--++-+-++-	0.15962	10	0.296152	chr1	44872463	-	RNF220	NM_018150	5'UTR	chr1:44871109-44874047	Island	RNF220	0
cg00023168	-9e-06	1.6e-05	[ 0.0000 ; 0.0000]	0.556871	1	no	----+++-+-	0.337416	10	0.137944	chr19	44669068	-	ZNF226;ZNF226;ZNF226;ZNF226;ZNF226	NM_001032374;NM_001032373;NM_001032372;NM_015919;NM_001146220	TSS200;TSS200;TSS1500;TSS200;TSS200		OpenSea	ZNF226	145
cg00023174	-0.000523	0.000223	[-0.0010 ;-0.0001]	0.019009	1	no	---+---+--	0	10	0.828436	chr19	12202386	-	ZNF788	NR_027049	TSS1500	chr19:12203028-12203503	N_Shore	ZNF788P	690
cg00023185	0.000506	0.000279	[ 0.0000 ; 0.0011]	0.069674	1	no	-+++++--++	0.27044	10	0.195013	chr8	65489939	-	LOC401463	NR_015374	TSS200	chr8:65491083-65491319	N_Shore	LOC401463	0
cg00023233	-3e-05	0.000148	[-0.0003 ; 0.0003]	0.839663	1	no	-+-+-+++--	0	10	0.678294	chr10	126077698	+				chr10:126077405-126078075	Island	OAT	8172
cg00023288	5e-06	1.8e-05	[ 0.0000 ; 0.0000]	0.762251	1	no	-??++?+-?+	0	6	0.773816	chr2	44223284	-	LRPPRC	NM_133259	TSS200	chr2:44222741-44223732	Island	LRPPRC	139
cg00023321	4.8e-05	6.5e-05	[-0.0001 ; 0.0002]	0.453499	1	no	--+-+-+-++	0.21814	10	0.2423	chr6	31511363	+	BAT1;BAT1	NM_004640;NM_080598	TSS1500;TSS1500	chr6:31509668-31509896	S_Shore	ATP6V1G2-DDX39B	0
cg00023351	-6.5e-05	0.000282	[-0.0006 ; 0.0005]	0.817399	1	no	++---+--++	0.117405	10	0.334758	chr12	79187938	-					OpenSea	SYT1	69833
cg00023411	-9e-06	0.000125	[-0.0003 ; 0.0002]	0.942503	1	no	----+++-+-	0.057871	10	0.387883	chr2	72126422	+					OpenSea	DYSF	212528
cg00023464	-8.9e-05	0.000135	[-0.0004 ; 0.0002]	0.508774	1	no	---+-++-+-	0	10	0.659212	chr13	111267667	-	CARKD	NM_018210	TSS1500	chr13:111267780-111268778	N_Shore	NAXD	138
cg00023492	-2.8e-05	3.1e-05	[-0.0001 ; 0.0000]	0.358842	1	no	--+-?-+???	0.272029	6	0.230612	chr1	19970710	+	NBL1;NBL1	NM_182744;NM_005380	Body;TSS200	chr1:19970255-19971923	Island	MICOS10-NBL1	0	rs3020595	0.308326
cg00023673	8.7e-05	0.000344	[-0.0006 ; 0.0008]	0.800717	1	no	-+-+-+---+	0	10	0.468051	chr16	86755632	+					OpenSea	FOXL1	140327
cg00023695	-5e-06	7e-06	[ 0.0000 ; 0.0000]	0.440962	1	no	--+----+--	0	10	0.9448	chr15	75230594	-	COX5A	NM_004255	TSS200	chr15:75229782-75230660	Island	COX5A	98
cg00023702	0.000111	8.5e-05	[-0.0001 ; 0.0003]	0.193526	1	no	++++?+--++	0	9	0.546588	chr1	114496771	+	HIPK1;HIPK1;HIPK1;HIPK1	NM_198269;NM_198268;NM_152696;NM_181358	Body;Body;Body;5'UTR		OpenSea	HIPK1	0
cg00023726	0.000306	0.000155	[ 0.0000 ; 0.0006]	0.047751	1	no	+--+-+--++	0.357769	10	0.12184	chr1	2839935	+					OpenSea	ACTRT2	98109
cg00023808	0.000287	0.000329	[-0.0004 ; 0.0009]	0.384066	1	no	-++++--+-+	0	10	0.527755	chr7	101944556	+	SH2B2	NM_020979	Body	chr7:101943785-101944557	Island	SH2B2	0
cg00023919	-0.000516	0.000201	[-0.0009 ;-0.0001]	0.010269	1	no	+----+----	0	10	0.794628	chr11	66839191	+	RHOD	NM_014578	3'UTR	chr11:66838918-66839192	Island	RHOD	0
cg00024046	0.000295	0.000195	[-0.0001 ; 0.0007]	0.131456	1	no	++++++--+?	0	9	0.831985	chr2	20398358	+					OpenSea	SDC1	2198	rs77955381	0.014335
cg00024086	0.000262	0.000246	[-0.0002 ; 0.0007]	0.285761	1	no	+-+--+---+	0.623	10	0.004507	chr7	156814491	+				chr7:156810572-156814593	Island	MNX1-AS1	5372
cg00024192	-0.00033	0.000329	[-0.0010 ; 0.0003]	0.316786	1	no	+--+?--?--	0	8	0.501017	chr2	179828541	+					OpenSea	CCDC141	0
cg00024198	-5.4e-05	3.2e-05	[-0.0001 ; 0.0000]	0.08741	1	no	+--+--+--?	0.219402	9	0.248012	chr1	2443577	+	PANK4	NM_018216	Body	chr1:2445355-2445648	N_Shore	PANK4	0			rs3001343	0.013032	rs3001343	0.013032
cg00024280	-2.4e-05	1.5e-05	[-0.0001 ; 0.0000]	0.103696	1	no	--++--++--	0.334472	10	0.14033	chr19	17501257	-				chr19:17501955-17502250	N_Shore	BST2	12496
cg00024382	-0.000167	4.9e-05	[-0.0003 ;-0.0001]	0.000596	1	no	++--?+-?--	0.332699	8	0.162463	chr17	34058623	-	RASL10B	NM_033315	TSS200	chr17:34058549-34058778	Island	RASL10B	54
cg00024396	0	1.2e-05	[ 0.0000 ; 0.0000]	0.996828	1	no	--++---+++	0.39212	10	0.096418	chr6	53214008	-	ELOVL5	NM_021814	TSS200	chr6:53212617-53214043	Island	ELOVL5	30
cg00024404	7e-06	1.4e-05	[ 0.0000 ; 0.0000]	0.597568	1	no	--+++--++-	0.423846	10	0.075235	chr5	79552470	-	SERINC5	NM_178276	TSS1500	chr5:79551369-79552294	S_Shore	SERINC5	571
cg00024416	-0.000128	0.000154	[-0.0004 ; 0.0002]	0.403129	1	no	---+--+++?	0.452313	9	0.067256	chr22	24240387	+				chr22:24236257-24237539	S_Shelf	MIF-AS1	0	rs114362543	0.017376
cg00024443	0.000145	8.6e-05	[ 0.0000 ; 0.0003]	0.089979	1	no	---+++--++	0.131275	10	0.322134	chr16	21569473	-					OpenSea	SMG1P3	37707
cg00024471	2.6e-05	4.3e-05	[-0.0001 ; 0.0001]	0.545568	1	no	-++--++-+-	0.38749	10	0.099702	chr3	188692547	+					OpenSea	TPRG1	0
cg00024472	-2e-06	7e-06	[ 0.0000 ; 0.0000]	0.73701	1	no	+-+++--++?	0.369103	9	0.123331	chr17	47573864	-	NGFR	NM_002507	Body	chr17:47572345-47575316	Island	NGFR	0	rs187891559	0.0137
cg00024494	-0.000141	0.000114	[-0.0004 ; 0.0001]	0.216166	1	no	-+---++-+-	0	10	0.96006	chr16	73096842	-				chr16:73096888-73097115	N_Shore	ZFHX3	4307
cg00024516	0.000125	0.000213	[-0.0003 ; 0.0005]	0.558327	1	no	-+-++-++++	0	10	0.635324	chr4	123506194	+					OpenSea	IL21	27587
cg00024722	-4e-06	2.5e-05	[-0.0001 ; 0.0000]	0.860504	1	no	+-+--+?+-+	0	9	0.743275	chr15	32163260	-					OpenSea	OTUD7A	267
cg00024790	4e-06	1.4e-05	[ 0.0000 ; 0.0000]	0.786149	1	no	--+++-++-?	0	9	0.464601	chr16	22385412	+	CDR2	NM_001802	Body	chr16:22385077-22386485	Island	CDR2	0	rs182293260	0.0142
cg00024812	2e-06	7e-06	[ 0.0000 ; 0.0000]	0.77149	1	no	++----++--	0	10	0.786501	chr2	9564248	+	ITGB1BP1;ITGB1BP1;CPSF3	NM_022334;NM_004763;NM_016207	TSS1500;TSS1500;Body	chr2:9563126-9564282	Island	CPSF3	0
cg00024967	4.5e-05	0.000198	[-0.0003 ; 0.0004]	0.818471	1	no	--+-+-+---	0	10	0.451232	chr3	169377818	-	MECOM	NM_004991	Body	chr3:169379437-169381056	N_Shore	MECOM	0
cg00024989	-0.000247	0.000137	[-0.0005 ; 0.0000]	0.071653	1	no	++-+------	0.063815	10	0.382671	chr19	17902242	+				chr19:17905579-17906317	N_Shelf	FCHO1	2864
cg00025044	-2e-05	6.1e-05	[-0.0001 ; 0.0001]	0.741476	1	no	-++-?++?-+	0	8	0.453014	chr10	50716478	-	ERCC6	NM_000124	Body		OpenSea	ERCC6	0
cg00025138	-6e-06	6e-06	[ 0.0000 ; 0.0000]	0.361616	1	no	+-----+---	0.289523	10	0.178235	chr14	71275917	-	MAP3K9	NM_033141	TSS200	chr14:71275512-71276571	Island	MAP3K9	28
cg00025155	5.4e-05	4.9e-05	[ 0.0000 ; 0.0001]	0.275521	1	no	-+--++-++-	0	10	0.518833	chr3	61379582	-					OpenSea	FHIT	142448
cg00025211	-0.00011	0.000138	[-0.0004 ; 0.0002]	0.423679	1	no	--++-++-+-	0	10	0.823445	chr1	145588627	-	NUDT17	NM_001012758	Body	chr1:145589135-145589535	N_Shore	NBPF20	0
cg00025331	2.9e-05	0.000146	[-0.0003 ; 0.0003]	0.843734	1	no	+--+-+---+	0	10	0.536145	chr2	145147350	-	ZEB2;ZEB2	NM_014795;NM_001171653	Body;Body	chr2:145147123-145147476	Island	ZEB2	0
cg00025347	-0.000141	0.000188	[-0.0005 ; 0.0002]	0.455207	1	no	+-++-----+	0	10	0.509353	chr8	42359992	+	SLC20A2	NM_006749	5'UTR		OpenSea	SLC20A2	0
cg00025357	0.000135	0.00016	[-0.0002 ; 0.0004]	0.39936	1	no	+--+++-++-	0	10	0.595207	chr1	17577455	-	PADI3	NM_016233	Body		OpenSea	PADI3	0
cg00025405	0.000393	0.000288	[-0.0002 ; 0.0010]	0.172039	1	no	-++++++-+-	0.611088	10	0.005886	chr5	2135863	-				chr5:2136797-2137305	N_Shore	IRX4	248569
cg00025436	1.1e-05	1e-05	[ 0.0000 ; 0.0000]	0.243124	1	no	-++-++-++-	0	10	0.79501	chr12	56660492	+	COQ10A;COQ10A	NM_001099337;NM_144576	TSS1500;TSS200	chr12:56660442-56661131	Island	COQ10A	148
cg00025439	-8.3e-05	0.000266	[-0.0006 ; 0.0004]	0.756052	1	no	-+?--?+?+?	0.587678	6	0.033095	chr16	87856450	-					OpenSea	SLC7A5	7177	rs76069656	0.041268
cg00025496	-0.000376	0.000315	[-0.0010 ; 0.0002]	0.232417	1	no	---+-+--+-	0.261902	10	0.202619	chr17	1057343	+	ABR;ABR	NM_021962;NM_001159746	Body;5'UTR		OpenSea	ABR	0
cg00025591	0.000213	0.000236	[-0.0003 ; 0.0007]	0.367293	1	no	++-++-++--	0.473845	10	0.047093	chr21	48026043	+	S100B	NM_006272	TSS1500		OpenSea	S100B	1007
cg00025626	6.4e-05	0.000208	[-0.0003 ; 0.0005]	0.758168	1	no	+-+-++-++?	0	9	0.62072	chr2	239049392	-	KLHL30	NM_198582	5'UTR	chr2:239049388-239050089	Island	KLHL30	0	rs78476732	0.012153
cg00025643	-6.8e-05	0.000185	[-0.0004 ; 0.0003]	0.714641	1	no	-+--+++--+	0	10	0.683622	chr1	37904694	-					OpenSea	LINC01137	15784
cg00025647	-0.000406	0.000301	[-0.0010 ; 0.0002]	0.17789	1	no	---+--+-??	0.522448	8	0.040641	chr3	147077127	+				chr3:147077115-147077672	Island	ZIC4	26706	rs884369	0.079414
cg00025663	-0.000189	0.00016	[-0.0005 ; 0.0001]	0.237278	1	no	-++--+--+-	0	10	0.859358	chr2	10827685	-	NOL10	NM_024894	Body	chr2:10829724-10830241	N_Shelf	NOL10	0
cg00025715	1.9e-05	0.000311	[-0.0006 ; 0.0006]	0.952504	1	no	-+-++--++-	0.003557	10	0.434314	chr19	58597097	-	ZSCAN18;ZSCAN18;ZSCAN18;ZSCAN18	NM_001145542;NM_001145543;NM_023926;NM_001145544	Body;Body;Body;Body	chr19:58595816-58596927	S_Shore	ZSCAN18	0
cg00025795	-1.8e-05	8e-05	[-0.0002 ; 0.0001]	0.817435	1	no	----++---+	0	10	0.761664	chr17	77983156	-	TBC1D16	NM_019020	Body	chr17:77983980-77984482	N_Shore	TBC1D16	0
cg00025823	7e-05	0.000197	[-0.0003 ; 0.0005]	0.721729	1	no	-+-+----++	0	10	0.654132	chr17	43909151	+	CRHR1;CRHR1;CRHR1;CRHR1	NM_001145148;NM_004382;NM_001145147;NM_001145146	Body;Body;Body;Body		OpenSea	CRHR1	0
cg00025877	-1e-05	1.2e-05	[ 0.0000 ; 0.0000]	0.377457	1	no	-++---+-+?	0	9	0.844513	chr6	34164284	+				chr6:34164137-34164526	Island	HMGA1	40291	rs116775942	0.045139
cg00025972	-0.00045	0.000524	[-0.0015 ; 0.0006]	0.390613	1	no	+-++-----?	0	9	0.805546	chr4	187762312	-					OpenSea	FAT1	114461	rs79690095	0.012351
cg00025981	1e-05	9e-06	[ 0.0000 ; 0.0000]	0.28517	1	no	+-+-+-+++-	0.145441	10	0.309174	chr13	42031281	+	C13orf15	NM_014059	TSS1500	chr13:42030913-42032667	Island	RGCC	259
cg00025991	-0.000119	0.000122	[-0.0004 ; 0.0001]	0.329932	1	no	-------+-+	0	10	0.969853	chr10	736625	-	DIP2C	NM_014974	TSS1500	chr10:734707-735606	S_Shore	DIP2C	1016
cg00026030	-9e-06	3e-05	[-0.0001 ; 0.0000]	0.770282	1	no	---+---++-	0	10	0.898063	chr21	34100439	+	SYNJ1;SYNJ1;SYNJ1;SYNJ1	NM_001160306;NM_003895;NM_001160302;NM_203446	TSS200;TSS200;TSS200;TSS200	chr21:34099716-34100796	Island	PAXBP1-AS1	0
cg00026033	-0.000233	0.000157	[-0.0005 ; 0.0001]	0.137499	1	no	-++-?-+?-?	0	7	0.589805	chr12	56414490	+	IKZF4	NM_022465	TSS200		OpenSea	IKZF4	0	rs75143485	0.0101
cg00026075	-1.9e-05	0.000107	[-0.0002 ; 0.0002]	0.855925	1	no	++-+?--?+?	0	7	0.957657	chr3	172465746	+				chr3:172468372-172468845	N_Shelf	ECT2	2727	rs112382662	0.010064
cg00026104	-3.6e-05	1.6e-05	[-0.0001 ; 0.0000]	0.025911	1	no	+--+--+--?	0	9	0.758992	chr16	85855299	+					OpenSea	COX4I1	14691	rs78511134	0.023003
cg00026119	0.000378	0.000336	[-0.0003 ; 0.0010]	0.260531	1	no	+++--++-++	0	10	0.464202	chr12	124270439	+	DNAH10	NM_207437	Body	chr12:124272128-124272585	N_Shore	DNAH10	0
cg00026141	0.000282	0.000424	[-0.0005 ; 0.0011]	0.506016	1	no	+++-+----+	0	10	0.574828	chr3	191579258	-				chr3:191580928-191581300	N_Shore	FGF12	277922
cg00026222	-1.5e-05	3.7e-05	[-0.0001 ; 0.0001]	0.677242	1	no	+--+---++-	0.278474	10	0.187908	chr1	2144244	+				chr1:2144199-2144497	Island	FAAP20	5071
cg00026230	-2e-06	1.4e-05	[ 0.0000 ; 0.0000]	0.913007	1	no	---++++---	0.206227	10	0.253234	chr16	30064606	+	ALDOA	NM_000034	5'UTR	chr16:30064200-30064678	Island	BOLA2	0
cg00026290	-3e-06	0.000189	[-0.0004 ; 0.0004]	0.989264	1	no	-+++-+++-+	0.446333	10	0.061739	chr4	10686554	+	CLNK	NM_052964	TSS200		OpenSea	CLNK	167
cg00026327	5.7e-05	0.000148	[-0.0002 ; 0.0003]	0.699817	1	no	---+++--??	0	8	0.900856	chr17	79056183	+	BAIAP2;BAIAP2;BAIAP2;BAIAP2	NM_017450;NM_006340;NM_001144888;NM_017451	Body;Body;Body;Body	chr17:79051892-79052534	S_Shelf	BAIAP2	0	rs114601634	0.053866
cg00026346	7.5e-05	0.000103	[-0.0001 ; 0.0003]	0.467541	1	no	++?--+--++	0.535482	9	0.027877	chr15	42267275	-				chr15:42264156-42264861	S_Shelf	EHD4	2519
cg00026362	1.8e-05	0.000168	[-0.0003 ; 0.0003]	0.916057	1	no	---++++-+-	0.283876	10	0.183165	chr6	43858741	+	LOC100132354	NR_024478	TSS200		OpenSea	LINC01512	22
cg00026374	-1e-06	1e-05	[ 0.0000 ; 0.0000]	0.905577	1	no	--+----+++	0	10	0.741083	chr6	35464536	+	TEAD3	NM_003214	5'UTR	chr6:35464056-35466269	Island	TEAD3	0
cg00026375	0.001026	0.000473	[ 0.0001 ; 0.0020]	0.030221	1	no	+++++++--+	0.298343	10	0.170602	chr6	30227813	-	HLA-L	NR_027822	Body	chr6:30227320-30228255	Island	HCG17	0
cg00026412	3.1e-05	7.4e-05	[-0.0001 ; 0.0002]	0.672718	1	no	--+-+---++	0	10	0.582035	chr10	62059894	-	ANK3	NM_020987	Body		OpenSea	ANK3	0
cg00026455	-0.000127	8.5e-05	[-0.0003 ; 0.0000]	0.136517	1	no	--+---++-?	0.13401	9	0.32262	chr16	90032736	+	DEF8	NM_207514	3'UTR	chr16:90030509-90030740	S_Shore	DEF8	0	rs61612201	0.016918
cg00026457	5e-05	3.6e-05	[ 0.0000 ; 0.0001]	0.157642	1	no	++-+++-+-+	0	10	0.676682	chr1	200116736	-	NR5A2;NR5A2	NM_205860;NM_003822	Body;Body	chr1:200116696-200117204	Island	NR5A2	0
cg00026458	0.000175	0.000189	[-0.0002 ; 0.0005]	0.355909	1	no	-++-+-+++?	0	9	0.437967	chr2	207633745	+	FASTKD2;FASTKD2;FASTKD2	NM_001136194;NM_001136193;NM_014929	Body;Body;Body	chr2:207629878-207630160	S_Shelf	FASTKD2	0			rs112216390	0.014181
cg00026474	-0.000121	0.000228	[-0.0006 ; 0.0003]	0.595451	1	no	-+--?+---+	0	9	0.681838	chr8	134585500	+	ST3GAL1;ST3GAL1	NM_173344;NM_003033	TSS1500;TSS1500	chr8:134581969-134584875	S_Shore	ST3GAL1	1316
cg00026546	5.7e-05	0.000185	[-0.0003 ; 0.0004]	0.759251	1	no	-+-+++++-+	0	10	0.985952	chr1	33354785	+	HPCA	NM_002143	Body	chr1:33358469-33359449	N_Shelf	HPCA	0
cg00026553	-4.5e-05	9.4e-05	[-0.0002 ; 0.0001]	0.633583	1	no	-+--++++--	0.283848	10	0.183189	chr15	90562839	-	ZNF710	NM_198526	5'UTR		OpenSea	ZNF710	0
cg00026603	0.000119	0.000223	[-0.0003 ; 0.0006]	0.593035	1	no	+++-+----+	0	10	0.586808	chr13	73141877	+					OpenSea	MZT1	140616
cg00026703	1.1e-05	1.1e-05	[ 0.0000 ; 0.0000]	0.326054	1	no	+-+++-+-++	0.425331	10	0.074303	chr15	96870030	-	NR2F2	NM_001145155	Body	chr15:96873408-96877721	N_Shelf	NR2F2-AS1	0
cg00026731	-1.2e-05	2.4e-05	[-0.0001 ; 0.0000]	0.627396	1	no	+-+-+---??	0	8	0.711913	chr18	55254092	+	FECH;FECH	NM_001012515;NM_000140	TSS200;TSS200	chr18:55253544-55254093	Island	FECH	122	rs17063905	0.329982
cg00026776	-0.000125	0.000302	[-0.0007 ; 0.0005]	0.677515	1	no	-+-++?-+??	0.440308	7	0.097419	chr6	32278653	-	C6orf10	NM_006781	Body		OpenSea	TSBP1	0	rs9268199	0.104639
cg00026803	9.3e-05	0.000144	[-0.0002 ; 0.0004]	0.521148	1	no	+-++-++--+	0	10	0.477935	chr1	160055253	+	KCNJ9	NM_004983	Body	chr1:160053721-160054738	S_Shore	KCNJ9	0
cg00026853	1e-06	7e-06	[ 0.0000 ; 0.0000]	0.936683	1	no	+--++-+++-	0	10	0.553797	chr16	30934156	-	NCRNA00095	NR_024348	Body	chr16:30933637-30935774	Island	FBXL19-AS1	0
cg00026857	-2e-05	5.3e-05	[-0.0001 ; 0.0001]	0.699833	1	no	--+--++-++	0.062647	10	0.383697	chr12	6619803	-	NCAPD2	NM_014865	Body		OpenSea	NCAPD2	0
cg00026909	-0.000237	0.00035	[-0.0009 ; 0.0004]	0.498662	1	no	-++--+----	0	10	0.558347	chr1	58089001	+	DAB1	NM_021080	5'UTR		OpenSea	DAB1	0
cg00026919	0.000104	0.000102	[-0.0001 ; 0.0003]	0.308304	1	no	+++--++++?	0	9	0.906161	chr13	40226031	-				chr13:40229743-40230181	N_Shelf	COG6	3731	rs78859583	0.018282
cg00026938	0.000313	0.000272	[-0.0002 ; 0.0008]	0.248783	1	no	+-++?-+?-+	0.690323	8	0.001997	chr2	121363977	+					OpenSea	GLI2	129220
cg00026974	-4e-05	3.7e-05	[-0.0001 ; 0.0000]	0.285454	1	no	-+-+---+-+	0.034764	10	0.407907	chr17	42298151	-	UBTF;UBTF;UBTF	NM_001076683;NM_001076684;NM_001076683	1stExon;TSS1500;5'UTR	chr17:42295861-42299719	Island	UBTF	0
cg00027037	-2.1e-05	1e-05	[ 0.0000 ; 0.0000]	0.046957	1	no	--++?--?+-	0	8	0.460951	chr18	21977708	+	OSBPL1A;OSBPL1A	NM_080597;NM_080597	1stExon;5'UTR	chr18:21977275-21978110	Island	OSBPL1A	0
cg00027081	-8.5e-05	0.000107	[-0.0003 ; 0.0001]	0.426989	1	no	++---+--++	0	10	0.947447	chr2	3325158	+	TSSC1	NM_003310	Body	chr2:3321063-3321293	S_Shelf	EIPR1	0
cg00027083	0	5e-06	[ 0.0000 ; 0.0000]	0.931252	1	no	+---+--++-	0.043457	10	0.400418	chr18	5543801	+	EPB41L3	NM_012307	5'UTR	chr18:5543437-5544241	Island	EPB41L3	0
cg00027114	9.4e-05	0.000104	[-0.0001 ; 0.0003]	0.362514	1	no	-++++--++-	0	10	0.483759	chr7	42740486	+					OpenSea	C7orf25	208384
cg00027120	0.000377	0.000395	[-0.0004 ; 0.0012]	0.339494	1	no	+-++?+-?++	0.025613	8	0.409977	chr7	142880832	-	TAS2R39	NM_176881	1stExon		OpenSea	TAS2R39	0
cg00027232	4e-06	7.9e-05	[-0.0002 ; 0.0002]	0.964375	1	no	-++----+-+	0	10	0.904637	chr2	85547231	+	TGOLN2	NM_006464	3'UTR		OpenSea	TGOLN2	0
cg00027400	-7.9e-05	0.000147	[-0.0004 ; 0.0002]	0.588924	1	no	--+--+++-?	0.003324	9	0.430868	chr18	49866412	-	DCC	NM_005215	TSS200	chr18:49868377-49868759	N_Shore	DCC	128	rs79743962	0.037969
cg00027466	0.000254	0.000242	[-0.0002 ; 0.0007]	0.294572	1	no	++++-+++--	0	10	0.708481	chr1	156269048	+	VHLL;VHLL	NM_001004319;NM_001004319	5'UTR;1stExon		OpenSea	VHLL	0
cg00027499	-1.1e-05	1e-05	[ 0.0000 ; 0.0000]	0.309056	1	no	+-+--+---?	0	9	0.653996	chr16	30759507	+	PHKG2	NM_000294	TSS1500	chr16:30759403-30760320	Island	PHKG2	111	rs4889503	0.03306
cg00027570	2.9e-05	6.6e-05	[-0.0001 ; 0.0002]	0.662101	1	no	++-++-+--+	0	10	0.932888	chr1	117306669	-	CD2	NM_001767	Body		OpenSea	CD2	0
cg00027586	0.000135	0.000282	[-0.0004 ; 0.0007]	0.630423	1	no	+-++-+-+??	0	8	0.753921	chr18	76148676	-				chr18:76150398-76151531	N_Shore	SALL3	591597	rs61191477	0.114083
cg00027637	-0.000212	0.000128	[-0.0005 ; 0.0000]	0.098283	1	no	---+-+-++-	0.09106	10	0.358507	chr1	226900521	+	ITPKB	NM_002221	Body		OpenSea	ITPKB	0
cg00027650	0.000508	0.000273	[ 0.0000 ; 0.0010]	0.063085	1	no	-+-++?-?++	0	8	0.747758	chr15	57510575	+	TCF12;TCF12;TCF12;TCF12;TCF12	NM_207040;NM_003205;NM_207037;NM_207036;NM_207038	TSS1500;Body;Body;Body;Body		OpenSea	TCF12	0
cg00027669	0.00041	0.00018	[ 0.0001 ; 0.0008]	0.023131	1	no	-++--++-+?	0.755052	9	7.09e-05	chr17	37382699	-	STAC2	NM_198993	TSS1500	chr17:37380953-37382363	S_Shore	STAC2	658
cg00027674	-0.0001	5.1e-05	[-0.0002 ; 0.0000]	0.05167	1	no	++-+-++---	0.248489	10	0.214673	chr11	87908897	-	RAB38	NM_022337	TSS1500	chr11:87908243-87908614	S_Shore	RAB38	261
cg00027729	0.00021	0.000166	[-0.0001 ; 0.0005]	0.205841	1	no	-+++++--++	0	10	0.708041	chr16	31285773	+	ITGAM;ITGAM	NM_001145808;NM_000632	Body;Body		OpenSea	ITGAM	0
cg00027745	1e-06	1.8e-05	[ 0.0000 ; 0.0000]	0.966912	1	no	+--++--+??	0.256823	8	0.223955	chr7	1452678	+				chr7:1452417-1452794	Island	MICALL2	21315	rs78816359	0.247027
cg00027990	-2e-06	9.2e-05	[-0.0002 ; 0.0002]	0.981955	1	no	+-++++--??	0.373028	8	0.131592	chr19	18368368	-	KIAA1683;KIAA1683;KIAA1683	NM_001145305;NM_025249;NM_001145304	Body;Body;Body	chr19:18368482-18368911	N_Shore	IQCN	0	rs10451485	0.074208
cg00027995	-6e-06	7.1e-05	[-0.0001 ; 0.0001]	0.934394	1	no	-+-+++-+--	0	10	0.872138	chr15	39888093	+	THBS1	NM_003246	3'UTR		OpenSea	THBS1	0
cg00028013	-0.000124	8.8e-05	[-0.0003 ; 0.0000]	0.160407	1	no	+-+-+++---	0.105901	10	0.345169	chr15	74218697	-	LOXL1	NM_005576	TSS200	chr15:74218696-74220373	Island	LOXL1-AS1	0
cg00028014	-0.000396	0.000393	[-0.0012 ; 0.0004]	0.3134	1	no	-+?--+-+??	0.207555	7	0.271206	chr2	201601406	+					OpenSea	AOX2P	0	rs13017660	0.491208
cg00028034	-7.6e-05	0.00012	[-0.0003 ; 0.0002]	0.525341	1	no	-+-+-+++-+	0	10	0.861913	chr20	30779307	+	TSPYL3	NR_002781	TSS1500	chr20:30777756-30778329	S_Shore	PLAGL2	998
cg00028056	0.000115	0.000275	[-0.0004 ; 0.0007]	0.67581	1	no	-+-+++--+?	0.048711	9	0.394511	chr2	220407171	+	CHPF	NM_024536	Body	chr2:220407698-220409048	N_Shore	CHPF	0
cg00028135	0.00068	0.000311	[ 0.0001 ; 0.0013]	0.028981	1	no	+++++--+-+	0.207025	10	0.252501	chr3	114343673	+	ZBTB20;ZBTB20;ZBTB20;ZBTB20;ZBTB20;ZBTB20	NM_001164345;NM_001164346;NM_001164347;NM_001164344;NM_015642;NM_001164343	5'UTR;5'UTR;TSS1500;5'UTR;5'UTR;5'UTR		OpenSea	ZBTB20	0
cg00028184	2.5e-05	1.9e-05	[ 0.0000 ; 0.0001]	0.196919	1	no	+++++-+++-	0	10	0.983194	chr1	222638644	+				chr1:222638761-222638973	N_Shore	HHIPL2	56956
cg00028211	2.8e-05	0.000157	[-0.0003 ; 0.0003]	0.857586	1	no	--+++-+++-	0	10	0.610629	chr2	45028802	+				chr2:45028955-45029318	N_Shore	CAMKMT	29070
cg00028251	0.000105	0.000178	[-0.0002 ; 0.0005]	0.553576	1	no	-+--+-++-+	0.650463	10	0.002246	chr6	119397402	-	FAM184A;FAM184A	NM_001100411;NM_024581	5'UTR;Body	chr6:119399091-119400223	N_Shore	FAM184A	0
cg00028299	-3.4e-05	0.00012	[-0.0003 ; 0.0002]	0.779943	1	no	+-?--++?++	0.225878	8	0.249619	chr8	59170968	-					OpenSea	FAM110B	108690
cg00028308	-0.000187	0.000454	[-0.0011 ; 0.0007]	0.680586	1	no	-+??-?-???	0	4	0.442826	chr12	54090754	+				chr12:54089211-54089413	S_Shore	CALCOCO1	14146
cg00028318	0.000143	0.000146	[-0.0001 ; 0.0004]	0.327854	1	no	+-+--++-++	0.400698	10	0.090457	chr6	29570739	+	GABBR1;GABBR1;GABBR1	NM_021904;NM_021903;NM_001470	3'UTR;3'UTR;3'UTR		OpenSea	GABBR1	0
cg00028336	5.2e-05	9.1e-05	[-0.0001 ; 0.0002]	0.568898	1	no	-+++--+-+?	0.378818	9	0.116093	chr4	186741788	+	SORBS2	NM_021069	5'UTR		OpenSea	SORBS2	0	rs117228998	0.013889
cg00028338	-6.3e-05	3.4e-05	[-0.0001 ; 0.0000]	0.064373	1	no	-+-+-----+	0	10	0.496539	chr4	1952723	+	WHSC1;WHSC1;WHSC1;WHSC1	NM_001042424;NM_133330;NM_133331;NM_133335	Body;Body;Body;Body		OpenSea	NSD2	0
cg00028429	-3.3e-05	2.8e-05	[-0.0001 ; 0.0000]	0.238707	1	no	+-+-------	0	10	0.995513	chr15	101273479	-					OpenSea	ASB7	81574
cg00028431	0.000294	0.000156	[ 0.0000 ; 0.0006]	0.058941	1	no	+++-++--++	0.396751	10	0.093179	chr8	125564372	+	MTSS1	NM_014751	3'UTR		OpenSea	NDUFB9	0
cg00028455	-1.5e-05	1e-05	[ 0.0000 ; 0.0000]	0.133443	1	no	+--+---+--	0	10	0.625245	chr6	126112406	-	NCOA7;NCOA7	NM_181782;NM_001122842	5'UTR;5'UTR	chr6:126111537-126112480	Island	NCOA7	0
cg00028487	1.5e-05	2.1e-05	[ 0.0000 ; 0.0001]	0.472655	1	no	+-++++-+--	0	10	0.791932	chr19	53030711	-	ZNF808	NM_001039886	TSS200	chr19:53030824-53031359	N_Shore	ZNF808	196
cg00028515	8.7e-05	0.000109	[-0.0001 ; 0.0003]	0.427793	1	no	++-+-+++--	0	10	0.600347	chr3	187548756	+					OpenSea	BCL6	85242
cg00028598	-9e-06	0.000404	[-0.0008 ; 0.0008]	0.982042	1	no	-+++++---+	0	10	0.931827	chr15	27128633	+	GABRA5;GABRA5	NM_001165037;NM_000810	Body;Body	chr15:27128249-27128935	Island	GABRB3	0
cg00028636	2e-06	1.2e-05	[ 0.0000 ; 0.0000]	0.889344	1	no	+-+---+-++	0	10	0.944596	chr12	6876321	+	PTMS	NM_002824	Body	chr12:6875481-6876923	Island	MLF2	0
cg00028677	-4.2e-05	7.7e-05	[-0.0002 ; 0.0001]	0.585066	1	no	-+-++-?-??	0	7	0.845905	chr15	55884658	-				chr15:55879792-55881228	S_Shelf	PYGO1	3607	rs11636556	0.26732
cg00028678	7.3e-05	0.000147	[-0.0002 ; 0.0004]	0.618835	1	no	+++--++-++	0	10	0.841569	chr2	131674175	-	ARHGEF4;ARHGEF4	NM_032995;NM_015320	TSS200;TSS200	chr2:131673686-131674150	S_Shore	ARHGEF4	0
cg00028749	-2.1e-05	1.9e-05	[-0.0001 ; 0.0000]	0.267703	1	no	--++-+-+--	0	10	0.748994	chr13	103451644	+	BIVM;BIVM;KDELC1;BIVM;BIVM	NM_001159596;NM_001159596;NM_024089;NM_017693;NM_017693	1stExon;5'UTR;TSS1500;5'UTR;1stExon	chr13:103450877-103453216	Island	BIVM	0
cg00028757	-2e-06	8e-06	[ 0.0000 ; 0.0000]	0.840611	1	no	---+-++++-	0	10	0.446845	chr6	31848498	-	EHMT2;EHMT2	NM_006709;NM_025256	Body;Body		OpenSea	EHMT2	0
cg00028829	-1.2e-05	2.2e-05	[-0.0001 ; 0.0000]	0.589844	1	no	---+-++++-	0.214165	10	0.245944	chr16	58768411	-	GOT2	NM_002080	TSS200	chr16:58767447-58768328	S_Shore	GOT2	164
cg00028844	8e-06	0.000139	[-0.0003 ; 0.0003]	0.954489	1	no	+---++-++-	0.372879	10	0.110366	chr20	43938184	-	MATN4;RBPJL;MATN4;MATN4	NM_003833;NM_014276;NM_030590;NM_030592	TSS1500;Body;TSS1500;TSS1500	chr20:43940306-43941111	N_Shelf	RBPJL	0
cg00028870	9e-06	1.4e-05	[ 0.0000 ; 0.0000]	0.530932	1	no	----++-++-	0	10	0.795332	chr3	138634861	-				chr3:138634445-138634989	Island	FOXL2	28203
cg00028881	-9e-06	9e-06	[ 0.0000 ; 0.0000]	0.357209	1	no	+-+------?	0.375134	9	0.118819	chr6	31632939	-	BAT4;BAT4;CSNK2B	NM_033177;NM_033177;NM_001320	5'UTR;1stExon;TSS1500	chr6:31632815-31634093	Island	GPANK1	0	rs35377600	0.044974
cg00028918	-6.6e-05	4.2e-05	[-0.0001 ; 0.0000]	0.116844	1	no	--++-----?	0.297615	9	0.180578	chr5	159200479	-				chr5:159200237-159200692	Island	ADRA1B	143259
cg00028929	-0.000336	0.000316	[-0.0010 ; 0.0003]	0.28823	1	no	++--++----	0.552839	10	0.017145	chr12	52908478	+	KRT5	NM_000424	3'UTR		OpenSea	KRT5	0
cg00028935	0.000309	0.000344	[-0.0004 ; 0.0010]	0.369404	1	no	+--++++-++	0.406815	10	0.08631	chr3	147114406	-	ZIC4;ZIC4;ZIC4	NM_001168378;NM_032153;NM_001168379	Body;Body;Body	chr3:147113608-147114479	Island	ZIC4	0
cg00028993	-6.7e-05	0.000131	[-0.0003 ; 0.0002]	0.609406	1	no	-+--+-+-??	0	8	0.797247	chr19	48247714	-	GLTSCR2	NM_015710	TSS1500	chr19:48248729-48249110	N_Shore	NOP53	1077	rs17625418	0.058277
cg00029053	-3.4e-05	5.5e-05	[-0.0001 ; 0.0001]	0.541929	1	no	+--+?--?+-	0	8	0.484328	chr2	10830014	-	NOL10;NOL10	NM_024894;NM_024894	1stExon;5'UTR	chr2:10829724-10830241	Island	NOL10	0
cg00029161	2.1e-05	1.8e-05	[ 0.0000 ; 0.0001]	0.253734	1	no	-++++++++-	0.211619	10	0.24828	chr7	75268282	-	HIP1	NM_005338	Body	chr7:75268004-75268871	Island	HIP1	0
cg00029233	5e-06	1.2e-05	[ 0.0000 ; 0.0000]	0.652757	1	no	+-+-+-+-+-	0	10	0.688689	chr17	43227453	-	HEXIM1	NM_006460	1stExon	chr17:43224933-43227616	Island	HEXIM1	0
cg00029246	0.000503	0.000362	[-0.0002 ; 0.0012]	0.165001	1	no	-++++++-++	0	10	0.988025	chr7	137223417	+	DGKI	NM_004717	Body		OpenSea	DGKI	0
cg00029282	-0.000101	7.7e-05	[-0.0003 ; 0.0001]	0.191884	1	no	++--?--?+-	0.120062	8	0.336569	chr2	95941820	+	PROM2;PROM2;PROM2	NM_001165977;NM_001165978;NM_144707	Body;Body;Body		OpenSea	PROM2	0
cg00029284	0.000392	0.000256	[-0.0001 ; 0.0009]	0.126343	1	no	++-++--+++	0	10	0.887082	chr12	111731203	-	CUX2	NM_015267	Body		OpenSea	CUX2	0
cg00029353	2e-06	1e-05	[ 0.0000 ; 0.0000]	0.805059	1	no	-+---+++--	0.166722	10	0.289617	chr12	52241041	-				chr12:52240772-52242547	Island	FIGNL2	15339
cg00029397	-7e-06	2.4e-05	[-0.0001 ; 0.0000]	0.762674	1	no	+--+--++--	0	10	0.67489	chr12	57940957	+	DCTN2;DCTN2	NM_006400;NM_006400	5'UTR;1stExon	chr12:57940563-57940981	Island	DCTN2	0
cg00029521	5e-05	8.9e-05	[-0.0001 ; 0.0002]	0.575934	1	no	----+++++-	0	10	0.819786	chr6	39272634	-	KCNK17;KCNK17	NM_031460;NM_001135111	Body;Body	chr6:39271516-39271758	S_Shore	KCNK17	0
cg00029583	-6.1e-05	0.000418	[-0.0009 ; 0.0008]	0.883752	1	no	--+-++++-?	0	9	0.854901	chr8	1443908	-				chr8:1443867-1444086	Island	DLGAP2	5622			rs115612216	0.014335
cg00029619	-5e-06	2.2e-05	[ 0.0000 ; 0.0000]	0.829017	1	no	+-+-?+-?-+	0.280182	8	0.204719	chr6	17760992	-	KIF13A	NM_001105568	3'UTR		OpenSea	KIF13A	0
cg00029640	-1.8e-05	4.6e-05	[-0.0001 ; 0.0001]	0.696	1	no	+-+-+-+-+-	0.394741	10	0.094579	chr19	35770141	-	USF2;USF2	NM_003367;NM_207291	Body;Body	chr19:35769543-35770197	Island	USF2	0
cg00029678	-1.8e-05	0.000169	[-0.0003 ; 0.0003]	0.913007	1	no	+--+++---+	0	10	0.710727	chr17	78354382	+	RNF213;LOC100294362	NM_020914;NR_029376	Body;Body		OpenSea	RNF213	0
cg00029821	-8e-06	4.1e-05	[-0.0001 ; 0.0001]	0.842088	1	no	+-?--+-+++	0.015078	9	0.421599	chr6	147374493	+					OpenSea	STXBP5-AS1	0
cg00029822	6e-06	8e-06	[ 0.0000 ; 0.0000]	0.482951	1	no	+-+---++-+	0	10	0.553986	chr15	75871730	+	PTPN9	NM_002833	TSS200	chr15:75870802-75871814	Island	PTPN9	104
cg00029825	-3.7e-05	0.000181	[-0.0004 ; 0.0003]	0.836826	1	no	--+-++++-?	0.369296	9	0.123186	chr16	31500439	-	SLC5A2	NM_003041	Body	chr16:31498650-31500564	Island	SLC5A2	0	rs116551030	0.011295
cg00029826	5e-05	2.4e-05	[ 0.0000 ; 0.0001]	0.040022	1	no	+++++++++?	0	9	0.991215	chr14	20801459	+	CCNB1IP1;CCNB1IP1	NM_182849;NM_021178	TSS200;TSS200		OpenSea	CCNB1IP1	0	rs75163418	0.0165
cg00029831	-1.7e-05	3.2e-05	[-0.0001 ; 0.0000]	0.607025	1	no	++-----++-	0	10	0.797345	chr8	145653349	-	VPS28;VPS28	NM_183057;NM_016208	5'UTR;5'UTR	chr8:145653335-145654145	Island	VPS28	0
cg00029922	6.5e-05	0.000259	[-0.0004 ; 0.0006]	0.800923	1	no	++-+--+?-?	0	8	0.492663	chr2	192030587	-					OpenSea	STAT4	0	rs16833461	0.019665
cg00029973	0.000242	0.00025	[-0.0002 ; 0.0007]	0.332638	1	no	-++++--+-+	0	10	0.736969	chr17	3501741	+	TRPV1;TRPV1	NM_018727;NM_080704	TSS1500;5'UTR		OpenSea	TRPV1	0
cg00029979	-9.3e-05	0.000146	[-0.0004 ; 0.0002]	0.525186	1	no	+---+-++-+	0.009017	10	0.42975	chr17	49027095	-					OpenSea	SPAG9	12438
cg00030005	2e-05	9e-05	[-0.0002 ; 0.0002]	0.821799	1	no	-++-+-+-+-	0.191598	10	0.266697	chr7	155129409	+				chr7:155130499-155131042	N_Shore	INSIG1	27463
cg00030047	3.1e-05	0.000267	[-0.0005 ; 0.0006]	0.908839	1	no	-+-+-+++-+	0.017473	10	0.422633	chr1	6268790	-	RNF207	NM_207396	Body	chr1:6268820-6269588	N_Shore	RNF207	0
cg00030291	-0.000125	6e-05	[-0.0002 ; 0.0000]	0.035256	1	no	+--+--++--	0	10	0.700027	chr7	8302094	-	ICA1;ICA1;ICA1;ICA1	NM_004968;NM_004968;NM_001136020;NM_022307	5'UTR;1stExon;TSS1500;TSS1500	chr7:8301031-8302252	Island	ICA1	0
cg00030296	2.1e-05	0.000151	[-0.0003 ; 0.0003]	0.888632	1	no	-+--++++-+	0.356119	10	0.12312	chr17	75318732	-	SEPT9;SEPT9;SEPT9	NM_001113492;NM_001113491;NM_006640	5'UTR;Body;Body		OpenSea	SEPTIN9	0
cg00030420	0.00031	0.00021	[-0.0001 ; 0.0007]	0.139727	1	no	--+++--+-+	0.469543	10	0.049243	chr5	140683772	+	SLC25A2	NM_031947	TSS200	chr5:140683195-140683773	Island	SLC25A2	159
cg00030422	-1e-06	6e-06	[ 0.0000 ; 0.0000]	0.881456	1	no	+------++-	0.37765	10	0.106836	chr3	38080704	+	DLEC1;DLEC1;DLEC1;DLEC1	NM_007335;NM_007337;NM_007337;NM_007335	5'UTR;5'UTR;1stExon;1stExon	chr3:38080628-38081187	Island	DLEC1	0
cg00030423	1e-06	9e-06	[ 0.0000 ; 0.0000]	0.953355	1	no	+--+--++-?	0	9	0.966892	chr19	29704213	-	UQCRFS1	NM_006003	TSS200	chr19:29703570-29704331	Island	UQCRFS1	76	rs149688333	0.0101
cg00030427	-0.000536	0.000346	[-0.0012 ; 0.0001]	0.120961	1	no	+-++--?--+	0.517334	9	0.034856	chr6	169562540	-					OpenSea	THBS2	53333
cg00030432	-1.1e-05	7e-05	[-0.0001 ; 0.0001]	0.874572	1	no	-+-++-++--	0	10	0.995315	chr7	100028974	+	MEPCE	NM_019606	1stExon	chr7:100025804-100028002	S_Shore	MEPCE	0
cg00030476	9.9e-05	0.000106	[-0.0001 ; 0.0003]	0.349834	1	no	+--++++-+?	0	9	0.589635	chr1	146642035	+	PRKAB2	NM_005399	Body	chr1:146643470-146644501	N_Shore	PRKAB2	0	rs57570045	0.032022
cg00030501	0.000228	0.000234	[-0.0002 ; 0.0007]	0.329877	1	no	-+-++-+++-	0.231884	10	0.229739	chr1	223181473	-					OpenSea	DISP1	2135
cg00030508	-6.3e-05	4.4e-05	[-0.0001 ; 0.0000]	0.151706	1	no	-+++---?-+	0.030197	9	0.409524	chr6	30139542	+	TRIM15	NM_033229	Body	chr6:30139718-30140263	N_Shore	TRIM15	0
cg00030523	-5e-06	0.000108	[-0.0002 ; 0.0002]	0.961074	1	no	+-+-+--+--	0	10	0.86844	chr12	97885353	+	RMST;MIR1251	NR_024037;NR_031653	Body;TSS1500		OpenSea	RMST	0
cg00030588	6.6e-05	0.000203	[-0.0003 ; 0.0005]	0.744381	1	no	+-+++---??	0	8	0.470862	chr16	87100811	+					OpenSea	C16orf95	235591	rs17770116	0.225264
cg00030604	-2.8e-05	0.000107	[-0.0002 ; 0.0002]	0.797186	1	no	++-+-+--+-	0	10	0.698514	chr1	2379831	-					OpenSea	PLCH2	27921
cg00030627	0.000894	0.00033	[ 0.0002 ; 0.0015]	0.00669	1	no	++++--+++-	0.584484	10	0.010022	chr10	131811605	-				chr10:131813042-131813277	N_Shore	EBF3	49513
cg00030682	-2.6e-05	5.5e-05	[-0.0001 ; 0.0001]	0.628748	1	no	-++--+--+-	0	10	0.952232	chr16	16175602	-	ABCC1;ABCC1;ABCC1;ABCC1;ABCC1	NM_019862;NM_019898;NM_019899;NM_004996;NM_019900	Body;Body;Body;Body;Body		OpenSea	ABCC1	0
cg00030774	5e-06	4.3e-05	[-0.0001 ; 0.0001]	0.909533	1	no	+++-?--+--	0	9	0.435262	chr15	29432143	-	FAM189A1	NM_015307	Body		OpenSea	FAM189A1	0
cg00030795	-7e-06	7e-06	[ 0.0000 ; 0.0000]	0.328229	1	no	+++----+-?	0	9	0.546234	chr6	33422380	-	ZBTB9;ZBTB9	NM_152735;NM_152735	5'UTR;1stExon	chr6:33422046-33422530	Island	ZBTB9	0	rs144407262	0.0151
cg00030807	0.000469	0.00038	[-0.0003 ; 0.0012]	0.216358	1	no	-+?+-+-+-+	0.247413	9	0.223558	chr8	1786072	-	ARHGEF10	NM_014629	5'UTR		OpenSea	ARHGEF10	0
cg00030816	-2.3e-05	1.8e-05	[-0.0001 ; 0.0000]	0.205704	1	no	--+-----+-	0	10	0.603694	chr1	145507504	-	RBM8A	NM_005105	TSS200	chr1:145507588-145507931	N_Shore	NBPF20	0
cg00030909	-4.8e-05	8.9e-05	[-0.0002 ; 0.0001]	0.594179	1	no	?+----+-++	0.374895	9	0.118997	chr17	47112296	+	IGF2BP1;IGF2BP1	NM_006546;NM_001160423	Body;Body	chr17:47113256-47113490	N_Shore	IGF2BP1	0
cg00031013	-8e-05	0.000108	[-0.0003 ; 0.0001]	0.457219	1	no	----+++++-	0.203934	10	0.255342	chr17	7757933	-	KDM6B;TMEM88	NM_001080424;NM_203411	3'UTR;TSS1500	chr17:7758607-7758980	N_Shore	KDM6B	0
cg00031063	-2.2e-05	5.8e-05	[-0.0001 ; 0.0001]	0.698321	1	no	-+--+-+--+	0	10	0.798513	chr1	17303752	-	MFAP2;MFAP2;MFAP2;MFAP2	NM_017459;NM_001135248;NM_002403;NM_001135247	Body;Body;Body;Body	chr1:17306551-17307363	N_Shelf	MFAP2	0
cg00031105	6.5e-05	0.000152	[-0.0002 ; 0.0004]	0.668755	1	no	+--+++-+--	0.439167	10	0.065895	chr6	33166117	-	RXRB	NM_021976	Body	chr6:33167885-33168715	N_Shore	RXRB	0
cg00031162	-0.000236	0.000154	[-0.0005 ; 0.0001]	0.126423	1	no	-+-+++++--	0	10	0.573957	chr17	7453377	-	TNFSF12;TNFSF12-TNFSF13	NM_003809;NM_172089	Body;Body	chr17:7452150-7452645	S_Shore	TNFSF12-TNFSF13	0
cg00031165	-1.8e-05	1.6e-05	[ 0.0000 ; 0.0000]	0.244083	1	no	-+-+--+--?	0	9	0.505875	chr7	87258360	+	RUNDC3B;ABCB1;RUNDC3B;RUNDC3B	NM_001134406;NM_000927;NM_001134405;NM_138290	Body;5'UTR;Body;Body	chr7:87256958-87258444	Island	ABCB1	0	rs2157928	0.042462
cg00031187	-0.000165	0.000172	[-0.0005 ; 0.0002]	0.336067	1	no	----++----	0	10	0.777954	chr12	31522997	-					OpenSea	DENND5B	12158
cg00031256	-2e-06	7e-06	[ 0.0000 ; 0.0000]	0.794492	1	no	+-+-----+-	0	10	0.785252	chr6	2842255	-	SERPINB1	NM_030666	TSS200	chr6:2841810-2842273	Island	SERPINB1	0
cg00031277	0.000186	0.000164	[-0.0001 ; 0.0005]	0.25664	1	no	-++++++-++	0.391114	10	0.097127	chr4	101943443	+					OpenSea	PPP3CA	1142
cg00031303	-4e-05	2.6e-05	[-0.0001 ; 0.0000]	0.124913	1	no	--++-+?--?	0	8	0.523796	chr3	195681400	+				chr3:195681288-195681563	Island	SDHAP1	5390
cg00031340	-2.9e-05	2e-05	[-0.0001 ; 0.0000]	0.154953	1	no	+-----+---	0.302438	10	0.167088	chr16	81130212	-	GCSH;LOC100329108;GCSH	NR_033249;NR_033247;NM_004483	TSS1500;TSS1500;TSS1500	chr16:81129361-81130218	Island	GCSH	231
cg00031346	0.000127	0.000233	[-0.0003 ; 0.0006]	0.586452	1	no	-+--++-+-+	0	10	0.8807	chr6	168478519	+	FRMD1	NM_024919	Body	chr6:168479566-168479809	N_Shore	FRMD1	0
cg00031402	-0.000542	0.0002	[-0.0009 ;-0.0002]	0.006654	1	no	+-++---+--	0.520536	10	0.027212	chr10	73612154	+	PSAP;PSAP;PSAP	NM_002778;NM_001042465;NM_001042466	TSS1500;TSS1500;TSS1500	chr10:73610661-73611145	S_Shore	PSAP	1071
cg00031443	1.5e-05	3.4e-05	[-0.0001 ; 0.0001]	0.651378	1	no	+++-+---??	0.196549	8	0.273968	chr19	7599076	-	PNPLA6;PNPLA6;PNPLA6;PNPLA6;PNPLA6	NM_006702;NM_001166111;NM_006702;NM_001166112;NM_001166113	5'UTR;TSS1500;1stExon;TSS200;TSS1500	chr19:7598413-7601008	Island	PNPLA6	0	rs560849	0.367019
cg00031456	-1.5e-05	6e-06	[ 0.0000 ; 0.0000]	0.017005	1	no	+--+--+++-	0.703585	10	0.000381	chr1	109234919	-	PRPF38B	NM_018061	TSS200	chr1:109234788-109235161	Island	PRPF38B	11
cg00031476	2.1e-05	3.5e-05	[ 0.0000 ; 0.0001]	0.554632	1	no	-++-+++++-	0	10	0.754413	chr2	28114244	-	BRE;RBKS;LOC100302650;BRE;BRE;BRE;BRE	NM_199193;NM_022128;NR_028308;NM_199192;NM_199194;NM_199191;NM_004899	5'UTR;TSS1500;TSS1500;5'UTR;5'UTR;5'UTR;5'UTR	chr2:28113060-28113764	S_Shore	BABAM2	0
cg00031491	5e-05	0.00018	[-0.0003 ; 0.0004]	0.781295	1	no	++--++-+-+	0.466534	10	0.050778	chr6	31837439	-	SLC44A4	NM_025257	Body		OpenSea	SLC44A4	0
cg00031663	0	6e-06	[ 0.0000 ; 0.0000]	0.975672	1	no	+-+-++-+--	0.274536	10	0.191384	chr19	10654640	-	ATG4D	NM_032885	TSS200	chr19:10654228-10655042	Island	ATG4D	0
cg00031708	1.7e-05	7.1e-05	[-0.0001 ; 0.0002]	0.806576	1	no	-++--++-+-	0.236332	10	0.22569	chr7	23051361	-	FAM126A	NM_032581	5'UTR	chr7:23052971-23054002	N_Shore	FAM126A	0
cg00031722	-0.000123	9.2e-05	[-0.0003 ; 0.0001]	0.181136	1	no	-+?+---+-+	0	9	0.673904	chr8	57361263	-				chr8:57358126-57359415	S_Shore	PENK	1980
cg00031759	-3.6e-05	2.5e-05	[-0.0001 ; 0.0000]	0.145495	1	no	+--+?++?--	0.463145	8	0.071166	chr13	32889534	-	BRCA2	NM_000059	TSS200	chr13:32889533-32889900	Island	BRCA2	81
cg00031779	-8.9e-05	0.000161	[-0.0004 ; 0.0002]	0.579013	1	no	-++---+-++	0.217588	10	0.242806	chr18	56296243	+	ALPK2	NM_052947	TSS200		OpenSea	ALPK2	53
cg00031896	-0.000131	9.6e-05	[-0.0003 ; 0.0001]	0.17272	1	no	-----+++-+	0	10	0.502129	chr12	122020205	-	KDM2B	NM_032590	TSS1500	chr12:122018170-122018457	S_Shore	KDM2B	1284
cg00031967	-1.3e-05	1e-05	[ 0.0000 ; 0.0000]	0.195878	1	no	----?--?+-	0	8	0.935767	chr7	43769114	-	C7orf44	NM_018224	TSS200	chr7:43768814-43769479	Island	COA1	0
cg00031973	-0.00023	0.000221	[-0.0007 ; 0.0002]	0.297953	1	no	-+-+?--?-?	0	7	0.690412	chr7	47783848	+					OpenSea	LINC00525	17224	rs73325886	0.029735
cg00032036	1e-06	3.4e-05	[-0.0001 ; 0.0001]	0.987622	1	no	----?++?+-	0	8	0.833692	chr19	7600417	+	PNPLA6;PNPLA6;PNPLA6;PNPLA6;PNPLA6	NM_001166113;NM_006702;NM_001166114;NM_001166112;NM_001166111	5'UTR;5'UTR;TSS200;5'UTR;5'UTR	chr19:7598413-7601008	Island	PNPLA6	0
cg00032192	-3.7e-05	2.9e-05	[-0.0001 ; 0.0000]	0.199217	1	no	----?-++++	0.270701	9	0.203436	chr19	12818196	+	SNORD41;TNPO2;TNPO2;TNPO2	NR_002751;NM_001136195;NM_013433;NM_001136196	TSS1500;Body;Body;Body		OpenSea	TNPO2	0
cg00032205	9e-05	0.00044	[-0.0008 ; 0.0010]	0.838543	1	no	--++?--?+-	0	8	0.452617	chr8	98290372	+	TSPYL5	NM_033512	TSS200	chr8:98289604-98290404	Island	TSPYL5	195
cg00032227	-1.8e-05	8e-06	[ 0.0000 ; 0.0000]	0.022068	1	no	+-+----+--	0	10	0.879677	chr17	72772512	+	TMEM104;NAT9	NM_017728;NM_015654	TSS200;TSS200	chr17:72772244-72772692	Island	NAT9	41
cg00032246	-5e-05	4.3e-05	[-0.0001 ; 0.0000]	0.246458	1	no	-+---++-??	0.146842	8	0.314881	chr17	33913953	+	AP2B1;AP2B1	NM_001030006;NM_001282	TSS1500;TSS1500		OpenSea	AP2B1	327	rs28384428	0.095431
cg00032308	4.7e-05	0.000102	[-0.0002 ; 0.0002]	0.644636	1	no	++--+-+++-	0	10	0.722886	chr6	123107591	+				chr6:123110288-123110878	N_Shelf	FABP7	2372
cg00032366	9e-05	0.000164	[-0.0002 ; 0.0004]	0.586132	1	no	+-++++-+--	0.282088	10	0.184732	chr19	5692159	-	LONP1	NM_004793	Body	chr19:5690127-5692213	Island	LONP1	0
cg00032419	-1e-06	1.2e-05	[ 0.0000 ; 0.0000]	0.947427	1	no	+-+-?-+???	0	6	0.916177	chr17	27895566	-	TP53I13	NM_138349	TSS200	chr17:27893086-27896078	Island	TP53I13	171	rs497993	0.301222
cg00032490	-0.000534	0.000666	[-0.0018 ; 0.0008]	0.422648	1	no	-+?--?+-+-	0	8	0.444051	chr12	131402349	-					OpenSea	ADGRD1	36101
cg00032609	0.000296	0.000108	[ 0.0001 ; 0.0005]	0.006048	1	no	++++++++++	0	10	0.963888	chr20	57606607	-	ATP5E;ATP5E	NM_001001977;NM_006886	Body;Body	chr20:57607045-57607782	N_Shore	SLMO2-ATP5E	0
cg00032610	-8e-06	4.8e-05	[-0.0001 ; 0.0001]	0.869026	1	no	+++++-+--+	0	10	0.625561	chr8	711064	-					OpenSea		0
cg00032643	-1.7e-05	4.2e-05	[-0.0001 ; 0.0001]	0.67797	1	no	---+-++?++	0.445439	9	0.07132	chr1	3700680	+	LRRC47	NM_020710	Body	chr1:3703672-3703908	N_Shelf	LRRC47	0
cg00032664	-2.4e-05	3.5e-05	[-0.0001 ; 0.0000]	0.497937	1	no	--+++-++--	0	10	0.529743	chr3	125237438	-	SNX4	NM_003794	Body	chr3:125238496-125239201	N_Shore	SNX4	0
cg00032686	1e-06	9e-06	[ 0.0000 ; 0.0000]	0.934998	1	no	+-+-?--?+?	0	7	0.803056	chr4	1005072	-	FGFRL1;FGFRL1;FGFRL1	NM_001004358;NM_021923;NM_001004356	TSS1500;TSS1500;TSS1500	chr4:1003106-1005455	Island	FGFRL1	0	rs181897613	0.027
cg00032701	-9e-05	0.000166	[-0.0004 ; 0.0002]	0.590164	1	no	-+--?+-?-+	0.004481	8	0.425606	chr19	7911195	-	EVI5L;EVI5L	NM_145245;NM_001159944	5'UTR;TSS200	chr19:7912629-7912895	N_Shore	EVI5L	0
cg00032756	0.000393	0.000204	[ 0.0000 ; 0.0008]	0.053957	1	no	--+++-++-+	0.414752	10	0.081061	chr12	45268999	+	NELL2;NELL2;NELL2;NELL2;NELL2	NM_001145110;NM_001145107;NM_006159;NM_001145108;NM_001145109	Body;Body;Body;Body;Body	chr12:45269830-45270835	N_Shore	NELL2	0
cg00032789	1e-06	1.7e-05	[ 0.0000 ; 0.0000]	0.976594	1	no	---+-++++-	0.075123	10	0.372696	chr3	49377369	+	USP4;USP4	NM_003363;NM_199443	1stExon;1stExon	chr3:49377340-49377854	Island	USP4	0
cg00032805	-2e-06	5.5e-05	[-0.0001 ; 0.0001]	0.978055	1	no	++++--?-++	0.31794	9	0.163702	chr4	165304473	+	MARCH1	NM_001166373	TSS200	chr4:165304328-165305177	Island	MARCHF1	65
cg00032852	3.9e-05	2.7e-05	[ 0.0000 ; 0.0001]	0.142098	1	no	+++++--++-	0	10	0.731729	chr7	132767132	+	CHCHD3	NM_017812	TSS1500	chr7:132766509-132767096	S_Shore	CHCHD3	303
cg00032879	-0.000146	0.000188	[-0.0005 ; 0.0002]	0.438222	1	no	+??--+--+-	0	8	0.740935	chr1	2304264	-	MORN1	NM_024848	Body	chr1:2304159-2304376	Island	MORN1	0
cg00032884	0.0004	0.000273	[-0.0001 ; 0.0009]	0.14244	1	no	-+-++++++?	0	9	0.878396	chr2	48540671	-	FOXN2	NM_002158	TSS1500	chr2:48541252-48542587	N_Shore	FOXN2	1122	rs77966862	0.014757
cg00032912	-0.000101	0.000113	[-0.0003 ; 0.0001]	0.368656	1	no	-++---++++	0.454992	10	0.056902	chr15	96887529	+				chr15:96887415-96887616	Island	NR2F2	4036
cg00032959	-0.000223	0.000228	[-0.0007 ; 0.0002]	0.327209	1	no	+---++-+--	0.130604	10	0.322746	chr16	71326879	+				chr16:71323115-71323514	S_Shelf	CMTR2	3365
cg00033155	0.000398	0.000195	[ 0.0000 ; 0.0008]	0.041718	1	no	-+-+++-+++	0	10	0.688722	chr2	110925418	+	NPHP1;NPHP1;NPHP1;NPHP1	NM_001128179;NM_207181;NM_000272;NM_001128178	Body;Body;Body;Body		OpenSea	NPHP1	0
cg00033165	-6.2e-05	0.000116	[-0.0003 ; 0.0002]	0.593139	1	no	-----+--++	0	10	0.854487	chr4	169952114	-					OpenSea	CBR4	20645
cg00033220	-3.2e-05	1.8e-05	[-0.0001 ; 0.0000]	0.074051	1	no	+---+--+--	0	10	0.482007	chr18	3451606	-	TGIF1;TGIF1;TGIF1;TGIF1;TGIF1;TGIF1;TGIF1;TGIF1;TGIF1	NM_174886;NM_173208;NM_173210;NM_170695;NM_173209;NM_170695;NM_003244;NM_173207;NM_173210	5'UTR;Body;5'UTR;1stExon;5'UTR;5'UTR;Body;Body;1stExon	chr18:3448006-3452360	Island	TGIF1	0
cg00033304	3e-05	0.000211	[-0.0004 ; 0.0004]	0.886881	1	no	-+++++-+-+	0.390952	10	0.097242	chr3	185302692	+	SENP2	NM_021627	TSS1500	chr3:185303822-185304497	N_Shore	SENP2	0
cg00033334	-2e-05	4.4e-05	[-0.0001 ; 0.0001]	0.650344	1	no	-++---++--	0	10	0.664322	chr12	123877320	+	SETD8	NM_020382	Body	chr12:123873794-123874597	S_Shelf	KMT5A	0
cg00033371	2.4e-05	1.6e-05	[ 0.0000 ; 0.0001]	0.13016	1	no	+--++----+	0.308941	10	0.161546	chr19	4956786	+	UHRF1;UHRF1	NM_013282;NM_001048201	Body;Body	chr19:4954453-4954870	S_Shore	UHRF1	0
cg00033457	7e-06	9e-06	[ 0.0000 ; 0.0000]	0.405731	1	no	-+++++++-+	0	10	0.733654	chr8	74884507	-	TCEB1	NM_005648	TSS200	chr8:74884234-74884602	Island	ELOC	0
cg00033490	-0.00034	0.000237	[-0.0008 ; 0.0001]	0.152145	1	no	----+-+---	0.247934	10	0.215174	chr7	87027887	+	CROT;CROT	NM_021151;NM_001143935	Body;Body		OpenSea	CROT	0
cg00033516	-4.7e-05	2.5e-05	[-0.0001 ; 0.0000]	0.05523	1	no	----?-+???	0	6	0.821764	chr4	38666773	-	FLJ13197;KLF3	NR_026804;NM_016531	TSS1500;5'UTR	chr4:38664649-38666531	S_Shore	KLF3	0	rs28656945	0.142466
cg00033533	-7e-06	1.6e-05	[ 0.0000 ; 0.0000]	0.650585	1	no	+-+-----++	0	10	0.827504	chr9	35116375	-	KIAA1539	NM_025182	TSS1500	chr9:35115701-35116446	Island	FAM214B	481
cg00033551	-1.4e-05	1.7e-05	[ 0.0000 ; 0.0000]	0.414021	1	no	-+---++-+-	0	10	0.876444	chr16	4738568	-	MGRN1;MGRN1;MGRN1;MGRN1	NM_001142291;NM_015246;NM_001142290;NM_001142289	3'UTR;Body;3'UTR;Body		OpenSea	MGRN1	0
cg00033643	-1e-06	1.4e-05	[ 0.0000 ; 0.0000]	0.967596	1	no	--++--++??	0	8	0.709939	chr7	134001901	-	SLC35B4	NM_032826	TSS200	chr7:134001207-134001982	Island	SLC35B4	73	rs1646724	0.443616
cg00033666	6.5e-05	0.000137	[-0.0002 ; 0.0003]	0.631716	1	no	-++---+++-	0.399726	10	0.091125	chr15	96887043	-				chr15:96887415-96887616	N_Shore	NR2F2	3550
cg00033668	-1e-06	6e-06	[ 0.0000 ; 0.0000]	0.866414	1	no	+-----++-+	0	10	0.821292	chr12	15942561	+	EPS8	NM_004447	TSS200	chr12:15941718-15942740	Island	EPS8	50
cg00033703	-0.000125	0.000108	[-0.0003 ; 0.0001]	0.249236	1	no	--?---+?+?	0.034265	7	0.399771	chr15	63566255	-				chr15:63569296-63570100	N_Shelf	APH1B	3492
cg00033773	-7.2e-05	0.000103	[-0.0003 ; 0.0001]	0.484736	1	no	+++-++-+--	0	10	0.81592	chr19	12779366	-	MORG1;MORG1;C19orf56;MORG1	NM_032332;NM_001099737;NM_016145;NR_029375	TSS1500;5'UTR;Body;Body	chr19:12779795-12781094	N_Shore	WDR83	0
cg00033806	-0.000235	0.000283	[-0.0008 ; 0.0003]	0.406624	1	no	-+---+---+	0.148304	10	0.306548	chr8	143356113	+	TSNARE1	NM_145003	Body	chr8:143359844-143360110	N_Shelf	TSNARE1	0
cg00033834	0.000356	0.000174	[ 0.0000 ; 0.0007]	0.040013	1	no	++-+++-+++	0.369874	10	0.112613	chr10	135018844	+	KNDC1	NM_152643	Body	chr10:135018677-135019084	Island	KNDC1	0
cg00033909	-1.8e-05	0.000147	[-0.0003 ; 0.0003]	0.903243	1	no	-+-+??+++-	0	8	0.719773	chr7	9674902	+	PER4	NR_002790	Body		OpenSea	PER3P1	0
cg00033915	-8.9e-05	6.9e-05	[-0.0002 ; 0.0000]	0.193454	1	no	-----?++??	0	7	0.797893	chr19	7504569	-	ARHGEF18;ARHGEF18	NM_015318;NM_001130955	5'UTR;TSS200	chr19:7504923-7505186	N_Shore	ARHGEF18	0	rs8110777	0.366969
cg00034003	-0.000135	0.000183	[-0.0005 ; 0.0002]	0.461529	1	no	-+---+--??	0	8	0.654362	chr16	88779146	-	CTU2;CTU2	NM_001012759;NM_001012762	Body;Body	chr16:88781806-88782517	N_Shelf	CTU2	0	rs2290895	0.13993
cg00034019	-2e-06	6e-06	[ 0.0000 ; 0.0000]	0.71255	1	no	+---+-----	0.021015	10	0.419636	chr6	42018228	+	TAF8	NM_138572	TSS200	chr6:42018139-42018604	Island	TAF8	21
cg00034039	1.5e-05	2.6e-05	[ 0.0000 ; 0.0001]	0.566938	1	no	++-++-++--	0.139677	10	0.314455	chr9	74526266	+	C9orf85;FAM108B1;FAM108B1	NM_182505;NM_016014;NM_001025780	TSS200;TSS200;TSS200	chr9:74525249-74526679	Island	ABHD17B	117
cg00034076	-0.000132	6.7e-05	[-0.0003 ; 0.0000]	0.047076	1	no	--++--+++-	0.605629	10	0.006611	chr8	85096037	+	RALYL;RALYL;RALYL;RALYL;RALYL	NM_173848;NM_001100391;NM_001100392;NM_001100393;NM_173848	5'UTR;TSS1500;5'UTR;5'UTR;1stExon	chr8:85096759-85097247	N_Shore	RALYL	0
cg00034101	-0.000197	0.000153	[-0.0005 ; 0.0001]	0.197182	1	no	+------+??	0	8	0.906093	chr1	40098595	-	HEYL	NM_014571	Body		OpenSea	HEYL	0	rs1148944	0.185101
cg00034130	8e-06	2.8e-05	[ 0.0000 ; 0.0001]	0.78322	1	no	---+-+++++	0	10	0.891168	chr11	3862931	-	RHOG	NM_001665	TSS1500	chr11:3861855-3862996	Island	RHOG	717
cg00034154	-0.000157	0.00037	[-0.0009 ; 0.0006]	0.670809	1	no	-+?+-?+?-?	0	6	0.622433	chr19	10337163	+	S1PR2	NM_004230	5'UTR	chr19:10334618-10335511	S_Shore	S1PR2	0
cg00034336	-0.000315	0.000206	[-0.0007 ; 0.0001]	0.126671	1	no	-+----++??	0.210968	8	0.262004	chr2	8684126	+					OpenSea	ID2	137985	rs752225	0.110251
cg00034376	1.9e-05	1.1e-05	[ 0.0000 ; 0.0000]	0.08052	1	no	+-+-+--++-	0	10	0.709611	chr2	64068959	-	UGP2;UGP2	NM_006759;NM_001001521	TSS200;5'UTR	chr2:64067892-64068906	S_Shore	UGP2	0
cg00034416	-3e-06	7e-06	[ 0.0000 ; 0.0000]	0.725945	1	no	-+++-+-+--	0	10	0.691191	chr1	155278724	-	FDPS;FDPS;FDPS;FDPS;FDPS;FDPS	NM_001135822;NM_002004;NM_001135821;NM_002004;NM_001135822;NM_001135821	5'UTR;1stExon;1stExon;5'UTR;1stExon;5'UTR	chr1:155278407-155278743	Island	FDPS	0
cg00034433	1.4e-05	2.2e-05	[ 0.0000 ; 0.0001]	0.533665	1	no	---++-++??	0	8	0.653395	chr1	224803837	-	CNIH3	NM_152495	TSS1500	chr1:224803637-224805314	Island	CNIH3	340	rs1566386	0.228976
cg00034555	-1.1e-05	1e-05	[ 0.0000 ; 0.0000]	0.276888	1	no	----+++---	0.153076	10	0.302168	chr19	14202331	-	SAMD1	NM_138352	TSS1500		OpenSea	PRKACA	174
cg00034559	-0.00014	0.000149	[-0.0004 ; 0.0002]	0.348944	1	no	++-+-+++-?	0	9	0.825865	chr2	39892124	+	TMEM178;TMEM178	NM_152390;NM_001167959	TSS1500;TSS1500	chr2:39893121-39893496	N_Shore	TMEM178A	512	rs13383590	0.043875
cg00034574	3.6e-05	3.6e-05	[ 0.0000 ; 0.0001]	0.318901	1	no	--+-+-+++-	0	10	0.665009	chr20	62397348	+	ZBTB46	NM_025224	Body	chr20:62398409-62398990	N_Shore	ZBTB46	0
cg00034604	3.4e-05	0.000178	[-0.0003 ; 0.0004]	0.849158	1	no	+--+++----	0.110577	10	0.340944	chr8	54787585	+	RGS20	NM_170587	Body	chr8:54789581-54790665	N_Shore	RGS20	0
cg00034611	7.1e-05	0.00015	[-0.0002 ; 0.0004]	0.633623	1	no	+--++++-+-	0	10	0.791531	chr16	89229269	+	C16orf81	NR_024347	Body	chr16:89232410-89232683	N_Shelf	LINC00304	0
cg00034650	6e-06	1e-05	[ 0.0000 ; 0.0000]	0.532958	1	no	---++-+++-	0	10	0.695157	chr17	76987444	-				chr17:76989642-76990039	N_Shelf	CANT1	352
cg00034755	0.00012	0.000192	[-0.0003 ; 0.0005]	0.532298	1	no	++-+++----	0.394755	10	0.094569	chr22	50918361	-				chr22:50919453-50920376	N_Shore	ADM2	1622
cg00034769	-0.000124	0.000254	[-0.0006 ; 0.0004]	0.624111	1	no	+++--+--++	0.369755	10	0.112703	chr14	98444533	-	C14orf64	NR_015430	TSS200		OpenSea	LINC01550	71
cg00034852	1.3e-05	3.7e-05	[-0.0001 ; 0.0001]	0.715663	1	no	----?++?+?	0.04237	7	0.394119	chr18	77712060	-	PQLC1;PQLC1;PQLC1	NM_025078;NM_001146343;NM_001146345	TSS1500;TSS1500;TSS1500	chr18:77710769-77712454	Island	SLC66A2	406	rs71367561	0.026508
cg00035000	-1.6e-05	7.4e-05	[-0.0002 ; 0.0001]	0.829899	1	no	++--+-+--+	0.325006	10	0.148089	chr1	25255003	+	RUNX3;RUNX3	NM_001031680;NM_004350	Body;Body	chr1:25255527-25259005	N_Shore	RUNX3	0
cg00035074	-4.4e-05	5.8e-05	[-0.0002 ; 0.0001]	0.448615	1	no	+---+-+---	0	10	0.438619	chr7	2701567	+	TTYH3	NM_025250	3'UTR	chr7:2701330-2701744	Island	TTYH3	0
cg00035197	1.7e-05	0.000186	[-0.0003 ; 0.0004]	0.92774	1	no	+---++--??	0	8	0.479784	chr16	88962986	+	CBFA2T3;CBFA2T3	NM_175931;NM_005187	Body;Body	chr16:88962670-88963451	Island	CBFA2T3	0	rs28673153	0.053522
cg00035220	-0.000456	0.000394	[-0.0012 ; 0.0003]	0.246173	1	no	+-?--+---+	0	9	0.796186	chr7	158197980	+	PTPRN2;PTPRN2;PTPRN2	NM_002847;NM_130842;NM_130843	Body;Body;Body	chr7:158198545-158198907	N_Shore	PTPRN2	0
cg00035237	-1e-06	7e-06	[ 0.0000 ; 0.0000]	0.833554	1	no	+----+-+--	0.187395	10	0.27057	chr1	31538879	+	PUM1;PUM1	NM_001020658;NM_014676	TSS1500;TSS1500	chr1:31538412-31538938	Island	PUM1	115
cg00035249	-4e-06	6e-06	[ 0.0000 ; 0.0000]	0.513828	1	no	----+-?++-	0.629655	9	0.00571	chr1	228270481	-	ARF1;ARF1;ARF1;ARF1;ARF1	NM_001658;NM_001024226;NM_001024227;NM_001024228;NM_001024226	5'UTR;1stExon;TSS1500;TSS1500;5'UTR	chr1:228269729-228271501	Island	ARF1	0
cg00035268	0.000109	8.5e-05	[-0.0001 ; 0.0003]	0.203288	1	no	-++--+++-+	0.081398	10	0.367126	chr6	168225394	-	C6orf124	NR_027906	Body	chr6:168226063-168228559	N_Shore	AFDN-DT	0
cg00035316	0.001306	0.000362	[ 0.0006 ; 0.0020]	0.000305	1	no	++++++++++	0.260539	10	0.203839	chr2	176993017	+	HOXD8	NM_019558	TSS1500	chr2:176992950-176993186	Island	HOXD8	1403
cg00035326	1.4e-05	4.8e-05	[-0.0001 ; 0.0001]	0.766928	1	no	--++?--?+-	0.248517	8	0.23083	chr10	135208356	-	MTG1	NM_138384	Body	chr10:135207467-135208073	S_Shore	MTG1	0
cg00035347	0.000199	0.000227	[-0.0002 ; 0.0006]	0.380091	1	no	++++-+-++-	0	10	0.662423	chr10	104953608	+	NT5C2;NT5C2	NM_012229;NM_001134373	TSS1500;TSS1500	chr10:104952242-104953232	S_Shore	NT5C2	544
cg00035453	5.2e-05	3.2e-05	[ 0.0000 ; 0.0001]	0.107504	1	no	--?-+++-++	0.477047	9	0.053608	chr12	46122355	+	ARID2;LOC400027	NM_152641;NR_028408	TSS1500;TSS1500	chr12:46120726-46124104	Island	LINC00938	650
cg00035623	-0.000197	9.3e-05	[-0.0004 ; 0.0000]	0.034111	1	no	--+--+-+--	0.208877	10	0.250798	chr19	55919836	+	UBE2S	NM_014501	TSS1500	chr19:55918699-55919816	S_Shore	UBE2S	510
cg00035630	-7.6e-05	0.000291	[-0.0006 ; 0.0005]	0.793752	1	no	-+++---+-+	0	10	0.674417	chr11	33036664	-	DEPDC7;DEPDC7	NM_139160;NM_001077242	TSS1500;TSS1500	chr11:33037206-33037917	N_Shore	DEPDC7	744
cg00035636	7.4e-05	8.3e-05	[-0.0001 ; 0.0002]	0.369486	1	no	++--++++??	0	8	0.433793	chr13	21900591	+				chr13:21900425-21900637	Island	MIPEPP3	0	rs11620586	0.400273
cg00035673	-3e-05	4.9e-05	[-0.0001 ; 0.0001]	0.542679	1	no	-+--++--+-	0.362049	10	0.118547	chr6	33287504	+	DAXX;DAXX;DAXX;DAXX	NM_001141969;NR_024517;NM_001350;NM_001141970	Body;Body;Body;Body	chr6:33288733-33289008	N_Shore	DAXX	0
cg00035812	-2.1e-05	1.4e-05	[ 0.0000 ; 0.0000]	0.138994	1	no	--+----+--	0.276535	10	0.189618	chr2	204193378	-	ABI2	NM_005759	Body	chr2:204192655-204193740	Island	ABI2	0
cg00035847	1.7e-05	1.7e-05	[ 0.0000 ; 0.0001]	0.319252	1	no	--++++-++-	0.149232	10	0.305696	chr1	29557016	-	MECR;MECR	NM_016011;NM_001024732	Body;5'UTR	chr1:29557220-29557627	N_Shore	MECR	0
cg00035889	3.2e-05	3.2e-05	[ 0.0000 ; 0.0001]	0.319176	1	no	--+-+--+-+	0.236563	10	0.22548	chr4	38689910	-	KLF3	NM_016531	Body	chr4:38690308-38690605	N_Shore	KLF3	0
cg00035923	0.000171	0.000134	[-0.0001 ; 0.0004]	0.20414	1	no	+++++----+	0	10	0.802125	chr7	1104035	-	C7orf50;C7orf50;C7orf50	NM_001134395;NM_032350;NM_001134396	Body;Body;Body	chr7:1105259-1105974	N_Shore	C7orf50	0
cg00035937	0.000154	8.5e-05	[ 0.0000 ; 0.0003]	0.069855	1	no	-++++++-++	0.39786	10	0.09241	chr7	91874085	+	KRIT1;KRIT1;KRIT1;KRIT1;ANKIB1;KRIT1	NM_004912;NM_194456;NM_001013406;NM_194455;NM_019004;NM_194454	5'UTR;5'UTR;5'UTR;5'UTR;TSS1500;5'UTR	chr7:91874781-91875851	N_Shore	KRIT1	0
cg00035945	0	3.7e-05	[-0.0001 ; 0.0001]	0.99716	1	no	--+---++++	0.094477	10	0.355446	chr4	75859212	-	PARM1	NM_015393	Body	chr4:75858300-75859931	Island	PARM1	0
cg00035969	7.3e-05	0.000145	[-0.0002 ; 0.0004]	0.612417	1	no	-+---++++-	0.068613	10	0.378449	chr1	112159097	-				chr1:112162204-112162837	N_Shelf	RAP1A	0
cg00035980	0.000567	0.000373	[-0.0002 ; 0.0013]	0.128539	1	no	+++++---+-	0.186594	10	0.271308	chr13	113600332	+				chr13:113597553-113598303	S_Shelf	MCF2L-AS1	21464
cg00036011	-9.6e-05	3.4e-05	[-0.0002 ; 0.0000]	0.004892	1	no	----------	0.169	10	0.287519	chr6	26271718	+	HIST1H3G;HIST1H2BI	NM_003534;NM_003525	TSS200;TSS1500	chr6:26272470-26272696	N_Shore	H3C8	105
cg00036110	-6.8e-05	0.000265	[-0.0006 ; 0.0005]	0.798644	1	no	-+--++++-+	0	10	0.64576	chr1	40146660	+	HPCAL4	NM_016257	3'UTR	chr1:40149431-40150013	N_Shelf	HPCAL4	0
cg00036119	-0.000222	0.000253	[-0.0007 ; 0.0003]	0.380654	1	no	+-+--++---	0	10	0.821723	chr16	7277833	-	A2BP1;A2BP1;A2BP1	NM_001142334;NM_001142333;NM_018723	Body;Body;Body		OpenSea	RBFOX1	0
cg00036137	0.000157	0.000222	[-0.0003 ; 0.0006]	0.47778	1	no	+-++-+---+	0	10	0.622823	chr19	56688439	+	GALP;GALP	NM_001145546;NM_033106	5'UTR;5'UTR		OpenSea	GALP	0
cg00036258	2.6e-05	5.3e-05	[-0.0001 ; 0.0001]	0.624527	1	no	--+--+++++	0	10	0.917803	chr16	4029218	+	ADCY9	NM_001116	Body	chr16:4029157-4029413	Island	ADCY9	0
cg00036263	-5e-06	2.5e-05	[-0.0001 ; 0.0000]	0.844143	1	no	+-++-++-??	0	8	0.733732	chr1	245852353	+	KIF26B	NM_018012	Body	chr1:245851177-245852514	Island	KIF26B	0	rs3766648	0.487524
cg00036299	-0.000241	0.000261	[-0.0008 ; 0.0003]	0.356554	1	no	++?+---+-?	0	8	0.481852	chr16	10277505	+	GRIN2A;GRIN2A	NM_000833;NM_001134407	TSS1500;TSS1500	chr16:10273943-10277424	S_Shore	GRIN2A	893	rs78877858	0.020851
cg00036324	7.2e-05	0.000149	[-0.0002 ; 0.0004]	0.630512	1	no	++-+-+--+-	0.401801	10	0.089703	chr10	134693667	+				chr10:134692851-134693252	S_Shore	CFAP46	0
cg00036328	9e-06	2.1e-05	[ 0.0000 ; 0.0000]	0.669933	1	no	+-+--+-++-	0	10	0.73788	chr12	123465816	-	ARL6IP4;ARL6IP4;ARL6IP4;ARL6IP4	NM_016638;NM_001002252;NM_018694;NM_001002251	Body;Body;Body;Body	chr12:123464820-123465972	Island	ARL6IP4	0
cg00036347	-0.001005	0.000502	[-0.0020 ; 0.0000]	0.045281	1	no	-+---+-???	0.526303	7	0.048652	chr1	151811923	-	LOC100132111;C2CD4D	NR_024237;NM_001136003	Body;5'UTR	chr1:151812253-151812525	N_Shore	C2CD4D	0	rs7551806	0.475342
cg00036369	-5.1e-05	0.000142	[-0.0003 ; 0.0002]	0.721804	1	no	+-?--+-++?	0.290531	8	0.196264	chr3	63988378	+	ATXN7;ATXN7	NM_001128149;NM_000333	3'UTR;3'UTR		OpenSea	ATXN7	0	rs115703220	0.020851
cg00036386	-7e-06	9e-06	[ 0.0000 ; 0.0000]	0.408862	1	no	-----+++++	0.161444	10	0.294474	chr2	74691992	-	MOGS;MOGS	NM_001146158;NM_006302	Body;Body	chr2:74691959-74692657	Island	MOGS	0
cg00036408	0.000377	0.000251	[-0.0001 ; 0.0009]	0.132269	1	no	++++++++-+	0	10	0.932855	chr17	79316841	-				chr17:79314962-79320653	Island	TMEM105	12366
cg00036440	-9.7e-05	3.3e-05	[-0.0002 ; 0.0000]	0.003408	1	no	--------+-	0.271758	10	0.193843	chr16	3507875	+	NAT15;NAT15;NAT15	NM_001083601;NM_001083600;NM_024845	5'UTR;TSS200;TSS200	chr16:3507545-3508606	Island	NAA60	0
cg00036570	-3.3e-05	8e-05	[-0.0002 ; 0.0001]	0.682225	1	no	-+++-+-+-+	0	10	0.676057	chr2	234384319	+	USP40	NM_018218	3'UTR	chr2:234385358-234385730	N_Shore	USP40	0
cg00036585	-4.1e-05	4.4e-05	[-0.0001 ; 0.0000]	0.350314	1	no	-+---+--++	0.165122	10	0.29109	chr6	164441131	+					OpenSea	QKI	441502
cg00036588	-4.1e-05	3.6e-05	[-0.0001 ; 0.0000]	0.244022	1	no	-+--+-+?-+	0.515979	9	0.035414	chr20	35275710	-	SLA2;SLA2	NM_032214;NM_175077	TSS1500;TSS1500		OpenSea	SLA2	1090
cg00036599	-6.7e-05	0.000162	[-0.0004 ; 0.0003]	0.680284	1	no	--?+-+?+++	0.278991	8	0.205696	chr1	150252074	-	C1orf54	NM_024579	Body	chr1:150254365-150254637	N_Shelf	C1orf54	0
cg00036664	5.4e-05	0.000114	[-0.0002 ; 0.0003]	0.635044	1	no	+-++-++--+	0.068638	10	0.378427	chr4	185938303	-				chr4:185939222-185942747	N_Shore	HELT	1690
cg00036723	-0.000105	8.6e-05	[-0.0003 ; 0.0001]	0.221031	1	no	+-+--+----	0	10	0.770249	chr17	32688878	-	CCL1	NM_002981	Body		OpenSea	CCL1	0
cg00036732	0.00014	0.000166	[-0.0002 ; 0.0005]	0.398103	1	no	-+++++?++-	0.436663	9	0.076672	chr10	102767507	-	LZTS2	NM_032429	3'UTR	chr10:102766321-102766693	S_Shore	LZTS2	0
cg00036788	0.000475	0.000283	[-0.0001 ; 0.0010]	0.093134	1	no	-+++?-+?-+	0.57669	8	0.020643	chr4	54974682	+				chr4:54975387-54976202	N_Shore	PDGFRA	0
cg00036871	-2.6e-05	0.000147	[-0.0003 ; 0.0003]	0.8583	1	no	++--+---++	0	10	0.837158	chr2	220436894	+	OBSL1;INHA	NM_015311;NM_002191	TSS1500;TSS200	chr2:220434859-220436179	S_Shore	INHA	58
cg00036976	-0.000134	0.000137	[-0.0004 ; 0.0001]	0.328327	1	no	-+---+++--	0.105344	10	0.345671	chr16	85343281	+					OpenSea	MIR5093	3349
cg00037013	-7e-06	4.4e-05	[-0.0001 ; 0.0001]	0.881648	1	no	+-+--++--+	0	10	0.625229	chr2	219722536	+				chr2:219723702-219725010	N_Shore	WNT6	2008
cg00037056	0.000407	0.000296	[-0.0002 ; 0.0010]	0.168822	1	no	++-+?++?--	0.755844	8	0.000166	chr4	956607	+	DGKQ	NM_001347	Body	chr4:960505-960836	N_Shelf	DGKQ	0
cg00037058	-5e-06	1e-05	[ 0.0000 ; 0.0000]	0.615285	1	no	+-+--++++-	0.250032	10	0.213281	chr2	178977341	+	RBM45	NM_152945	1stExon	chr2:178977078-178977828	Island	RBM45	0
cg00037072	-1.2e-05	9e-06	[ 0.0000 ; 0.0000]	0.178338	1	no	+-+-?--?--	0	8	0.881124	chr1	25573940	+	C1orf63;C1orf63	NM_020317;NM_020317	5'UTR;1stExon	chr1:25572966-25574521	Island	RSRP1	0
cg00037153	-2e-06	2.7e-05	[-0.0001 ; 0.0000]	0.929957	1	no	----+++---	0.101312	10	0.349305	chr3	128216699	+				chr3:128215212-128216905	Island	GATA2	4668
cg00037186	-9.3e-05	4.8e-05	[-0.0002 ; 0.0000]	0.050966	1	no	--++-++---	0.058458	10	0.387369	chr16	66959402	+	RRAD;RRAD;RRAD;RRAD	NM_004165;NM_001128850;NM_001128850;NM_004165	5'UTR;5'UTR;1stExon;1stExon	chr16:66958733-66959655	Island	RRAD	0
cg00037223	-0.000109	7.6e-05	[-0.0003 ; 0.0000]	0.151728	1	no	++---++-+-	0	10	0.696606	chr16	29821824	-	MAZ;MAZ	NM_001042539;NM_002383	3'UTR;3'UTR	chr16:29823163-29823906	N_Shore	BOLA2	0
cg00037314	5.3e-05	3.7e-05	[ 0.0000 ; 0.0001]	0.149065	1	no	--++++++++	0	10	0.549481	chr19	14274039	-	LPHN1;LPHN1	NM_014921;NM_001008701	Body;Body	chr19:14273429-14274173	Island	LOC100507373	0
cg00037388	-1.9e-05	2.1e-05	[-0.0001 ; 0.0000]	0.369077	1	no	--++-+---?	0	9	0.45774	chr2	54951307	+	EML6	NM_001039753	TSS1500	chr2:54950394-54952488	Island	EML6	840	rs76162628	0.011729
cg00037400	0.000246	0.000248	[-0.0002 ; 0.0007]	0.320519	1	no	+++++-++--	0	10	0.871973	chr16	89642613	-	CPNE7;CPNE7	NM_014427;NM_153636	Body;Body	chr16:89641053-89643415	Island	CPNE7	0
cg00037406	-0.000155	0.000309	[-0.0008 ; 0.0004]	0.615025	1	no	--+--+-+-?	0	9	0.98838	chr19	835147	-				chr19:835272-835524	N_Shore	AZU1	3129	rs117993867	0.023872
cg00037441	-1.3e-05	3.3e-05	[-0.0001 ; 0.0001]	0.703407	1	no	-+-++-++--	0.135522	10	0.318255	chr6	117198428	+	RFX6;RFX6	NM_173560;NM_173560	5'UTR;1stExon	chr6:117198089-117198705	Island	RFX6	0
cg00037450	-1e-05	1.1e-05	[ 0.0000 ; 0.0000]	0.374787	1	no	+-?---+---	0	9	0.908222	chr21	45527029	-	PWP2	NM_005049	TSS200	chr21:45526956-45527813	Island	PWP2	177
cg00037457	-0.000176	0.000544	[-0.0012 ; 0.0009]	0.745851	1	no	-++--++++-	0.336451	10	0.138725	chr17	59531744	-				chr17:59531723-59535254	Island	TBX4	0
cg00037681	-2.2e-05	6.1e-05	[-0.0001 ; 0.0001]	0.711548	1	no	+-----+++-	0	10	0.747168	chr12	47610371	+	FAM113B;LOC100233209;FAM113B	NM_138371;NR_026544;NM_138371	5'UTR;TSS200;1stExon		OpenSea	PCED1B	0
cg00037763	2.4e-05	5.1e-05	[-0.0001 ; 0.0001]	0.637889	1	no	+-+-+++-+-	0	10	0.988582	chr18	42281763	+	SETBP1;SETBP1	NM_015559;NM_001130110	Body;Body		OpenSea	SETBP1	0
cg00037856	0.000504	0.000362	[-0.0002 ; 0.0012]	0.16348	1	no	+++-+-?-++	0.615555	9	0.007672	chr3	127633627	+				chr3:127633993-127634588	N_Shore	KBTBD12	689
cg00037930	-1.5e-05	0.000128	[-0.0003 ; 0.0002]	0.907264	1	no	--+--+--??	0	8	0.610729	chr13	113445870	-	ATP11A;ATP11A	NM_015205;NM_032189	Body;Body		OpenSea	ATP11A	0	rs57629775	0.075868
cg00037940	5.2e-05	4e-05	[ 0.0000 ; 0.0001]	0.190448	1	no	----++++++	0	10	0.767496	chr3	138479285	-	PIK3CB	NM_006219	TSS1500		OpenSea	PIK3CB	1083
cg00037952	-0.000236	0.000171	[-0.0006 ; 0.0001]	0.165986	1	no	--++-++---	0.014695	10	0.424977	chr10	104535276	+	C10orf26;C10orf26	NM_017787;NM_001083913	TSS1500;Body		OpenSea	WBP1L	0
cg00038020	-1.2e-05	0.000141	[-0.0003 ; 0.0003]	0.931389	1	no	-+-+---++-	0	10	0.849591	chr1	223575793	-					OpenSea	CCDC185	6980
cg00038167	-1.4e-05	0.000151	[-0.0003 ; 0.0003]	0.928221	1	no	+--+++-+-+	0	10	0.760682	chr19	7598438	+	PNPLA6;PNPLA6;PNPLA6;PNPLA6;MCOLN1	NM_001166112;NM_001166111;NM_006702;NM_001166113;NM_020533	TSS1500;TSS1500;TSS1500;TSS1500;Body	chr19:7598413-7601008	Island	MCOLN1	0
cg00038239	-3e-06	1.1e-05	[ 0.0000 ; 0.0000]	0.803117	1	no	--?+--+--+	0	9	0.645632	chr17	42090466	+	TMEM101	NM_032376	Body	chr17:42091712-42091948	N_Shore	TMEM101	0
cg00038298	8e-06	5.3e-05	[-0.0001 ; 0.0001]	0.884424	1	no	+-----++++	0.429351	10	0.071809	chr3	49235033	-	CCDC36	NM_178173	TSS1500	chr3:49236567-49237328	N_Shore	IHO1	826
cg00038342	-0.000217	0.000252	[-0.0007 ; 0.0003]	0.38882	1	no	-+-+--+--+	0.223503	10	0.237391	chr2	1651130	-	PXDN	NM_012293	Body	chr2:1651995-1653401	N_Shore	PXDN	0
cg00038436	6e-06	2.2e-05	[ 0.0000 ; 0.0000]	0.783474	1	no	---++--++-	0.147905	10	0.306914	chr16	4323541	-	TFAP4	NM_003223	TSS1500	chr16:4321639-4324073	Island	TFAP4	539
cg00038446	0.000154	7.4e-05	[ 0.0000 ; 0.0003]	0.036531	1	no	+--++--+++	0.037184	10	0.405828	chr1	172635668	+	FASLG	NM_000639	3'UTR		OpenSea	FASLG	0
cg00038584	-3.8e-05	4.8e-05	[-0.0001 ; 0.0001]	0.430511	1	no	------+-++	0	10	0.780927	chr19	17933300	+	INSL3	NM_005543	TSS1500	chr19:17931951-17932370	S_Shore	INSL3	916
cg00038665	2e-05	2.7e-05	[ 0.0000 ; 0.0001]	0.461896	1	no	++-+-++-++	0	10	0.770535	chr4	128798826	+				chr4:128801886-128802696	N_Shelf	PLK4	3188
cg00038675	2.9e-05	0.000249	[-0.0005 ; 0.0005]	0.905673	1	no	+--+++-+??	0.007115	8	0.423676	chr1	152853543	+	SMCP	NM_030663	5'UTR		OpenSea	SMCP	0	rs77107784	0.19777
cg00038711	5e-06	5.1e-05	[-0.0001 ; 0.0001]	0.917934	1	no	---+?+-?++	0.437534	8	0.086836	chr8	22014499	+	LGI3	NM_139278	TSS200	chr8:22014152-22014559	Island	LGI3	154
cg00038736	-0.000134	0.000153	[-0.0004 ; 0.0002]	0.377815	1	no	-++--++---	0	10	0.695102	chr19	38877134	+	GGN	NM_152657	Body	chr19:38876614-38878950	Island	GGN	0
cg00038857	-1.1e-05	0.000384	[-0.0008 ; 0.0007]	0.976999	1	no	--?-+--++-	0.400265	9	0.100699	chr17	32645753	-	CCL8	NM_005623	TSS1500		OpenSea	CCL8	311
cg00038877	1.3e-05	4.6e-05	[-0.0001 ; 0.0001]	0.777427	1	no	+---+++--+	0.42603	10	0.073867	chr1	227172604	+	CABC1	NM_020247	Body		OpenSea	COQ8A	0
cg00039016	-0.000158	0.000272	[-0.0007 ; 0.0004]	0.561793	1	no	++++-++---	0	10	0.939085	chr16	87421584	+	FBXO31	NR_024568	Body	chr16:87425137-87426677	N_Shelf	FBXO31	0
cg00039044	-4e-06	7e-06	[ 0.0000 ; 0.0000]	0.543638	1	no	+---++--??	0	8	0.677927	chr4	83351858	-	ENOPH1;ENOPH1;HNRPDL;HNRPDL	NM_021204;NM_021204;NR_003249;NM_031372	1stExon;5'UTR;TSS1500;TSS1500	chr4:83350053-83352459	Island	ENOPH1	0	rs1045250	0.076782
cg00039057	0.000109	0.000168	[-0.0002 ; 0.0004]	0.517332	1	no	-+-+-+-++?	0.180042	9	0.282527	chr22	30162510	+	UCRC;UCRC;ZMAT5;ZMAT5	NM_001003684;NM_013387;NM_019103;NM_001003692	TSS1500;TSS1500;5'UTR;5'UTR	chr22:30162836-30163532	N_Shore	ZMAT5	0	rs73392847	0.018298
cg00039070	-3e-06	1.7e-05	[ 0.0000 ; 0.0000]	0.83971	1	no	++-++----+	0.081476	10	0.367057	chr7	133167057	+	EXOC4;EXOC4	NM_021807;NM_001037126	Body;Body		OpenSea	EXOC4	0
cg00039129	-4.5e-05	0.00024	[-0.0005 ; 0.0004]	0.851374	1	no	-+--+-+++-	0.239413	10	0.22289	chr6	166100251	-					OpenSea	PDE10A	24662
cg00039147	5.7e-05	0.000175	[-0.0003 ; 0.0004]	0.745455	1	no	-+-++++--+	0	10	0.627724	chr17	35194628	-					OpenSea	LHX1	100142
cg00039176	-2.6e-05	0.000142	[-0.0003 ; 0.0003]	0.855929	1	no	+-+-+-+--+	0	10	0.658781	chr5	140753076	+	PCDHGA4;PCDHGA6;PCDHGA1;PCDHGA5;PCDHGB1;PCDHGA6;PCDHGA3;PCDHGA2;PCDHGB2;PCDHGB3	NM_018917;NM_032086;NM_018912;NM_018918;NM_018922;NM_018919;NM_018916;NM_018915;NM_018923;NM_018924	Body;TSS1500;Body;Body;Body;TSS1500;Body;Body;Body;Body	chr5:140753654-140753952	N_Shore	PCDHGA1	0
cg00039177	-3.4e-05	1.5e-05	[-0.0001 ; 0.0000]	0.020142	1	no	--+-------	0	10	0.653062	chr6	33385850	-	CUTA;CUTA;CUTA;CUTA;CUTA;CUTA;CUTA;CUTA;CUTA	NM_001014433;NM_001014840;NM_001014840;NM_015921;NM_001014838;NM_001014837;NM_015921;NM_001014838;NM_001014837	Body;1stExon;5'UTR;5'UTR;5'UTR;1stExon;1stExon;1stExon;5'UTR	chr6:33385678-33386262	Island	CUTA	0
cg00039326	6e-06	0.000143	[-0.0003 ; 0.0003]	0.968298	1	no	---++---++	0.051264	10	0.393646	chr1	36615845	+	TRAPPC3	NM_014408	TSS1500	chr1:36614855-36615462	S_Shore	TRAPPC3	0
cg00039441	1.8e-05	1.9e-05	[ 0.0000 ; 0.0001]	0.342391	1	no	-?+--?++?+	0	7	0.591982	chr2	176957473	-	HOXD13	NM_000523	TSS200	chr2:176957054-176958279	Island	HOXD13	57
cg00039463	0.000114	0.000165	[-0.0002 ; 0.0004]	0.490653	1	no	-+-+-+++++	0	10	0.531992	chr16	3931489	-	CREBBP;CREBBP	NM_004380;NM_001079846	TSS1500;TSS1500	chr16:3930648-3931651	Island	CREBBP	1367
cg00039478	-0.000331	0.000207	[-0.0007 ; 0.0001]	0.110217	1	no	++-+-++---	0.273968	10	0.191886	chr16	2347504	-	ABCA3	NM_001089	Body	chr16:2347282-2347636	Island	ABCA3	0
cg00039480	-0.000143	8e-05	[-0.0003 ; 0.0000]	0.075821	1	no	-+----++-+	0	10	0.765209	chr17	19620267	+	SLC47A2;SLC47A2	NM_001099646;NM_152908	TSS1500;TSS1500	chr17:19617083-19617424	S_Shelf	SLC47A2	0
cg00039489	-0.000581	0.000926	[-0.0024 ; 0.0012]	0.530838	1	no	++?+?--?-+	0.592766	7	0.022433	chr16	24712522	+					OpenSea	TNRC6A	28525
cg00039505	1.4e-05	1.7e-05	[ 0.0000 ; 0.0000]	0.424469	1	no	----+--+-+	0	10	0.490467	chr16	85855180	+					OpenSea	COX4I1	14572
cg00039564	5.5e-05	5.3e-05	[ 0.0000 ; 0.0002]	0.298891	1	no	-+?-?-++++	0	8	0.632887	chr7	27780592	-	TAX1BP1;TAX1BP1	NM_006024;NM_001079864	5'UTR;5'UTR	chr7:27779566-27780601	Island	TAX1BP1	0
cg00039627	-1.1e-05	2e-05	[ 0.0000 ; 0.0000]	0.566691	1	no	+-++--+-+?	0	9	0.936368	chr2	239143216	-				chr2:239140096-239140659	S_Shelf	TARDBPP3	230	rs185241492	0.0421
cg00039793	2e-06	5e-06	[ 0.0000 ; 0.0000]	0.666395	1	no	+-+---++++	0	10	0.728947	chr10	120925308	+	SFXN4	NM_213649	TSS200	chr10:120924785-120925558	Island	SFXN4	103
cg00039794	-9e-06	9e-06	[ 0.0000 ; 0.0000]	0.288748	1	no	--+---+++-	0.282267	10	0.184575	chr2	109403368	-	CCDC138	NM_144978	1stExon	chr2:109402907-109403566	Island	CCDC138	0
cg00039801	-1.6e-05	2.5e-05	[-0.0001 ; 0.0000]	0.512663	1	no	+-++?--?-?	0	7	0.830439	chr17	77788884	+				chr17:77783809-77789842	Island	CBX8	17968
cg00039864	0.000136	0.000255	[-0.0004 ; 0.0006]	0.593479	1	no	-+-+++++++	0.491449	10	0.038852	chr5	177950666	-	COL23A1	NM_173465	Body	chr5:177952110-177952738	N_Shore	COL23A1	0
cg00039960	-6.8e-05	4e-05	[-0.0001 ; 0.0000]	0.087089	1	no	+--+?--?+-	0.503122	8	0.049639	chr17	7142925	+	PHF23	NM_024297	TSS200	chr17:7141121-7143071	Island	PHF23	99
cg00040007	-9e-06	7e-06	[ 0.0000 ; 0.0000]	0.181258	1	no	+-++------	0	10	0.80671	chr15	41222276	-	DLL4	NM_019074	Body	chr15:41217789-41223180	Island	DLL4	0
cg00040008	-5e-06	2.3e-05	[-0.0001 ; 0.0000]	0.819854	1	no	----+-+++-	0	10	0.870426	chr4	166128394	-	KLHL2	NM_007246	TSS1500	chr4:166128385-166129255	Island	KLHL2	374
cg00040013	-1e-06	0.000214	[-0.0004 ; 0.0004]	0.994858	1	no	???+-?-???	0	3	0.840228	chr1	249168473	-				chr1:249167408-249168010	S_Shore	ZNF692	15157	rs12032643	0.168575
cg00040016	2.8e-05	8.6e-05	[-0.0001 ; 0.0002]	0.749127	1	no	?+--?+-?+-	0	7	0.728314	chr17	57833286	-	TMEM49	NM_030938	Body		OpenSea	VMP1	0
cg00040027	-1.6e-05	5.9e-05	[-0.0001 ; 0.0001]	0.785186	1	no	+-+--++-+?	0	9	0.602323	chr2	172747482	+	SLC25A12	NM_003705	Body	chr2:172750718-172751020	N_Shelf	SLC25A12	0
cg00040047	2e-06	4e-05	[-0.0001 ; 0.0001]	0.964901	1	no	+----+---+	0	10	0.649452	chr2	162021002	+	TANK;TANK	NM_004180;NM_133484	5'UTR;5'UTR	chr2:162016883-162017331	S_Shelf	TANK	0
cg00040268	0.000211	0.000257	[-0.0003 ; 0.0007]	0.412306	1	no	-+++?+-?-+	0	8	0.449458	chr7	27152899	-	HOXA3;HOXA3;HOXA3	NM_153631;NM_030661;NM_153632	5'UTR;5'UTR;5'UTR	chr7:27153187-27153647	N_Shore	HOXA3	0
cg00040312	-9.2e-05	0.000178	[-0.0004 ; 0.0003]	0.605943	1	no	-++-+-++-+	0.265506	10	0.199402	chr12	54424679	+	HOXC4;HOXC5	NM_014620;NR_003084	5'UTR;Body	chr12:54424610-54425173	Island	HOXC4	0
cg00040322	-7.5e-05	0.000101	[-0.0003 ; 0.0001]	0.459674	1	no	+----+-++?	0.282619	9	0.193253	chr2	11240641	-					OpenSea	FLJ33534	0	rs6705108	0.049451
cg00040367	-4e-06	1e-05	[ 0.0000 ; 0.0000]	0.692244	1	no	+-+---+++?	0	9	0.509076	chr1	169337476	+	NME7;BLZF1;BLZF1;NME7	NM_197972;NM_003666;NM_003666;NM_013330	TSS1500;1stExon;5'UTR;TSS1500		OpenSea	BLZF1	0	rs2275300	0.000364
cg00040380	0	7e-06	[ 0.0000 ; 0.0000]	0.950171	1	no	++-+++-+--	0	10	0.725657	chr1	153963107	-	RPS27	NM_001030	TSS200	chr1:153963227-153963510	N_Shore	RPS27	130
cg00040411	3.7e-05	0.000317	[-0.0006 ; 0.0007]	0.905934	1	no	++-+?+-?-+	0.129226	8	0.329183	chr6	164393165	+				chr6:164393071-164393824	Island	QKI	393536
cg00040423	3.5e-05	3e-05	[ 0.0000 ; 0.0001]	0.239746	1	no	-+--++++-?	0.272168	9	0.202179	chr6	30293951	-	TRIM39;HCG18;HCG18;TRIM39	NM_021253;NR_024052;NR_024053;NM_172016	TSS1500;Body;Body;TSS1500	chr6:30294169-30295071	N_Shore	HCG18	0	rs28588845	0.010426
cg00040426	-5.3e-05	0.000195	[-0.0004 ; 0.0003]	0.785328	1	no	++---+-++-	0.153871	10	0.301437	chr9	138413253	-	LCN1	NM_002297	TSS200		OpenSea	LCN1	29
cg00040427	0.000247	0.000187	[-0.0001 ; 0.0006]	0.188082	1	no	+--+++--++	0.50464	10	0.033267	chr19	14044197	-	PODNL1;PODNL1;PODNL1	NM_001146254;NM_024825;NM_001146255	Body;Body;Body	chr19:14043645-14044211	Island	PODNL1	0
cg00040446	-0.000162	8.1e-05	[-0.0003 ; 0.0000]	0.04409	1	no	+--++---+-	0.169933	10	0.28666	chr1	40367965	+	MYCL1;MYCL1;MYCL1	NM_005376;NM_001033081;NM_001033082	TSS1500;TSS1500;TSS1500	chr1:40366595-40368213	Island	MYCL	277
cg00040466	0.000311	0.000524	[-0.0007 ; 0.0013]	0.552168	1	no	+-+-++-+--	0.186911	10	0.271016	chr6	168918597	-	SMOC2;SMOC2	NM_022138;NM_001166412	Body;Body	chr6:168918596-168918902	Island	SMOC2	0
cg00040486	1.3e-05	8.8e-05	[-0.0002 ; 0.0002]	0.878478	1	no	--+--+--+?	0.164159	9	0.29642	chr8	123790743	+				chr8:123792369-123794942	N_Shore	ZHX2	3156	rs73331728	0.035192
cg00040566	7.6e-05	0.000107	[-0.0001 ; 0.0003]	0.476356	1	no	-+-+-+---+	0.044141	10	0.399826	chr10	131637099	+	EBF3	NM_001005463	Body	chr10:131637098-131637310	Island	EBF3	0
cg00040569	-1e-06	3.7e-05	[-0.0001 ; 0.0001]	0.98469	1	no	+-+----++-	0.156752	10	0.298789	chr19	44438813	-				chr19:44439200-44439612	N_Shore	ZNF45	0
cg00040575	-0.000184	0.000157	[-0.0005 ; 0.0001]	0.241236	1	no	-+---+--??	0	8	0.907856	chr22	18506180	-	MICAL3;MICAL3;MICAL3	NM_001122731;NM_015241;NM_001136004	5'UTR;5'UTR;5'UTR	chr22:18506419-18507412	N_Shore	MICAL3	0	rs13053861	0.112329
cg00040588	-0.000511	0.000396	[-0.0013 ; 0.0003]	0.197322	1	no	+++---+---	0.563665	10	0.014417	chr1	1290712	-	MXRA8	NM_032348	Body	chr1:1289707-1291126	Island	MXRA8	0
cg00040590	0.000162	0.000273	[-0.0004 ; 0.0007]	0.552679	1	no	----++-+++	0.355376	10	0.123697	chr22	17897985	-				chr22:17897854-17898287	Island	CECR2	0
cg00040708	-2.1e-05	8.6e-05	[-0.0002 ; 0.0001]	0.807323	1	no	---++++--+	0	10	0.690542	chr3	49838627	-	CDH29	NM_001007540	TSS1500	chr3:49840103-49841191	N_Shore	CDHR4	1372
cg00040749	6.6e-05	9.9e-05	[-0.0001 ; 0.0003]	0.508666	1	no	-+++--+--+	0.396116	10	0.09362	chr2	62556079	+					OpenSea	B3GNT2	104212
cg00040837	5.4e-05	0.000109	[-0.0002 ; 0.0003]	0.620399	1	no	-++--+++++	0.018214	10	0.422006	chr1	236081097	+					OpenSea	LYST	34088
cg00040861	-1.3e-05	1e-05	[ 0.0000 ; 0.0000]	0.208269	1	no	-+--+--+--	0.132259	10	0.321236	chr19	2328391	+	LSM7;SPPL2B;SPPL2B	NM_016199;NM_152988;NM_001077238	Body;TSS1500;TSS1500	chr19:2328364-2329089	Island	SPPL2B	0
cg00040862	0.000113	0.000327	[-0.0005 ; 0.0008]	0.72896	1	no	-+++-+---+	0	10	0.990063	chr2	1416889	-	TPO;TPO;TPO;TPO	NM_175721;NM_175719;NM_000547;NM_175722	TSS1500;TSS1500;TSS1500;TSS1500		OpenSea	TPO	0
cg00040873	-3.8e-05	7.5e-05	[-0.0002 ; 0.0001]	0.611659	1	no	-+++---+--	0.624092	10	0.004394	chr16	2009157	+	NDUFB10	NM_004548	TSS1500	chr16:2009496-2009919	N_Shore	NDUFB10	358
cg00040945	0	7e-06	[ 0.0000 ; 0.0000]	0.979573	1	no	--+-+--+-+	0	10	0.65255	chr15	83680531	-	C15orf40;C15orf40;C15orf40;C15orf40;C15orf40;C15orf40;C15orf40	NM_001160114;NR_027650;NM_144597;NM_001160113;NM_001160116;NM_001160115;NR_027649	TSS200;TSS200;TSS200;TSS200;TSS200;TSS200;TSS200	chr15:83680007-83680532	Island	C15orf40	137
cg00040986	-1.6e-05	1.7e-05	[ 0.0000 ; 0.0000]	0.342407	1	no	+--+-+-?+?	0.28975	8	0.1969	chr1	156956639	+	ARHGEF11;ARHGEF11	NM_014784;NM_198236	Body;Body		OpenSea	ARHGEF11	0	rs74116949	0.020586
cg00041014	5e-06	3e-05	[-0.0001 ; 0.0001]	0.871604	1	no	++---++-++	0.140631	10	0.313581	chr1	52498044	+	KTI12;TXNDC12;KTI12	NM_138417;NM_015913;NM_138417	3'UTR;Body;1stExon	chr1:52498452-52499505	N_Shore	TXNDC12	0
cg00041047	-4e-06	0.000213	[-0.0004 ; 0.0004]	0.984544	1	no	+-?--?+-++	0.329342	8	0.165106	chr19	49828629	+	SLC6A16	NM_014037	TSS200	chr19:49828412-49828668	Island	SLC6A16	154
cg00041084	-2.1e-05	1.6e-05	[-0.0001 ; 0.0000]	0.186696	1	no	----+-+++-	0.416421	10	0.079976	chr5	64398983	+				chr5:64398699-64399216	Island	ADAMTS6	45578
cg00041270	-4e-06	0.000216	[-0.0004 ; 0.0004]	0.984882	1	no	+--+-+-+-?	0.564466	9	0.018629	chr4	26016797	-					OpenSea	SMIM20	85295	rs73114232	0.032907
cg00041328	-1.3e-05	7e-06	[ 0.0000 ; 0.0000]	0.044732	1	no	----+-----	0	10	0.861195	chr17	3749806	+	C17orf85;C17orf85	NM_001114118;NM_018553	TSS1500;TSS1500	chr17:3749138-3749778	S_Shore	NCBP3	260
cg00041368	0.000854	0.000428	[ 0.0000 ; 0.0017]	0.045796	1	no	++++-++++-	0.649507	10	0.002306	chr18	3879131	-	DLGAP1	NM_004746	1stExon	chr18:3879202-3880087	N_Shore	DLGAP1	0
cg00041401	-0.000137	0.000157	[-0.0004 ; 0.0002]	0.384636	1	no	-----+-+++	0	10	0.695316	chr1	114414408	-	PTPN22;PTPN22	NM_012411;NM_015967	TSS200;TSS200		OpenSea	AP4B1-AS1	0
cg00041467	-3.6e-05	3.3e-05	[-0.0001 ; 0.0000]	0.272223	1	no	---+?+-?+-	0.136133	8	0.32359	chr2	122494276	+	MKI67IP	NM_032390	Body	chr2:122494108-122494494	Island	NIFK	0
cg00041575	6.6e-05	0.000191	[-0.0003 ; 0.0004]	0.727751	1	no	++-+-+++-+	0.395814	10	0.09383	chr11	2322741	+	C11orf21;TSPAN32;C11orf21	NR_024621;NM_139022;NM_001142946	Body;TSS1500;Body		OpenSea	C11orf21	0
cg00041599	0	1.9e-05	[ 0.0000 ; 0.0000]	0.981685	1	no	+-+-++-+--	0	10	0.752221	chr5	176240038	+	UNC5A	NM_133369	Body	chr5:176236761-176238081	S_Shore	UNC5A	0
cg00041666	0.000344	0.000179	[ 0.0000 ; 0.0007]	0.054753	1	no	+--+++++++	0.125603	10	0.327305	chr6	152702330	-	SYNE1;SYNE1	NM_182961;NM_033071	Body;Body		OpenSea	SYNE1	0
cg00041759	-2e-06	6e-06	[ 0.0000 ; 0.0000]	0.791376	1	no	+------++-	0	10	0.818341	chr11	66024941	+	KLC2;KLC2;KLC2;KLC2;KLC2	NM_001134776;NM_001134774;NM_001134775;NM_022822;NM_001134775	TSS200;TSS1500;5'UTR;TSS1500;1stExon	chr11:66024910-66026253	Island	KLC2	0
cg00041865	2.9e-05	3.4e-05	[ 0.0000 ; 0.0001]	0.385444	1	no	-+---+++-?	0	9	0.551018	chr5	14904423	+					OpenSea	ANKH	32535
cg00041872	2.6e-05	0.000189	[-0.0003 ; 0.0004]	0.888802	1	no	-+-+-+++-?	0.064051	9	0.381894	chr1	46632690	-				chr1:46632689-46632932	Island	PIK3R3	0	rs76088222	0.02468
cg00041873	8.2e-05	0.000221	[-0.0004 ; 0.0005]	0.709364	1	no	++++--++-+	0	10	0.535096	chr7	99138983	+				chr7:99140766-99141151	N_Shore	FAM200A	4938
cg00041898	0.000378	0.000392	[-0.0004 ; 0.0011]	0.335506	1	no	++-++---++	0.080464	10	0.367957	chr8	143358426	+	TSNARE1	NM_145003	Body	chr8:143359844-143360110	N_Shore	TSNARE1	0
cg00041901	-9e-06	1e-05	[ 0.0000 ; 0.0000]	0.369326	1	no	+--+--+-+-	0.185179	10	0.272612	chr6	109703809	+	CD164;CD164;CD164;CD164;CD164	NM_001142401;NM_001142403;NM_006016;NM_001142404;NM_001142402	TSS200;TSS200;TSS200;TSS200;TSS200	chr6:109702898-109704093	Island	CD164	46
cg00041989	0.000278	0.000253	[-0.0002 ; 0.0008]	0.273109	1	no	++-+++-+??	0	8	0.733885	chr17	55828038	+					OpenSea	MSI2	70738	rs73994334	0.214514
cg00042059	0.000212	0.000141	[-0.0001 ; 0.0005]	0.134182	1	no	+-+++---++	0.394472	10	0.094767	chr2	55087588	+	EML6	NM_001039753	Body		OpenSea	EML6	0
cg00042081	2.8e-05	9.6e-05	[-0.0002 ; 0.0002]	0.769692	1	no	-++++----+	0	10	0.892668	chr6	127475733	-	RSPO3	NM_032784	Body		OpenSea	RSPO3	0
cg00042144	1.7e-05	1.2e-05	[ 0.0000 ; 0.0000]	0.146454	1	no	+++++----?	0.095096	9	0.35591	chr1	209958035	+	C1orf74	NM_152485	TSS200	chr1:209957721-209958167	Island	C1orf74	144	rs75949484	0.013032
cg00042156	-0.000115	0.00032	[-0.0007 ; 0.0005]	0.720152	1	no	-++---+?+-	0.529271	9	0.030162	chr10	42970842	+	LOC84856	NR_026827	TSS200	chr10:42971195-42971834	N_Shore	LINC00839	95
cg00042186	0.000326	0.000322	[-0.0003 ; 0.0010]	0.312388	1	no	-++-++-+-+	0.349337	10	0.128427	chr2	47748839	+	KCNK12	NM_022055	Body	chr2:47747991-47749061	Island	MSH2	0
cg00042208	-0.000451	0.000405	[-0.0012 ; 0.0003]	0.265272	1	no	+-?--?-?+?	0	6	0.808301	chr5	173044350	-	BOD1;BOD1	NM_001159651;NM_138369	TSS1500;TSS1500	chr5:173043123-173043895	S_Shore	BOD1	683
cg00042246	0.000594	0.000528	[-0.0004 ; 0.0016]	0.261289	1	no	---+?++?++	0	8	0.477131	chr5	139493490	-	PURA	NM_005859	TSS1500	chr5:139493595-139494541	N_Shore	PURA	216
cg00042263	-0.000489	0.000352	[-0.0012 ; 0.0002]	0.165033	1	no	---+------	0	10	0.8827	chr2	118503396	+					OpenSea	DDX18	68857
cg00042325	0.000176	0.000108	[ 0.0000 ; 0.0004]	0.103863	1	no	--+-+++++-	0	10	0.684439	chr7	150104655	+	LOC728743	NR_027237	Body	chr7:150104704-150105530	N_Shore	LOC728743	0
cg00042356	3e-06	6e-06	[ 0.0000 ; 0.0000]	0.565491	1	no	+-+++++--+	0	10	0.77166	chr1	8021962	-	PARK7;PARK7	NM_001123377;NM_007262	5'UTR;5'UTR	chr1:8021301-8022226	Island	PARK7	0
cg00042409	0.00029	0.000253	[-0.0002 ; 0.0008]	0.252372	1	no	-+-++---++	0	10	0.624524	chr3	113232968	+	CCDC52	NM_144718	5'UTR	chr3:113233663-113234094	N_Shore	SPICE1	0
cg00042478	-1.5e-05	4.1e-05	[-0.0001 ; 0.0001]	0.710268	1	no	+--+---++?	0	9	0.632506	chr5	14710790	-	ANKH	NM_054027	3'UTR		OpenSea	ANKH	0	rs116140147	0.018663
cg00042568	0.000116	0.000182	[-0.0002 ; 0.0005]	0.522743	1	no	-+-+---+++	0.326307	10	0.147015	chr3	14987939	-	NR2C2	NM_003298	TSS1500	chr3:14988612-14989036	N_Shore	FGD5-AS1	0
cg00042611	0.00028	0.000394	[-0.0005 ; 0.0011]	0.476982	1	no	++++?+-?-+	0	8	0.461521	chr16	57760115	+	CCDC135	NM_032269	Body	chr16:57759991-57760243	Island	DRC7	0
cg00042657	2.1e-05	4e-05	[-0.0001 ; 0.0001]	0.592065	1	no	-+++?-+?+-	0	8	0.949554	chr1	171753628	-	METTL13;METTL13;METTL13	NM_015935;NM_014955;NM_001007239	Body;Body;Body	chr1:171753416-171753629	Island	EEF1AKNMT	0
cg00042683	1.3e-05	1.9e-05	[ 0.0000 ; 0.0000]	0.501238	1	no	+----+-++-	0.349969	10	0.127928	chr15	45487475	-	SHF	NM_138356	Body	chr15:45490945-45491252	N_Shelf	SHF	0
cg00042837	-0.000115	0.000188	[-0.0005 ; 0.0003]	0.54005	1	no	-+----+-+-	0.127568	10	0.325515	chr17	37028650	-	LASP1	NM_006148	Body	chr17:37025737-37027104	S_Shore	LASP1	0
cg00042874	1e-06	6e-06	[ 0.0000 ; 0.0000]	0.893106	1	no	+-++---+--	0	10	0.717447	chr17	40830166	+	PLEKHH3	NM_024927	TSS1500	chr17:40831682-40832452	N_Shore	PLEKHH3	1117
cg00042882	0.000121	0.000148	[-0.0002 ; 0.0004]	0.41229	1	no	++-+-+-++-	0.445304	10	0.062327	chr7	100796809	-	AP1S1	NM_001283	TSS1500	chr7:100797532-100798479	N_Shore	AP1S1	875
cg00042914	0.000609	0.000381	[-0.0001 ; 0.0014]	0.109697	1	no	++-+++-+++	0	10	0.742218	chr18	24446311	+	C18orf16;AQP4	NR_026908;NM_001650	Body;TSS1500	chr18:24443200-24443458	S_Shelf	AQP4-AS1	0
cg00043004	-3.8e-05	5.6e-05	[-0.0001 ; 0.0001]	0.491435	1	no	+-?+-++?+-	0.235071	8	0.241984	chr16	2030892	-	NOXO1;NOXO1;NOXO1	NM_172167;NM_144603;NM_172168	Body;Body;Body	chr16:2028987-2030710	S_Shore	NOXO1	0
cg00043005	3.4e-05	0.000127	[-0.0002 ; 0.0003]	0.792301	1	no	---+-+++++	0.305903	10	0.164129	chr19	2227429	-	DOT1L	NM_032482	Body	chr19:2226193-2228342	Island	DOT1L	0
cg00043043	-3.8e-05	3.8e-05	[-0.0001 ; 0.0000]	0.313927	1	no	+-++--+--+	0.287595	10	0.179915	chr7	92154718	+	PEX1	NM_000466	Body	chr7:92157487-92158405	N_Shelf	PEX1	0
cg00043076	0.001413	0.000728	[ 0.0000 ; 0.0028]	0.052261	1	no	+++++--++?	0.310778	9	0.169604	chr4	8443777	+	ACOX3;ACOX3	NM_001101667;NM_003501	TSS1500;TSS1500	chr4:8442433-8443113	S_Shore	TRMT44	0	rs62287362	0.020586
cg00043080	0.000116	9.5e-05	[-0.0001 ; 0.0003]	0.223315	1	no	--+--+-+++	0	10	0.558028	chr19	40853155	-	PLD3;PLD3;C19orf47	NM_012268;NM_001031696;NM_178830	TSS1500;TSS1500;5'UTR	chr19:40854180-40854733	N_Shore	C19orf47	0
cg00043095	-1.7e-05	1.5e-05	[ 0.0000 ; 0.0000]	0.252116	1	no	--+---++-+	0.406744	10	0.086357	chr2	223289277	-	SGPP2	NM_152386	TSS200	chr2:223288922-223290013	Island	SGPP2	43
cg00043284	-9e-06	4e-05	[-0.0001 ; 0.0001]	0.830297	1	no	+-----+++?	0	9	0.614969	chr17	77955342	+	TBC1D16	NM_019020	Body	chr17:77955491-77955693	N_Shore	TBC1D16	0	rs74870426	0.019548
cg00043364	-5.9e-05	0.000173	[-0.0004 ; 0.0003]	0.733471	1	no	+--+---+-+	0	10	0.584002	chr5	133916105	-	PHF15	NM_015288	3'UTR		OpenSea	JADE2	0
cg00043371	-1e-06	8e-06	[ 0.0000 ; 0.0000]	0.930289	1	no	+-+--+-+--	0	10	0.695178	chr17	71188425	-	COG1	NM_018714	TSS1500	chr17:71188407-71189458	Island	COG1	746
cg00043379	-2e-06	7e-06	[ 0.0000 ; 0.0000]	0.807916	1	no	-++--++--+	0.05065	10	0.394181	chr11	69634240	+	FGF3	NM_005247	TSS200	chr11:69632033-69634710	Island	FGF3	47
cg00043444	1.6e-05	7.7e-05	[-0.0001 ; 0.0002]	0.831953	1	no	+++++---++	0	10	0.859789	chr6	134384706	+					OpenSea	SLC2A12	10916
cg00043510	0.000119	0.000335	[-0.0005 ; 0.0008]	0.721622	1	no	-+--+++--?	0.539511	9	0.026453	chr1	235814134	+	GNG4;GNG4;GNG4	NM_001098722;NM_001098721;NM_004485	TSS1500;TSS200;TSS200	chr1:235814280-235814488	N_Shore	GNG4	79	rs115162768	0.016942
cg00043524	-1.3e-05	5.1e-05	[-0.0001 ; 0.0001]	0.805081	1	no	+----+---+	0	10	0.547864	chr6	169951954	+	WDR27	NM_182552	Body		OpenSea	WDR27	0
cg00043564	-0.000106	0.000366	[-0.0008 ; 0.0006]	0.770782	1	no	++++-++---	0	10	0.55834	chr7	101005832	-	EMID2	NM_133457	TSS1500	chr7:101005899-101007443	N_Shore	COL26A1	288
cg00043591	-0.000266	0.000197	[-0.0007 ; 0.0001]	0.177772	1	no	+----+--+-	0.423459	10	0.075478	chr7	156874860	+				chr7:156871054-156871297	S_Shelf	UBE3C	56793
cg00043599	-3.2e-05	0.00014	[-0.0003 ; 0.0002]	0.818095	1	no	-+-+-++--+	0	10	0.591758	chr1	45274600	+	BTBD19	NM_001136537	Body	chr1:45271679-45272318	S_Shelf	BTBD19	0
cg00043788	5.3e-05	0.000251	[-0.0004 ; 0.0005]	0.832575	1	no	--+-+++-?-	0.158259	9	0.301568	chr20	25062754	+	VSX1;VSX1;VSX1;VSX1	NM_199425;NM_014588;NM_014588;NM_199425	5'UTR;1stExon;5'UTR;1stExon	chr20:25061761-25062928	Island	VSX1	0
cg00043790	0.00018	0.00035	[-0.0005 ; 0.0009]	0.607518	1	no	--+++-+-??	0.043455	8	0.396537	chr1	6093972	-	KCNAB2;KCNAB2	NM_003636;NM_172130	5'UTR;5'UTR		OpenSea	KCNAB2	0	rs78930468	0.112211
cg00043792	6.9e-05	0.0005	[-0.0009 ; 0.0010]	0.890882	1	no	-+--+---??	0.462925	8	0.071295	chr10	26219304	+				chr10:26222921-26224022	N_Shelf	MYO3A	3696	rs11014861	0.174886
cg00043800	0.000119	9.7e-05	[-0.0001 ; 0.0003]	0.220381	1	no	-+-+-++++-	0.321051	10	0.15137	chr2	74612144	-	LOC100189589	NR_024463	TSS1500		OpenSea	DCTN1	0
cg00043819	3.1e-05	2.3e-05	[ 0.0000 ; 0.0001]	0.177073	1	no	+---+--+++	0	10	0.770805	chr4	185942529	+				chr4:185939222-185942747	Island	HELT	570
cg00043949	-3.1e-05	0.000185	[-0.0004 ; 0.0003]	0.868467	1	no	++----+-+?	0	9	0.959788	chr6	169900951	+	WDR27	NM_182552	Body		OpenSea	WDR27	0	rs73789978	0.018756
cg00044050	-6.5e-05	7.9e-05	[-0.0002 ; 0.0001]	0.405548	1	no	--++--+-??	0.558456	8	0.026489	chr16	11439710	-	C16orf75	NM_152308	Body	chr16:11439186-11439767	Island	RMI2	0	rs918738	0.397701
cg00044097	-0.000499	0.000221	[-0.0009 ;-0.0001]	0.023747	1	no	--------+-	0.109071	10	0.342305	chr2	106055153	+	FHL2;FHL2	NM_201557;NM_201557	1stExon;5'UTR		OpenSea	FHL2	0
cg00044107	0.000116	0.000117	[-0.0001 ; 0.0003]	0.323777	1	no	-+++-?+?+?	0	7	0.98067	chr6	75795067	+	COL12A1;COL12A1	NM_080645;NM_004370	3'UTR;3'UTR	chr6:75794880-75795088	Island	COL12A1	0
cg00044170	-9e-06	8e-06	[ 0.0000 ; 0.0000]	0.22574	1	no	--+---+---	0	10	0.96857	chr12	2986348	-	FOXM1;FOXM1;C12orf32;C12orf32;C12orf32;FOXM1	NM_202003;NM_202002;NR_027363;NR_027364;NR_027365;NM_021953	TSS200;TSS200;TSS200;TSS200;TSS200;TSS200	chr12:2985978-2986639	Island	RHNO1	0
cg00044245	-0.000432	0.000235	[-0.0009 ; 0.0000]	0.066303	1	no	--+-+-+-+-	0.25604	10	0.207873	chr6	94128889	+	EPHA7	NM_004440	Body	chr6:94126272-94129677	Island	EPHA7	0
cg00044289	-9e-06	1.6e-05	[ 0.0000 ; 0.0000]	0.573316	1	no	----+---+-	0	10	0.578682	chr12	121019603	-	POP5;POP5	NM_198202;NM_015918	TSS1500;TSS1500	chr12:121018728-121019369	S_Shore	POP5	401
cg00044299	0.000108	0.000177	[-0.0002 ; 0.0005]	0.541214	1	no	++++-+-+-?	0	9	0.648625	chr18	24126361	-	KCTD1;KCTD1;KCTD1	NM_001136205;NM_001142730;NM_198991	5'UTR;Body;5'UTR	chr18:24126780-24131138	N_Shore	KCTD1	0
cg00044318	-0.000148	9.8e-05	[-0.0003 ; 0.0000]	0.130399	1	no	+--+------	0	10	0.549343	chr19	34988751	+	WTIP	NM_001080436	Body	chr19:34988748-34988951	Island	WTIP	0
cg00044354	0.000116	0.000118	[-0.0001 ; 0.0003]	0.327088	1	no	--+++++++-	0.075153	10	0.37267	chr1	67389884	-	MIER1;WDR78;MIER1;MIER1;MIER1;MIER1;MIER1;WDR78;MIER1;MIER1	NM_001146112;NM_024763;NM_001077700;NM_001146110;NM_001146111;NM_001146113;NM_001077702;NM_207014;NM_020948;NM_001077703	TSS1500;Body;TSS1500;TSS1500;TSS1500;TSS1500;TSS1500;Body;TSS1500;TSS1500	chr1:67390468-67391109	N_Shore	DNAI4	0
cg00044372	7.5e-05	0.000161	[-0.0002 ; 0.0004]	0.640889	1	no	+-+++-?+-+	0	9	0.962772	chr16	85070825	+	KIAA0513	NM_014732	5'UTR		OpenSea	KIAA0513	0
cg00044463	0.000145	0.000186	[-0.0002 ; 0.0005]	0.434385	1	no	?-?+-?+++-	0.09579	7	0.355862	chr1	184006933	+	GLT25D2	NM_015101	TSS200	chr1:184005359-184006766	S_Shore	COLGALT2	54
cg00044466	0.000108	0.000137	[-0.0002 ; 0.0004]	0.43211	1	no	-+++-+++-+	0.682166	10	0.000844	chr16	15238525	-					OpenSea	PDXDC1	5328
cg00044505	1.5e-05	1.9e-05	[ 0.0000 ; 0.0001]	0.447129	1	no	++--+--+++	0	10	0.464492	chr8	48649086	+				chr8:48649766-48651653	N_Shore	SPIDR	0
cg00044665	-4.7e-05	0.000123	[-0.0003 ; 0.0002]	0.699551	1	no	-+----++--	0.309904	10	0.16073	chr16	66400411	+	CDH5	NM_001795	TSS200		OpenSea	CDH5	112
cg00044729	0.000112	0.00019	[-0.0003 ; 0.0005]	0.556026	1	no	-+++-+-+++	0	10	0.604665	chr22	40290976	+	ENTHD1	NM_152512	TSS1500		OpenSea	ENTHD1	1181
cg00044796	7.6e-05	0.000267	[-0.0004 ; 0.0006]	0.776648	1	no	-++-+--+++	0	10	0.92323	chr1	146552390	-				chr1:146552328-146552577	Island	NBPF13P	18674
cg00044871	0.000386	0.000309	[-0.0002 ; 0.0010]	0.21158	1	no	-+--+++-??	0.22547	8	0.249958	chr13	25945811	+	ATP8A2	NM_016529	TSS1500	chr13:25945993-25946953	N_Shore	ATP8A2	396	rs75071211	0.06441
cg00044950	-8e-06	1.6e-05	[ 0.0000 ; 0.0000]	0.608836	1	no	---+++-+++	0.328636	10	0.145098	chr6	31855393	+	EHMT2;EHMT2	NM_006709;NM_025256	Body;Body	chr6:31856896-31857104	N_Shore	EHMT2	0
cg00044995	3.9e-05	0.000175	[-0.0003 ; 0.0004]	0.821443	1	no	+--+-++++-	0.546042	10	0.01902	chr19	408683	+	C2CD4C	NM_001136263	5'UTR	chr19:407011-409511	Island	C2CD4C	0
cg00045061	-1.2e-05	2.1e-05	[-0.0001 ; 0.0000]	0.572128	1	no	-+-----++-	0.44328	10	0.063493	chr8	59571437	-	NSMAF;NSMAF	NM_003580;NM_001144772	Body;Body	chr8:59571603-59572526	N_Shore	NSMAF	0
cg00045114	-6.1e-05	4.8e-05	[-0.0002 ; 0.0000]	0.205258	1	no	-+---++---	0.062641	10	0.383703	chr1	172674159	+					OpenSea	FASLG	38146
cg00045118	0.000773	0.000268	[ 0.0002 ; 0.0013]	0.003938	1	no	++--++++++	0.113463	10	0.338332	chr8	93076177	-	RUNX1T1;RUNX1T1;RUNX1T1	NM_175634;NM_175635;NM_004349	Body;5'UTR;TSS1500		OpenSea	RUNX1T1	0
cg00045190	-4e-06	6e-06	[ 0.0000 ; 0.0000]	0.550429	1	no	--+-+-----	0.146034	10	0.30863	chr6	33216612	+				chr6:33216103-33217463	Island	HCG25	699
cg00045275	-0.000327	0.00015	[-0.0006 ; 0.0000]	0.029232	1	no	-+---+-+--	0.114934	10	0.336999	chr1	43389643	+				chr1:43389835-43390551	N_Shore	SLC2A1	1401
cg00045303	-6e-06	8e-06	[ 0.0000 ; 0.0000]	0.459384	1	no	+++-+---+-	0	10	0.699321	chr21	37432620	+	SETD4;SETD4	NM_017438;NM_001007259	5'UTR;TSS200	chr21:37432123-37433150	Island	SETD4	0
cg00045439	3.3e-05	3.2e-05	[ 0.0000 ; 0.0001]	0.291873	1	no	--+-+++-+-	0	10	0.568748	chr4	107238125	-	AIMP1;TBCK;AIMP1;TBCK;AIMP1;TBCK;TBCK	NM_004757;NM_001163437;NM_001142416;NM_033115;NM_001142415;NM_001163435;NM_001163436	5'UTR;TSS1500;Body;TSS1500;5'UTR;TSS1500;TSS1500		OpenSea	AIMP1	0
cg00045515	-1.6e-05	2.3e-05	[-0.0001 ; 0.0000]	0.496199	1	no	-+--++--++	0.282522	10	0.184351	chr20	35723332	+	RBL1;RBL1	NM_183404;NM_002895	Body;Body	chr20:35724039-35724644	N_Shore	RBL1	0
cg00045607	-0.000187	0.000114	[-0.0004 ; 0.0000]	0.099895	1	no	-+---++--+	0.418265	10	0.078786	chr1	161039690	+	ARHGAP30;ARHGAP30;ARHGAP30;ARHGAP30	NM_181720;NM_001025598;NM_181720;NM_001025598	1stExon;5'UTR;5'UTR;1stExon		OpenSea	ARHGAP30	0
cg00045689	-4.8e-05	0.000144	[-0.0003 ; 0.0002]	0.737588	1	no	----+++-??	0	8	0.619188	chr1	236017185	+	LYST;MIR1537	NM_000081;NR_031718	5'UTR;TSS1500		OpenSea	LYST	0	rs60807396	0.065356
cg00045690	4.8e-05	0.000258	[-0.0005 ; 0.0006]	0.852956	1	no	-+?--+-++-	0.220712	9	0.246865	chr6	32825897	-	PSMB9;PSMB9	NM_002800;NM_148954	Body;Body	chr6:32820849-32822370	S_Shelf	PSMB9	0
cg00045753	0.000138	0.000266	[-0.0004 ; 0.0007]	0.603562	1	no	++----+-++	0.448434	10	0.060546	chr9	123630545	+	PHF19	NM_015651	Body	chr9:123631106-123631672	N_Shore	PHF19	0
cg00045762	0.00035	0.000259	[-0.0002 ; 0.0009]	0.177624	1	no	++-+++-+--	0	10	0.526296	chr5	167181762	+	ODZ2	NM_001122679	Body		OpenSea	TENM2	0
cg00045787	-3.6e-05	0.000126	[-0.0003 ; 0.0002]	0.77579	1	no	-+++--+-++	0.027703	10	0.413948	chr16	69318027	+	SNTB2	NM_006750	Body		OpenSea	SNTB2	0
cg00045902	4e-06	6.6e-05	[-0.0001 ; 0.0001]	0.946896	1	no	++++-+++--	0.077763	10	0.370356	chr10	134222218	-	PWWP2B;PWWP2B	NM_138499;NM_001098637	3'UTR;Body	chr10:134218268-134219615	S_Shelf	PWWP2B	0
cg00045910	2.7e-05	4.3e-05	[-0.0001 ; 0.0001]	0.535617	1	no	-++-+-+-+?	0	9	0.465117	chr10	23466070	-				chr10:23462224-23463889	S_Shelf	PTF1A	15388
cg00046018	-7e-06	1.1e-05	[ 0.0000 ; 0.0000]	0.501464	1	no	+-+----++-	0	10	0.5861	chr1	202318086	-	PPP1R12B;PPP1R12B;PPP1R12B;PPP1R12B	NM_001167857;NM_032105;NM_001167858;NM_002481	1stExon;1stExon;1stExon;1stExon	chr1:202317657-202318196	Island	PPP1R12B	0
cg00046021	-3.2e-05	3e-05	[-0.0001 ; 0.0000]	0.292361	1	no	-+--?+-?--	0	8	0.799448	chr7	100858451	+	PLOD3	NM_001084	Body	chr7:100860297-100861029	N_Shore	PLOD3	0
cg00046026	-8.6e-05	9.8e-05	[-0.0003 ; 0.0001]	0.380566	1	no	+---++----	0.261188	10	0.203258	chr20	61950761	-	COL20A1	NM_020882	Body	chr20:61951346-61951549	N_Shore	COL20A1	0
cg00046041	-8e-06	7e-06	[ 0.0000 ; 0.0000]	0.251085	1	no	--++--+-+-	0	10	0.519504	chr16	21531503	+	SLC7A5P2	NR_002594	Body	chr16:21531112-21532123	Island	SMG1P3	0
cg00046105	4.2e-05	7.7e-05	[-0.0001 ; 0.0002]	0.586969	1	no	+-+-+---+-	0	10	0.765197	chr1	233112527	+	C1orf57	NM_032324	Body		OpenSea	NTPCR	0
cg00046336	-0.000112	0.000393	[-0.0009 ; 0.0007]	0.776709	1	no	--++----??	0	8	0.95671	chr2	118617230	-				chr2:118616575-118618163	Island	DDX18	27276	rs2570188	0.143702
cg00046410	-3.6e-05	0.000124	[-0.0003 ; 0.0002]	0.771573	1	no	+--+----++	0	10	0.824908	chr1	35581062	+	ZMYM1	NM_024772	3'UTR		OpenSea	ZMYM1	0
cg00046499	-8.5e-05	0.00041	[-0.0009 ; 0.0007]	0.835432	1	no	-+++++-++-	0.274196	10	0.191684	chr3	154146183	+	GPR149	NM_001038705	Body	chr3:154146347-154146965	N_Shore	GPR149	0
cg00046537	0.000105	0.000226	[-0.0003 ; 0.0005]	0.640572	1	no	-+---+++++	0.113998	10	0.337847	chr5	134210707	-	TXNDC15	NM_024715	Body	chr5:134209887-134210504	S_Shore	TXNDC15	0
cg00046560	-1.7e-05	2e-05	[-0.0001 ; 0.0000]	0.391101	1	no	---+--+-+-	0.22703	10	0.234167	chr15	101835624	+	SNRPA1	NM_003090	TSS200	chr15:101834943-101835946	Island	SNRPA1	163
cg00046623	4.7e-05	9.5e-05	[-0.0001 ; 0.0002]	0.625213	1	no	++-+?+-?++	0	8	0.998813	chr8	52320263	-	PXDNL	NM_144651	Body	chr8:52321162-52322221	N_Shore	PXDNL	0
cg00046625	-1e-06	1.2e-05	[ 0.0000 ; 0.0000]	0.945069	1	no	+-+-+--+??	0.030606	8	0.406237	chr1	66258760	+	PDE4B;PDE4B	NM_001037341;NM_002600	5'UTR;TSS200	chr1:66258440-66258918	Island	PDE4B	0	rs72931353	0.078559
cg00046744	0.00018	0.000193	[-0.0002 ; 0.0006]	0.350322	1	no	-++-++++++	0	10	0.663647	chr12	12418545	-	LRP6	NM_002336	Body	chr12:12419679-12420541	N_Shore	LRP6	0
cg00046802	-3.4e-05	6.2e-05	[-0.0002 ; 0.0001]	0.582951	1	no	-+++++-+--	0	10	0.579235	chr9	130460675	-				chr9:130461543-130461839	N_Shore	STXBP1	5679
cg00046815	9e-06	1.7e-05	[ 0.0000 ; 0.0000]	0.601261	1	no	------++++	0	10	0.634794	chr12	75723857	+	CAPS2	NM_032606	TSS200	chr12:75723829-75724206	Island	CAPS2	0
cg00046899	0.000103	0.000132	[-0.0002 ; 0.0004]	0.436333	1	no	-+++--+++-	0	10	0.456635	chr13	97777690	-					OpenSea	MBNL2	16398
cg00046913	-3e-06	1.4e-05	[ 0.0000 ; 0.0000]	0.837888	1	no	+---+---??	0.234068	8	0.242817	chr16	1877150	+	HAGH;FAHD1;FAHD1;HAGH;FAHD1;HAGH;HAGH	NM_005326;NM_031208;NM_001018104;NM_001040427;NM_001142398;NM_005326;NM_001040427	5'UTR;TSS200;TSS200;5'UTR;TSS200;1stExon;1stExon	chr16:1876113-1877633	Island	HAGH	0	rs28364709	0.182068
cg00046991	-0.00013	0.000199	[-0.0005 ; 0.0003]	0.512944	1	no	-----+++--	0	10	0.842605	chr17	30906423	-	MYO1D	NM_015194	Body		OpenSea	MYO1D	0
cg00047050	-2.1e-05	1.7e-05	[-0.0001 ; 0.0000]	0.210599	1	no	-++--+-++-	0.492068	10	0.038578	chr11	107879431	+	CUL5;CUL5	NM_003478;NM_003478	5'UTR;1stExon	chr11:107879500-107880398	N_Shore	CUL5	0
cg00047052	-0.000146	0.000422	[-0.0010 ; 0.0007]	0.728627	1	no	+--+-+----	0	10	0.700521	chr4	189578842	-				chr4:189580300-189580762	N_Shore	LINC01060	55779
cg00047079	6e-05	0.000167	[-0.0003 ; 0.0004]	0.716968	1	no	++--+++-++	0.210189	10	0.249594	chr13	79188975	-	RNF219	NM_024546	3'UTR		OpenSea	OBI1-AS1	0
cg00047147	-0.000162	9e-05	[-0.0003 ; 0.0000]	0.072653	1	no	----?+-?-+	0	8	0.541598	chr6	32922346	-	HLA-DMA	NM_006120	TSS1500		OpenSea	HLA-DMA	1446
cg00047185	-0.00018	0.000295	[-0.0008 ; 0.0004]	0.542383	1	no	--+--?-++?	0	8	0.586991	chr19	54196849	-	MIR526B	NR_030190	TSS1500		OpenSea	MIR526B	796
cg00047287	-0.00038	0.000265	[-0.0009 ; 0.0001]	0.151227	1	no	-+----++--	0	10	0.789097	chr22	51016899	+	CPT1B;CPT1B;CPT1B;CHKB-CPT1B;CPT1B;CPT1B;CPT1B;CPT1B	NM_152246;NM_001145137;NM_001145135;NR_027928;NM_152245;NM_001145136;NM_001145134;NM_004377	TSS200;TSS1500;5'UTR;Body;5'UTR;5'UTR;5'UTR;TSS200	chr22:51016253-51017020	Island	CHKB-CPT1B	0
cg00047338	2.4e-05	0.000214	[-0.0004 ; 0.0004]	0.912051	1	no	+-+--+---+	0.393524	10	0.095431	chr17	79414734	+	BAHCC1	NM_001080519	Body	chr17:79415492-79415783	N_Shore	BAHCC1	0
cg00047469	4.3e-05	2.7e-05	[ 0.0000 ; 0.0001]	0.107431	1	no	++-++--++?	0	9	0.767294	chr9	116172568	-	POLE3;C9orf43;POLE3	NR_027261;NM_152786;NM_017443	Body;TSS1500;Body	chr9:116172303-116173090	Island	POLE3	0	rs61733925	0.035714
cg00047501	-0.000139	0.000127	[-0.0004 ; 0.0001]	0.272797	1	no	-----?--+?	0.033348	8	0.404177	chr2	201680860	+	BZW1;BZW1L1	NM_014670;NR_026584	Body;TSS1500	chr2:201675989-201677306	S_Shelf	BZW1	0
cg00047532	-9.1e-05	0.000169	[-0.0004 ; 0.0002]	0.590686	1	no	---++-----	0.117298	10	0.334855	chr6	42882406	+	PTCRA	NM_138296	TSS1500	chr6:42879279-42879623	S_Shelf	PTCRA	1319
cg00047683	0.000102	0.000255	[-0.0004 ; 0.0006]	0.689362	1	no	-++++-++--	0	10	0.543074	chr16	72034122	+	PKD1L3	NM_181536	TSS1500		OpenSea	PKD1L3	244
cg00047694	0.000568	0.000453	[-0.0003 ; 0.0015]	0.209877	1	no	-+++--+++-	0.170144	10	0.286465	chr16	86377053	-	LOC732275	NR_024406	Body		OpenSea	LINC00917	0
cg00047753	-0.000813	0.000304	[-0.0014 ;-0.0002]	0.007428	1	no	+-+---+-??	0.589192	8	0.017143	chr17	8244936	+	ODF4	NM_153007	Body		OpenSea	ODF4	0	rs7218192	0.303913
cg00047815	-1e-06	3.9e-05	[-0.0001 ; 0.0001]	0.971241	1	no	--?+-++++-	0.135506	9	0.321327	chr22	45311501	+	PHF21B;PHF21B	NM_138415;NM_001135862	Body;Body	chr22:45312218-45312475	N_Shore	PHF21B	0
cg00047843	0.000175	0.000203	[-0.0002 ; 0.0006]	0.387071	1	no	++--++--+-	0	10	0.766986	chr12	83321412	+	TMTC2	NM_152588	Body		OpenSea	TMTC2	0
cg00047844	-1e-06	8e-06	[ 0.0000 ; 0.0000]	0.864207	1	no	--+++--+-+	0.055745	10	0.38974	chr17	77752442	+	CBX2;CBX2	NM_005189;NM_032647	Body;Body	chr17:77752051-77752772	Island	CBX2	0
cg00048178	-1.4e-05	2.8e-05	[-0.0001 ; 0.0000]	0.623788	1	no	--++--++--	0.412296	10	0.082669	chr6	13488257	+	GFOD1	NM_018988	TSS1500	chr6:13486324-13488792	Island	GFOD1	387
cg00048370	-1.4e-05	7.8e-05	[-0.0002 ; 0.0001]	0.862787	1	no	-+?+-?-++?	0.309338	7	0.191942	chr6	164506939	-					OpenSea	QKI	507310	rs206736	0.044428
cg00048381	3e-06	5e-05	[-0.0001 ; 0.0001]	0.955183	1	no	-+--?++-+-	0.545031	9	0.024574	chr1	154587507	+	ADAR	NM_001025107	5'UTR		OpenSea	ADAR	0
cg00048436	-6e-05	0.000224	[-0.0005 ; 0.0004]	0.788682	1	no	++--+-----	0.179191	10	0.27813	chr5	32709071	+				chr5:32709910-32714450	N_Shore	NPR3	1670
cg00048697	-0.000299	0.000241	[-0.0008 ; 0.0002]	0.215245	1	no	-+-++-+-+-	0.449347	10	0.060032	chr4	56459255	-	PDCL2	NM_152401	TSS1500		OpenSea	PDCL2	875
cg00048743	6.8e-05	0.000459	[-0.0008 ; 0.0010]	0.882696	1	no	?+?+--+++-	0.476566	8	0.06352	chr5	140782367	+	PCDHGA4;PCDHGA6;PCDHGA9;PCDHGA1;PCDHGA8;PCDHGA5;PCDHGB1;PCDHGB4;PCDHGA3;PCDHGA9;PCDHGA2;PCDHGA7;PCDHGB2;PCDHGB5;PCDHGB3	NM_018917;NM_018919;NM_018921;NM_018912;NM_032088;NM_018918;NM_018922;NM_003736;NM_018916;NM_032089;NM_018915;NM_018920;NM_018923;NM_018925;NM_018924	Body;Body;TSS200;Body;Body;Body;Body;Body;Body;TSS200;Body;Body;Body;Body;Body	chr5:140779013-140779659	S_Shelf	PCDHGA1	0
cg00048746	1.5e-05	2.6e-05	[ 0.0000 ; 0.0001]	0.576413	1	no	+-+-+-++++	0.428717	10	0.0722	chr17	42976844	+	CCDC103;EFTUD2;EFTUD2;EFTUD2;EFTUD2	NM_213607;NM_004247;NM_001142605;NM_001142605;NM_004247	TSS1500;1stExon;5'UTR;1stExon;5'UTR	chr17:42976710-42977118	Island	EFTUD2	0
cg00048759	2e-06	2.4e-05	[ 0.0000 ; 0.0000]	0.933605	1	no	--+++---+-	0.272935	10	0.1928	chr7	99775422	+	STAG3;GPC2	NM_012447;NM_152742	TSS200;TSS1500	chr7:99774733-99775583	Island	STAG3	114
cg00048832	-4.8e-05	8.7e-05	[-0.0002 ; 0.0001]	0.583239	1	no	+-----++++	0.393439	10	0.095491	chr5	161274631	+	GABRA1;GABRA1;GABRA1;GABRA1;GABRA1	NM_001127645;NM_001127646;NM_001127644;NM_000806;NM_001127643	TSS1500;TSS1500;TSS1500;5'UTR;TSS200		OpenSea	GABRA1	0
cg00049033	4.7e-05	0.000451	[-0.0008 ; 0.0009]	0.917252	1	no	-+++--+-+-	0	10	0.570407	chr16	49317080	-	CBLN1	NM_004352	TSS1500	chr16:49316997-49317263	Island	CBLN1	1337
cg00049047	0.000258	0.000249	[-0.0002 ; 0.0007]	0.29878	1	no	+--++--++?	0.299223	9	0.179228	chr5	37838425	-	GDNF	NM_000514	5'UTR	chr5:37836747-37840726	Island	GDNF	0	rs75310213	0.03065
cg00049102	0.000314	0.000511	[-0.0007 ; 0.0013]	0.539124	1	no	++++-++---	0	10	0.978834	chr13	72420299	+	DACH1;DACH1;DACH1	NM_004392;NM_080760;NM_080759	Body;Body;Body		OpenSea	DACH1	0
cg00049156	-2e-05	3.4e-05	[-0.0001 ; 0.0000]	0.559712	1	no	-+--+++-??	0	8	0.512456	chr1	93643903	-	TMED5;TMED5;TMED5	NM_016040;NR_030761;NM_001167830	Body;Body;Body	chr1:93645432-93646471	N_Shore	TMED5	0	rs55738503	0.08181
cg00049253	-6.5e-05	2.5e-05	[-0.0001 ; 0.0000]	0.010478	1	no	---+-+-+--	0.021549	10	0.419182	chr1	231473541	+	EXOC8;C1orf124;EXOC8;C1orf124	NM_175876;NM_032018;NM_175876;NM_001010984	5'UTR;TSS200;1stExon;TSS200	chr1:231473012-231474382	Island	EXOC8	0
cg00049286	-4e-06	1.2e-05	[ 0.0000 ; 0.0000]	0.7538	1	no	+---+---??	0	8	0.614745	chr2	120436657	+	TMEM177;TMEM177;TMEM177	NM_001105199;NM_030577;NM_001105198	TSS200;TSS200;TSS200	chr2:120436530-120437010	Island	TMEM177	84	rs2272054	0.102033
cg00049323	-0.000182	0.000206	[-0.0006 ; 0.0002]	0.375326	1	no	-++--++-+-	0	10	0.680869	chr5	472564	-	LOC25845	NR_024158	Body	chr5:472600-474261	N_Shore	PP7080	0
cg00049330	-4.5e-05	2.2e-05	[-0.0001 ; 0.0000]	0.040863	1	no	---+?+-?+-	0.467547	8	0.068614	chr18	59854195	-	PIGN;PIGN;PIGN;PIGN;KIAA1468	NM_176787;NM_012327;NM_176787;NM_012327;NM_020854	5'UTR;5'UTR;1stExon;1stExon;TSS1500	chr18:59853977-59855252	Island	PIGN	0
cg00049380	4.1e-05	7.2e-05	[-0.0001 ; 0.0002]	0.562511	1	no	++--++-+++	0	10	0.737194	chr16	84166874	+	HSDL1;HSDL1	NM_001146051;NM_031463	5'UTR;5'UTR		OpenSea	HSDL1	0
cg00049382	-2.2e-05	2e-05	[-0.0001 ; 0.0000]	0.267899	1	no	-+-+---++-	0	10	0.480399	chr13	34250985	+					OpenSea	STARD13	52
cg00049400	9.4e-05	3.2e-05	[ 0.0000 ; 0.0002]	0.002965	1	no	+++++++-++	0	10	0.622424	chr1	119575742	+	WARS2;WARS2	NM_201263;NM_015836	3'UTR;Body		OpenSea	WARS2	0
cg00049411	-1.1e-05	2.3e-05	[-0.0001 ; 0.0000]	0.638812	1	no	+-++-+++--	0.242561	10	0.220035	chr17	43210103	-	PLCD3;ACBD4	NM_133373;NM_001135704	TSS1500;5'UTR	chr17:43209347-43210746	Island	ACBD4	0
cg00049440	-5.9e-05	0.000142	[-0.0003 ; 0.0002]	0.679657	1	no	-+-+-+++--	0.260614	10	0.203771	chr9	73026643	-	KLF9	NM_001206	Body	chr9:73027330-73029184	N_Shore	KLF9	0
cg00049475	-9e-06	0.000266	[-0.0005 ; 0.0005]	0.973644	1	no	-+-+?--?--	0	8	0.85096	chr10	29923736	-	SVIL;SVIL;SVIL	NM_021738;NM_021738;NM_003174	5'UTR;1stExon;5'UTR		OpenSea	SVIL	0
cg00049502	1.3e-05	2.3e-05	[ 0.0000 ; 0.0001]	0.57446	1	no	+---+-++??	0.255548	8	0.225009	chr12	112280971	+	C12orf47;MAPKAPK5;MAPKAPK5	NR_015404;NM_003668;NM_139078	TSS1500;Body;Body	chr12:112279692-112280714	S_Shore	MAPKAPK5	0	rs4767068	0.451185
cg00049595	-0.00011	0.000127	[-0.0004 ; 0.0001]	0.385552	1	no	+----+--+-	0	10	0.637857	chr6	41650636	+				chr6:41650672-41651582	N_Shore	TFEB	1078
cg00049616	1.1e-05	2.6e-05	[ 0.0000 ; 0.0001]	0.672865	1	no	---+-++-++	0	10	0.646706	chr13	100308186	+	CLYBL	NM_206808	Body	chr13:100310204-100310446	N_Shelf	CLYBL	0
cg00049664	-0.000141	0.000168	[-0.0005 ; 0.0002]	0.402021	1	no	-+-+-+-+-+	0.41027	10	0.084006	chr16	66613334	-	CMTM2	NM_144673	TSS200	chr16:66612749-66613412	Island	CMTM2	15
cg00049691	-9e-06	2e-05	[ 0.0000 ; 0.0000]	0.65197	1	no	-+--+?++-+	0.402806	9	0.098932	chr1	149862133	-				chr1:149857769-149859470	S_Shelf	H2AC21	2666
cg00049709	-7.7e-05	0.000436	[-0.0009 ; 0.0008]	0.860328	1	no	+-++--++??	0.314885	8	0.176592	chr1	3057810	-	PRDM16;PRDM16	NM_022114;NM_199454	Body;Body	chr1:3059050-3059268	N_Shore	PRDM16	0	rs78471435	0.091034
cg00049718	-7e-06	8e-06	[ 0.0000 ; 0.0000]	0.418611	1	no	--+-----++	0.229182	10	0.232203	chr1	115300559	+	CSDE1;CSDE1;CSDE1;CSDE1;CSDE1;CSDE1	NM_001130523;NM_007158;NM_001130523;NM_001007553;NM_001007553;NM_007158	5'UTR;5'UTR;1stExon;5'UTR;1stExon;1stExon		OpenSea	CSDE1	0
cg00049729	-0.000243	0.000269	[-0.0008 ; 0.0003]	0.365143	1	no	+------++-	0.157845	10	0.297785	chr5	55776345	-				chr5:55776604-55777233	N_Shore	ANKRD55	247158
cg00049868	-4.5e-05	7.4e-05	[-0.0002 ; 0.0001]	0.543046	1	no	-----+++++	0.136133	10	0.317696	chr2	11245407	+					OpenSea	FLJ33534	0
cg00049883	-3.4e-05	4.2e-05	[-0.0001 ; 0.0000]	0.411748	1	no	++++++--+-	0	10	0.601694	chr16	5554273	+					OpenSea	EEF2KMT	406483
cg00049892	0.000275	0.000192	[-0.0001 ; 0.0007]	0.150746	1	no	++++--+-++	0	10	0.807517	chr6	132162773	+	ENPP1	NM_006208	Body		OpenSea	ENPP1	0
cg00049894	-2.8e-05	7.5e-05	[-0.0002 ; 0.0001]	0.71122	1	no	-+-+?--?-+	0.140132	8	0.320343	chr7	156761024	-	NOM1	NM_138400	Body	chr7:156760878-156761236	Island	NOM1	0
cg00049973	3e-06	8e-06	[ 0.0000 ; 0.0000]	0.683192	1	no	+-++++++--	0	10	0.527596	chr17	58603597	-	APPBP2	NM_006380	TSS200	chr17:58603022-58603710	Island	APPBP2	16
cg00050133	0.00011	0.000167	[-0.0002 ; 0.0004]	0.508766	1	no	+--++--+++	0	10	0.74899	chr4	178167583	+					OpenSea	NEIL3	63406
cg00050152	-5e-06	9e-06	[ 0.0000 ; 0.0000]	0.58383	1	no	+-+----+++	0.292961	10	0.17525	chr5	180479829	-	BTNL9	NM_152547	Body	chr5:180479585-180480959	Island	BTNL9	0
cg00050224	1.5e-05	1.5e-05	[ 0.0000 ; 0.0000]	0.305926	1	no	+--++-+-++	0.168565	10	0.287919	chr17	78327956	-	RNF213;LOC100294362	NM_020914;NR_029376	Body;Body	chr17:78327673-78327966	Island	RNF213	0
cg00050247	1.3e-05	3e-05	[ 0.0000 ; 0.0001]	0.65396	1	no	-+-+-+-++-	0.284791	10	0.182364	chr6	33216585	+				chr6:33216103-33217463	Island	HCG25	726
cg00050250	-0.000157	0.000346	[-0.0008 ; 0.0005]	0.649841	1	no	+--+---+??	0.374437	8	0.130547	chr2	135604452	+	ACMSD	NM_138326	Body		OpenSea	ACMSD	0	rs12622574	0.055641
cg00050271	2.8e-05	5.4e-05	[-0.0001 ; 0.0001]	0.60533	1	no	+--+-++-+-	0.793993	10	1.61e-06	chr16	81743881	+	CMIP;CMIP	NM_198390;NM_030629	3'UTR;3'UTR		OpenSea	CMIP	0
cg00050289	-9.5e-05	9.5e-05	[-0.0003 ; 0.0001]	0.321605	1	no	+--+---+-+	0	10	0.850973	chr17	62550868	-	SMURF2	NM_022739	Body		OpenSea	SMURF2	0
cg00050294	-0.000224	0.000195	[-0.0006 ; 0.0002]	0.250817	1	no	+----+-++-	0.686539	10	0.000725	chr1	2886818	+				chr1:2886589-2886923	Island	ACTRT2	51226
cg00050312	-6e-06	1.8e-05	[ 0.0000 ; 0.0000]	0.738071	1	no	--++-+----	0	10	0.492577	chr17	64299065	+	PRKCA	NM_002737	1stExon	chr17:64298047-64299617	Island	PRKCA	0
cg00050336	-6.6e-05	0.000146	[-0.0004 ; 0.0002]	0.651834	1	no	-+-+-+++??	0	8	0.527375	chr4	15377965	+	C1QTNF7;C1QTNF7	NM_001135170;NM_001135171	Body;5'UTR		OpenSea	C1QTNF7	0	rs4530628	0.48566
cg00050375	1.7e-05	0.000106	[-0.0002 ; 0.0002]	0.870945	1	no	-++-+---++	0	10	0.487935	chr6	43404828	-	ABCC10	NM_033450	Body		OpenSea	ABCC10	0
cg00050402	6.8e-05	0.000129	[-0.0002 ; 0.0003]	0.595508	1	no	-++---++-+	0.336368	10	0.138792	chr7	55073022	+				chr7:55072962-55073433	Island	EGFR	13701
cg00050482	0.00036	0.000316	[-0.0003 ; 0.0010]	0.255166	1	no	-+-+-+++++	0.139092	10	0.31499	chr16	73207213	+					OpenSea	HCCAT5	79540
cg00050496	1.3e-05	6.2e-05	[-0.0001 ; 0.0001]	0.832663	1	no	++-++-----	0	10	0.712781	chr12	110211701	-	MGC14436;MGC14436	NR_026662;NR_026661	TSS1500;TSS1500		OpenSea	FAM222A-AS1	408
cg00050590	-1.6e-05	1.1e-05	[ 0.0000 ; 0.0000]	0.158106	1	no	---+--+++-	0.355517	10	0.123587	chr18	61637441	-	SERPINB8;SERPINB8;SERPINB8	NM_002640;NM_198833;NM_001031848	5'UTR;5'UTR;5'UTR	chr18:61637425-61637941	Island	SERPINB8	0
cg00050618	0.000427	0.000472	[-0.0005 ; 0.0014]	0.365808	1	no	---+++--??	0.703051	8	0.001354	chr16	27414418	-	IL21R;IL21R	NM_181079;NM_181078	TSS200;5'UTR		OpenSea	IL21R	0	rs6498021	0.108612
cg00050654	-0.000428	0.000284	[-0.0010 ; 0.0001]	0.131646	1	no	-+---+++-?	0.00418	9	0.430197	chr4	4576493	+				chr4:4577004-4577448	N_Shore	STX18-AS1	0			rs76663815	0.01477	rs76663815	0.01477
cg00050692	-5.4e-05	7.1e-05	[-0.0002 ; 0.0001]	0.449334	1	no	--+----+--	0	10	0.991479	chr2	25524877	-	DNMT3A;DNMT3A;DNMT3A	NM_022552;NM_175630;NM_175629	Body;Body;Body		OpenSea	DNMT3A	0
cg00050792	0.000241	0.000102	[ 0.0000 ; 0.0004]	0.018531	1	no	++--++++++	0.050337	10	0.394453	chr13	110804727	-	COL4A1	NM_001845	Body		OpenSea	COL4A1	0
cg00050872	0.000624	0.000314	[ 0.0000 ; 0.0012]	0.047245	1	no	-??+-?-+??	0.378808	5	0.16866	chr7	128092224	+				chr7:128095678-128096197	N_Shelf	HILPDA	3658	rs10228542	0.105757
cg00050938	9e-06	4.7e-05	[-0.0001 ; 0.0001]	0.845914	1	no	-+-+--+-+-	0.236945	10	0.225132	chr3	50296100	+	GNAI2;GNAI2	NM_002070;NM_001166425	3'UTR;3'UTR	chr3:50297440-50298097	N_Shore	GNAI2	0
cg00050984	1.1e-05	7e-06	[ 0.0000 ; 0.0000]	0.116106	1	no	+-+-++-++-	0.455151	10	0.056815	chr2	210288967	-	MAP2;MAP2	NM_001039538;NM_001039538	1stExon;5'UTR	chr2:210288413-210288798	S_Shore	MAP2	0
cg00051068	-8e-06	9e-06	[ 0.0000 ; 0.0000]	0.375308	1	no	+-++-----?	0	9	0.948925	chr20	10655610	+	JAG1	NM_000214	TSS1500	chr20:10652573-10655611	Island	JAG1	915	rs73243790	0.039305
cg00051179	4e-06	0.000135	[-0.0003 ; 0.0003]	0.977548	1	no	--++-++++-	0.360008	10	0.120113	chr5	161274695	+	GABRA1;GABRA1;GABRA1;GABRA1;GABRA1;GABRA1	NM_001127645;NM_001127643;NM_001127643;NM_001127646;NM_001127644;NM_000806	TSS1500;1stExon;5'UTR;TSS1500;TSS1500;5'UTR		OpenSea	GABRA1	0
cg00051307	-0.00048	0.000207	[-0.0009 ;-0.0001]	0.020492	1	no	-++-------	0.211728	10	0.248181	chr5	72524193	-				chr5:72526203-72526497	N_Shelf	TMEM174	53222
cg00051371	-6.8e-05	0.000125	[-0.0003 ; 0.0002]	0.585125	1	no	+---+-----	0	10	0.740278	chr7	75442678	-	CCL24	NM_002991	Body		OpenSea	CCL24	0
cg00051483	1.1e-05	5.7e-05	[-0.0001 ; 0.0001]	0.843786	1	no	+--+-+-++-	0	10	0.941346	chr7	150211811	+	GIMAP7	NM_153236	TSS200		OpenSea	GIMAP7	132
cg00051546	-4e-06	1.2e-05	[ 0.0000 ; 0.0000]	0.759798	1	no	--++++---+	0.101837	10	0.348832	chr2	233388901	+				chr2:233386614-233389161	Island	PRSS56	0
cg00051590	2.3e-05	3.5e-05	[ 0.0000 ; 0.0001]	0.515908	1	no	--+-++++++	0	10	0.945474	chr6	31759486	-	VARS	NM_006295	Body	chr6:31763240-31763905	N_Shelf	VARS1	0
cg00051595	-9e-06	1.3e-05	[ 0.0000 ; 0.0000]	0.476895	1	no	-++++-----	0	10	0.456289	chr6	31789985	+					OpenSea	HSPA1A	4265
cg00051662	0.001304	0.000499	[ 0.0003 ; 0.0023]	0.008994	1	no	-+++++++++	0.682411	10	0.000837	chr10	96521086	+	CYP2C19	NM_000769	TSS1500		OpenSea	CYP2C19	0
cg00051704	-1e-06	2.7e-05	[-0.0001 ; 0.0001]	0.960012	1	no	-+-+++-+--	0.06083	10	0.385291	chr22	21353809	-				chr22:21354247-21354504	N_Shore	THAP7	250
cg00051782	-2.4e-05	2.2e-05	[-0.0001 ; 0.0000]	0.277598	1	no	+--+-+-+--	0.508711	10	0.031646	chr3	193859210	+				chr3:193858770-193859695	Island	HES1	2808
cg00051818	-1.1e-05	5e-05	[-0.0001 ; 0.0001]	0.8273	1	no	+++++----+	0	10	0.974741	chr7	66367658	+				chr7:66368772-66369612	N_Shore	TMEM248	18543
cg00051979	0	2.8e-05	[-0.0001 ; 0.0001]	0.988393	1	no	-?++--+-++	0.217414	9	0.249754	chr10	95462161	-	C10orf4;C10orf4	NM_145246;NM_145246	5'UTR;1stExon	chr10:95462160-95462500	Island	FRA10AC1	0
cg00052046	5e-06	3.7e-05	[-0.0001 ; 0.0001]	0.898564	1	no	-++++--++?	0	9	0.996526	chr20	3213682	+	SLC4A11	NM_032034	Body	chr20:3214696-3214927	N_Shore	SLC4A11	0	rs143435777	0.0105
cg00052246	3.5e-05	4.6e-05	[-0.0001 ; 0.0001]	0.443006	1	no	++?-+-+-+?	0	8	0.971743	chr3	71106252	+	FOXP1	NM_032682	Body		OpenSea	FOXP1	0	rs72947409	0.015082
cg00052290	-8e-06	1.2e-05	[ 0.0000 ; 0.0000]	0.493011	1	no	--++--+++?	0.311132	9	0.169311	chr10	89578072	+	ATAD1;CFLP1	NM_032810;NR_028492	TSS200;Body	chr10:89577481-89578287	Island	CFL1P1	0	rs74146227	0.022374
cg00052385	-7e-06	9.2e-05	[-0.0002 ; 0.0002]	0.942909	1	no	----+--++-	0.170146	10	0.286464	chr8	134580580	+	ST3GAL1;ST3GAL1	NM_003033;NM_173344	5'UTR;5'UTR	chr8:134581969-134584875	N_Shore	ST3GAL1	0
cg00052422	0	6e-06	[ 0.0000 ; 0.0000]	0.994351	1	no	+--+--+-+-	0	10	0.766726	chr3	41240987	-	CTNNB1;CTNNB1;CTNNB1;CTNNB1;CTNNB1;CTNNB1	NM_001904;NM_001098209;NM_001098209;NM_001904;NM_001098210;NM_001098210	5'UTR;1stExon;5'UTR;1stExon;1stExon;5'UTR	chr3:41240162-41241631	Island	CTNNB1	0
cg00052433	-8.2e-05	4.7e-05	[-0.0002 ; 0.0000]	0.077144	1	no	+--+------	0	10	0.644284	chr16	87447278	+	ZCCHC14	NM_015144	Body	chr16:87447699-87448131	N_Shore	ZCCHC14	0
cg00052482	-0.000299	0.000276	[-0.0008 ; 0.0002]	0.278074	1	no	?-?+-?+?+?	0.389515	5	0.161533	chr1	151226139	-	PSMD4	NM_002810	TSS1500		OpenSea	PSMD4	1056
cg00052550	1e-06	1e-05	[ 0.0000 ; 0.0000]	0.880187	1	no	--+++-++-+	0	10	0.547338	chr2	238969457	+	SCLY	NM_016510	TSS200	chr2:238969080-238969919	Island	UBE2F-SCLY	0
cg00052578	-0.000151	0.000306	[-0.0008 ; 0.0004]	0.622599	1	no	-+?--+-+-+	0	9	0.539397	chr3	132843565	-	TMEM108;TMEM108	NM_001136469;NM_023943	5'UTR;5'UTR		OpenSea	TMEM108	0
cg00052588	2.2e-05	0.00029	[-0.0005 ; 0.0006]	0.93884	1	no	-+--+++-??	0	8	0.96869	chr16	89672139	+					OpenSea	DPEP1	7575	rs1991508	0.090868
cg00052665	0.000866	0.000453	[ 0.0000 ; 0.0018]	0.05586	1	no	+++++--+-?	0.574277	9	0.016015	chr17	9941095	+	GAS7;GAS7	NM_201432;NM_201433	TSS1500;Body		OpenSea	GAS7	0	rs12452356	0.034837
cg00052772	-0.000118	0.000164	[-0.0004 ; 0.0002]	0.474294	1	no	-----+?+--	0	9	0.824916	chr6	33245804	+	B3GALT4	NM_003782	1stExon	chr6:33244677-33245554	S_Shore	B3GALT4	0
cg00052853	0.000108	6.4e-05	[ 0.0000 ; 0.0002]	0.089387	1	no	-++-++--++	0	10	0.945081	chr3	107645034	-	LOC285205	NR_015394	Body	chr3:107646470-107646941	N_Shore	LINC00636	0
cg00052903	0.000318	0.000459	[-0.0006 ; 0.0012]	0.488346	1	no	-++-+-+--+	0.382247	10	0.103478	chr12	11422897	+	PRB3	NM_006249	TSS1500		OpenSea	PRB4	0
cg00052932	-0.000282	0.000127	[-0.0005 ; 0.0000]	0.025712	1	no	---+---+-+	0.499066	10	0.035565	chr2	190539778	-	ANKAR	NM_144708	TSS1500	chr2:190539026-190539533	S_Shore	ANKAR	0
cg00052964	8e-06	2.7e-05	[ 0.0000 ; 0.0001]	0.770868	1	no	+++--+---+	0	10	0.843198	chr2	85135823	-				chr2:85131950-85132234	S_Shelf	TMSB10	2023
cg00053010	-8e-06	1.1e-05	[ 0.0000 ; 0.0000]	0.435312	1	no	--+--+--??	0	8	0.953516	chr17	46089788	+				chr17:46089636-46089851	Island	COPZ2	13743	rs35662223	0.207952
cg00053063	2e-06	0.000308	[-0.0006 ; 0.0006]	0.995347	1	no	+---+-+-??	0	8	0.822637	chr2	134191960	+	NCKAP5;NCKAP5	NM_207363;NM_207481	Body;Body		OpenSea	NCKAP5	0	rs72846351	0.080512
cg00053073	-0.000179	0.000125	[-0.0004 ; 0.0001]	0.151859	1	no	-----+-+++	0	10	0.62473	chr19	18337107	+	PDE4C;PDE4C	NM_001098818;NM_000923	1stExon;Body	chr19:18335072-18337375	Island	PDE4C	0
cg00053086	4.9e-05	7.8e-05	[-0.0001 ; 0.0002]	0.530667	1	no	+++-?--???	0	6	0.55976	chr1	233119296	+				chr1:233121927-233122136	N_Shelf	PCNX2	584	rs10973	0.244554
cg00053135	0.001482	0.000552	[ 0.0004 ; 0.0026]	0.007271	1	no	+++-+-+++?	0	9	0.682174	chr6	167032403	-	RPS6KA2;RPS6KA2	NM_021135;NM_001006932	Body;Body	chr6:167032330-167032582	Island	RPS6KA2	0	rs73259034	0.034735
cg00053261	-8.3e-05	8.7e-05	[-0.0003 ; 0.0001]	0.334883	1	no	--+-++?+??	0.734869	7	0.00093	chr7	53103214	+	POM121L12	NM_182595	TSS200	chr7:53103275-53103801	N_Shore	POM121L12	133	rs10229649	0.144402
cg00053292	2.4e-05	2.9e-05	[ 0.0000 ; 0.0001]	0.406658	1	no	-+++-?--+?	0.103158	8	0.350087	chr17	61678300	-	TACO1;TACO1	NM_016360;NM_016360	1stExon;5'UTR	chr17:61678154-61678678	Island	TACO1	0
cg00053361	0.000339	0.00028	[-0.0002 ; 0.0009]	0.226476	1	no	+--+++-+-?	0	9	0.612592	chr8	127250180	+					OpenSea	LINC00861	286738	rs16901213	0.019259
cg00053373	8.8e-05	0.000152	[-0.0002 ; 0.0004]	0.564076	1	no	-+++-+-++-	0.37235	10	0.110761	chr17	7554827	+	ATP1B2;ATP1B2	NM_001678;NM_001678	1stExon;5'UTR	chr17:7554139-7555338	Island	ATP1B2	0
cg00053393	8e-05	0.000105	[-0.0001 ; 0.0003]	0.445185	1	no	-+-++?--+-	0	9	0.619718	chr4	183064388	+	MGC45800	NR_027107	Body	chr4:183063396-183066370	Island	TENM3-AS1	0
cg00053507	2e-05	2.3e-05	[ 0.0000 ; 0.0001]	0.391122	1	no	+--++---+-	0.506655	10	0.032459	chr13	42623481	+	DGKH;DGKH	NM_152910;NM_178009	Body;Body	chr13:42623339-42623560	Island	DGKH	0
cg00053661	-1.6e-05	2.4e-05	[-0.0001 ; 0.0000]	0.507169	1	no	---++--++-	0	10	0.657662	chr2	204103685	+	CYP20A1;CYP20A1	NM_177538;NM_177538	1stExon;5'UTR	chr2:204103464-204104172	Island	CYP20A1	0
cg00053728	2.6e-05	7.4e-05	[-0.0001 ; 0.0002]	0.728553	1	no	+++---+-??	0	8	0.561472	chr2	3464167	-	TTC15	NM_016030	Body	chr2:3461654-3461863	S_Shelf	TRAPPC12	0	rs79611489	0.056424
cg00053755	7e-06	2.5e-05	[ 0.0000 ; 0.0001]	0.763624	1	no	-+-+++++++	0.498587	10	0.035767	chr5	139728711	+				chr5:139725530-139726234	S_Shelf	HBEGF	2522
cg00053851	4.6e-05	0.000105	[-0.0002 ; 0.0003]	0.661632	1	no	++---+++-+	0.208294	10	0.251334	chr1	226270442	+				chr1:226270723-226271841	N_Shore	H3P6	10738
cg00053870	-8.1e-05	0.000261	[-0.0006 ; 0.0004]	0.756554	1	no	-+-+---+??	0	8	0.775253	chr2	239040304	+	ESPNL	NM_194312	Body	chr2:239039528-239040318	Island	ESPNL	0	rs73102311	0.085623
cg00053916	-0.000295	0.000109	[-0.0005 ;-0.0001]	0.006617	1	no	--------+-	0	10	0.528463	chr8	37457329	-					OpenSea	ZNF703	95970
cg00053927	0.000293	0.000255	[-0.0002 ; 0.0008]	0.250353	1	no	++-+-+-+++	0.273647	10	0.19217	chr13	113699014	-	MCF2L;MCF2L	NM_001112732;NM_024979	Body;Body	chr13:113701833-113702280	N_Shelf	MCF2L	0
cg00054173	-0.00031	0.000391	[-0.0011 ; 0.0005]	0.428483	1	no	+--+++-+--	0	10	0.870925	chr21	34542436	-	C21orf54	NR_024102	Body		OpenSea	LINC01548	0
cg00054197	-4.6e-05	7.9e-05	[-0.0002 ; 0.0001]	0.559735	1	no	+---++---+	0.107842	10	0.343416	chr5	171765750	+	SH3PXD2B	NM_001017995	Body	chr5:171766422-171766826	N_Shore	SH3PXD2B	0
cg00054210	-0.000143	0.000158	[-0.0005 ; 0.0002]	0.365743	1	no	-++---+++-	0.460757	10	0.053796	chr8	65711644	-	CYP7B1	NM_004820	TSS1500	chr8:65710990-65711722	Island	CYP7B1	295
cg00054243	3e-05	0.000108	[-0.0002 ; 0.0002]	0.779511	1	no	-+---+-++?	0.159808	9	0.300218	chr1	53190312	+				chr1:53192023-53192428	N_Shore	ZYG11B	1817			rs148184974	0.0114	rs148184974	0.0114
cg00054248	9e-06	1.4e-05	[ 0.0000 ; 0.0000]	0.512609	1	no	-+-+++-+??	0	8	0.71453	chr17	74303798	+	QRICH2	NM_032134	TSS200	chr17:74303478-74304428	Island	QRICH2	36	rs3803738	0.278082
cg00054301	7e-06	8.8e-05	[-0.0002 ; 0.0002]	0.940579	1	no	-++++-+-+-	0.566624	10	0.013725	chr16	67237548	+	ELMO3;MIR328	NM_024712;NR_029887	Body;TSS1500	chr16:67233032-67233862	S_Shelf	ELMO3	0
cg00054408	-3.1e-05	3.4e-05	[-0.0001 ; 0.0000]	0.35773	1	no	+-+--++++-	0	10	0.754026	chr19	3275609	-	BRUNOL5	NM_021938	Body	chr19:3275608-3275970	Island	CELF5	0
cg00054472	0.00028	0.000367	[-0.0004 ; 0.0010]	0.445443	1	no	--+++----+	0	10	0.746044	chr3	9852352	+	TTLL3	NM_001025930	Body	chr3:9851476-9852171	S_Shore	ARPC4-TTLL3	0
cg00054496	1.6e-05	4.1e-05	[-0.0001 ; 0.0001]	0.689137	1	no	+++-++++--	0	10	0.999825	chr16	10855688	-	NUBP1	NM_002484	Body		OpenSea	NUBP1	0
cg00054511	2e-05	1.4e-05	[ 0.0000 ; 0.0000]	0.146684	1	no	+-++++---+	0.213108	10	0.246914	chr12	53835377	-	PRR13;PRR13	NM_018457;NM_001005354	TSS200;TSS200	chr12:53835295-53835568	Island	PCBP2	54
cg00054525	-9e-06	7.3e-05	[-0.0002 ; 0.0001]	0.898108	1	no	+-----+++-	0.118856	10	0.33344	chr16	88717587	-	CYBA	NM_000101	TSS200	chr16:88716989-88717606	Island	CYBA	94
cg00054572	-8.2e-05	0.000298	[-0.0007 ; 0.0005]	0.781963	1	no	-???-?+?+?	0.619153	4	0.048619	chr13	41347606	+				chr13:41345062-41345570	S_Shelf	MRPS31	2258
cg00054639	0.000161	0.00016	[-0.0002 ; 0.0005]	0.313772	1	no	+--+++-++-	0.087483	10	0.361703	chr2	211698619	-					OpenSea	CPS1	154787
cg00054692	-3e-06	1.5e-05	[ 0.0000 ; 0.0000]	0.850163	1	no	-++-+-++-?	0	9	0.884923	chr7	23338750	+	C7orf30	NM_138446	TSS200	chr7:23338797-23339264	N_Shore	MALSU1	188	rs113457902	0.043876
cg00054702	-0.000435	0.000753	[-0.0019 ; 0.0010]	0.563009	1	no	++-+-+----	0	10	0.550637	chr5	135528543	+	LOC389332	NR_024418	Body	chr5:135527056-135528978	Island	SMIM32	0
cg00054706	-4e-06	1.1e-05	[ 0.0000 ; 0.0000]	0.706605	1	no	+-++-+++-+	0	10	0.713683	chr2	68289972	-	C1D;C1D	NM_006333;NM_173177	5'UTR;5'UTR		OpenSea	C1D	0
cg00054741	-1.9e-05	3.8e-05	[-0.0001 ; 0.0001]	0.616989	1	no	-+----+-??	0	8	0.702914	chr19	54201247	+	MIR523	NR_030193	TSS1500		OpenSea	MIR525	375	rs10417538	0.385441
cg00054771	-2e-06	3.6e-05	[-0.0001 ; 0.0001]	0.96004	1	no	------+++-	0	10	0.674061	chr2	175202397	-				chr2:175199463-175202639	Island	SP9	128
cg00054774	-0.000197	0.000366	[-0.0009 ; 0.0005]	0.590359	1	no	+---++-+--	0.550792	10	0.017696	chr21	43373079	+	C2CD2	NM_015500	Body	chr21:43373135-43374062	N_Shore	C2CD2	0
cg00054791	-0.000284	0.000156	[-0.0006 ; 0.0000]	0.06941	1	no	--++-+++--	0.521339	10	0.026926	chr17	46985412	-	UBE2Z	NM_023079	TSS1500	chr17:46985588-46986537	N_Shore	UBE2Z	317
cg00054890	-0.000151	7.9e-05	[-0.0003 ; 0.0000]	0.056939	1	no	-++-------	0	10	0.769305	chr7	98632054	+	SMURF1;SMURF1	NM_020429;NM_181349	Body;Body	chr7:98633091-98633304	N_Shore	SMURF1	0
cg00054971	0.000459	0.000372	[-0.0003 ; 0.0012]	0.217046	1	no	+---++-+??	0.519041	8	0.042157	chr10	129796937	-	PTPRE	NM_006504	5'UTR		OpenSea	PTPRE	0	rs59812451	0.069533
cg00055052	4.1e-05	7.6e-05	[-0.0001 ; 0.0002]	0.589972	1	no	--++++-+-+	0.292081	10	0.176013	chr16	4409748	-	CORO7	NM_024535	Body		OpenSea	CORO7-PAM16	0
cg00055073	-0.00019	0.000134	[-0.0005 ; 0.0001]	0.158063	1	no	++---++---	0.169656	10	0.286915	chr2	43398118	-				chr2:43398040-43398276	Island	ZFP36L2	51421
cg00055292	-7.7e-05	0.00015	[-0.0004 ; 0.0002]	0.608739	1	no	---+++----	0	10	0.818318	chr7	4846846	-	RADIL	NM_018059	Body	chr7:4848251-4849204	N_Shore	RADIL	0
cg00055341	0.000227	0.000275	[-0.0003 ; 0.0008]	0.409306	1	no	++++-+++??	0	8	0.640993	chr2	200446845	-					OpenSea	SATB2-AS1	109363	rs16831637	0.056364
cg00055359	0.000354	0.000236	[-0.0001 ; 0.0008]	0.132616	1	no	-+-+?++?++	0.553167	8	0.028351	chr2	134023210	+	NCKAP5;NCKAP5	NM_207363;NM_207481	Body;Body	chr2:134023947-134024467	N_Shore	NCKAP5	0
cg00055510	4.2e-05	3.4e-05	[ 0.0000 ; 0.0001]	0.218984	1	no	++++-+++++	0	10	0.939951	chr2	208907911	+					OpenSea	PLEKHM3	17626
cg00055529	-3.2e-05	5.8e-05	[-0.0001 ; 0.0001]	0.576876	1	no	-++-+--?+-	0.509713	9	0.038061	chr17	37123835	+	FBXO47	NM_001008777	TSS200		OpenSea	FBXO47	179
cg00055555	-6.8e-05	7.1e-05	[-0.0002 ; 0.0001]	0.337796	1	no	-+-+++-+--	0	10	0.619778	chr10	29011001	+				chr10:29011053-29011453	N_Shore	BAMBI	39132
cg00055557	-1.1e-05	9.7e-05	[-0.0002 ; 0.0002]	0.906199	1	no	---+-+++++	0.198359	10	0.260471	chr20	53092474	+	DOK5;DOK5	NM_018431;NM_018431	1stExon;5'UTR	chr20:53091733-53092993	Island	DOK5	0
cg00055603	0.000176	0.000177	[-0.0002 ; 0.0005]	0.320723	1	no	++-+++---+	0.673601	10	0.001124	chr1	48508839	-					OpenSea	TRABD2B	46276
cg00055617	0.000144	0.000279	[-0.0004 ; 0.0007]	0.605009	1	no	-++++?+--?	0	8	0.854175	chr17	80273685	+	CD7	NM_006137	Body	chr17:80277118-80277833	N_Shelf	CD7	0
cg00055679	-8.9e-05	9.2e-05	[-0.0003 ; 0.0001]	0.329805	1	no	-++-++-+--	0.041655	10	0.401975	chr13	79170430	-				chr13:79170114-79171231	Island	OBI1-AS1	0
cg00055764	-5.6e-05	0.00064	[-0.0013 ; 0.0012]	0.9303	1	no	+++-----??	0.170387	8	0.295586	chr12	130961718	+	RIMBP2	NM_015347	Body		OpenSea	RIMBP2	0	rs12578945	0.051164
cg00055771	-0.000276	0.000344	[-0.0010 ; 0.0004]	0.422697	1	no	-+-+++-+--	0	10	0.866339	chr5	144510462	+					OpenSea	PRELID2	628118
cg00055811	0.000253	0.000304	[-0.0003 ; 0.0008]	0.40407	1	no	++?--?--++	0	8	0.583225	chr1	8543012	-	RERE;RERE	NM_012102;NM_001042681	Body;Body		OpenSea	RERE	0
cg00055848	9e-06	1e-05	[ 0.0000 ; 0.0000]	0.345639	1	no	+-+-++-++-	0.068844	10	0.378246	chr2	62422984	-	B3GNT2	NM_006577	TSS1500	chr2:62422191-62424458	Island	B3GNT2	276
cg00055881	-0.00033	0.000241	[-0.0008 ; 0.0001]	0.170957	1	no	----?++?+-	0	8	0.806273	chr1	6153073	+	KCNAB2;KCNAB2	NM_003636;NM_172130	Body;Body		OpenSea	KCNAB2	0
cg00055981	0.000159	0.000191	[-0.0002 ; 0.0005]	0.406031	1	no	++-++-++++	0.041641	10	0.401987	chr9	139228737	+	GPSM1;GPSM1	NM_001145638;NM_015597	Body;Body	chr9:139228816-139229229	N_Shore	GPSM1	0
cg00055986	5e-05	0.000243	[-0.0004 ; 0.0005]	0.836732	1	no	--++-+-+??	0.010648	8	0.421078	chr5	2537520	-					OpenSea	IRX2	208757	rs73033725	0.198536
cg00056002	0.000135	0.00038	[-0.0006 ; 0.0009]	0.723437	1	no	+--++-+-+-	0	10	0.838088	chr16	88933996	-	PABPN1L	NM_001080487	TSS1500	chr16:88937055-88937387	N_Shelf	PABPN1L	927
cg00056066	-0.000144	0.000205	[-0.0005 ; 0.0003]	0.481528	1	no	+++---++-+	0.270217	10	0.19521	chr10	25010738	+	ARHGAP21	NM_020824	Body	chr10:25011963-25013816	N_Shore	ARHGAP21	0
cg00056074	3.1e-05	2.9e-05	[ 0.0000 ; 0.0001]	0.281574	1	no	++++--++-+	0	10	0.938036	chr2	131485150	-				chr2:131485149-131485460	Island	GPR148	1491
cg00056202	-7e-06	3.3e-05	[-0.0001 ; 0.0001]	0.827909	1	no	-+---+-++-	0	10	0.983402	chr8	9791350	+				chr8:9791236-9791450	Island	MIR124-1	30367
cg00056257	0.000448	0.00035	[-0.0002 ; 0.0011]	0.20082	1	no	+--+----++	0.646582	10	0.002497	chr3	6901652	-	GRM7;GRM7	NM_181874;NM_000844	TSS1500;TSS1500	chr3:6902823-6903516	N_Shore	GRM7	1148
cg00056433	1.2e-05	2.1e-05	[ 0.0000 ; 0.0001]	0.565884	1	no	-++++--+-+	0	10	0.802027	chr1	161391807	+					OpenSea	CFAP126	54133
cg00056489	0.00032	0.000335	[-0.0003 ; 0.0010]	0.340219	1	no	+?++??+?-?	0.098836	5	0.349878	chr12	111856652	+	SH2B3	NM_005475	Body	chr12:111855896-111856750	Island	SH2B3	0	rs78894077	0.023438
cg00056497	0.000567	0.000318	[-0.0001 ; 0.0012]	0.075193	1	no	+++++---++	0	10	0.829814	chr10	134785521	-					OpenSea	LINC01168	0
cg00056541	0.000178	0.000146	[-0.0001 ; 0.0005]	0.223388	1	no	-+++--++++	0.223539	10	0.237358	chr6	164288623	-					OpenSea	QKI	288994
cg00056578	-7e-05	0.000151	[-0.0004 ; 0.0002]	0.640042	1	no	++-+-++++-	0.008011	10	0.430593	chr12	118406033	-	KSR2	NM_173598	TSS200	chr12:118406590-118407364	N_Shore	KSR2	4
cg00056624	-1.2e-05	1.1e-05	[ 0.0000 ; 0.0000]	0.293924	1	no	------++++	0.455908	10	0.056403	chr3	37902229	+	CTDSPL;CTDSPL	NM_001008392;NM_005808	TSS1500;TSS1500	chr3:37901938-37904039	Island	CTDSPL	1438
cg00056628	1e-06	2.1e-05	[ 0.0000 ; 0.0000]	0.978811	1	no	+---+-+-??	0.186882	8	0.281973	chr17	79981271	+	STRA13;LRRC45	NM_144998;NM_144999	TSS1500;TSS200	chr17:79980199-79981548	Island	LRRC45	7	rs4072801	0.396175
cg00056676	1.2e-05	2.8e-05	[ 0.0000 ; 0.0001]	0.656831	1	no	+---+-+++-	0	10	0.62087	chr5	101631668	+	SLCO4C1	NM_180991	1stExon	chr5:101632049-101632373	N_Shore	SLCO4C1	0
cg00056719	5e-06	5e-06	[ 0.0000 ; 0.0000]	0.405681	1	no	+-+-+-++++	0.395444	10	0.094089	chr12	53845867	-	PCBP2;PCBP2;PCBP2;PCBP2;PCBP2;PCBP2;PCBP2	NM_001128911;NM_031989;NM_001128914;NM_005016;NM_001128913;NM_001128912;NM_001098620	TSS200;TSS200;TSS200;TSS200;TSS200;TSS200;TSS200	chr12:53845668-53846606	Island	PCBP2	0
cg00056754	5.3e-05	0.000159	[-0.0003 ; 0.0004]	0.738358	1	no	--++-+--++	0	10	0.705244	chr1	167063958	-	DUSP27	NM_001080426	TSS200		OpenSea	STYXL2	111
cg00056767	1e-06	1.6e-05	[ 0.0000 ; 0.0000]	0.9731	1	no	--+-+++++-	0	10	0.490998	chr13	44453183	-	CCDC122;C13orf31;C13orf31	NM_144974;NM_001128303;NM_153218	5'UTR;TSS1500;TSS1500	chr13:44453207-44454295	N_Shore	CCDC122	0
cg00056985	6.5e-05	0.000244	[-0.0004 ; 0.0005]	0.789782	1	no	-++-++---?	0.366946	9	0.124959	chr9	104249490	+	C9orf125	NM_032342	TSS200	chr9:104248247-104249501	Island	PGAP4	14	rs41282145	0.0151
cg00057092	1.8e-05	3.9e-05	[-0.0001 ; 0.0001]	0.651346	1	no	+--+---++-	0.105857	10	0.345208	chr15	37030160	-	C15orf41;C15orf41	NM_001130010;NM_032499	Body;Body		OpenSea	CDIN1	0
cg00057114	-7e-06	6.4e-05	[-0.0001 ; 0.0001]	0.917575	1	no	---+++++--	0	10	0.573561	chr1	6344362	-	ACOT7;ACOT7;ACOT7;ACOT7	NM_181864;NM_181865;NM_007274;NM_181866	Body;Body;Body;Body	chr1:6341136-6341412	S_Shelf	ACOT7	0
cg00057208	-1.5e-05	4.2e-05	[-0.0001 ; 0.0001]	0.717957	1	no	-+--++-+++	0.326301	10	0.14702	chr2	219578149	+	TTLL4	NM_014640	5'UTR	chr2:219575448-219576080	S_Shelf	TTLL4	0
cg00057231	-2.3e-05	0.000174	[-0.0004 ; 0.0003]	0.893891	1	no	-+-+++----	0.308986	10	0.161508	chr3	48631958	-	COL7A1	NM_000094	Body	chr3:48631882-48632901	Island	COL7A1	0
cg00057272	1.2e-05	0.000288	[-0.0006 ; 0.0006]	0.966527	1	no	--?-+-+++?	0.471668	8	0.066263	chr8	135726252	-	ZFAT	NM_020863	TSS1500	chr8:135724770-135725552	S_Shore	ZFAT	959
cg00057317	2.4e-05	1.8e-05	[ 0.0000 ; 0.0001]	0.201844	1	no	+-+++-+++-	0	10	0.877759	chr8	11725492	+	CTSB;CTSB;CTSB;CTSB;CTSB	NM_147780;NM_147782;NM_147781;NM_001908;NM_147783	5'UTR;5'UTR;5'UTR;5'UTR;5'UTR	chr8:11725059-11725600	Island	CTSB	0
cg00057324	4.5e-05	4.1e-05	[ 0.0000 ; 0.0001]	0.268389	1	no	++-++++-+-	0	10	0.976168	chr6	47750042	+	OPN5	NM_181744	Body		OpenSea	OPN5	0
cg00057393	-1.2e-05	1.2e-05	[ 0.0000 ; 0.0000]	0.296078	1	no	----+---+?	0.725989	9	0.000293	chr15	96897796	-				chr15:96897596-96898046	Island	NR2F2	14303	rs142715716	0.0293
cg00057476	2.2e-05	0.000149	[-0.0003 ; 0.0003]	0.879998	1	no	+++--+---+	0.546281	10	0.018951	chr22	29708246	+	GAS2L1;GAS2L1;GAS2L1	NM_152237;NM_006478;NM_152236	3'UTR;Body;Body	chr22:29709281-29712013	N_Shore	GAS2L1	0
cg00057569	2.8e-05	3.8e-05	[ 0.0000 ; 0.0001]	0.458131	1	no	++-++?-???	0	6	0.540839	chr10	95462548	+	C10orf4	NM_145246	TSS1500	chr10:95462160-95462500	S_Shore	FRA10AC1	0	rs11187599	0.072034
cg00057593	-0.0002	0.000223	[-0.0006 ; 0.0002]	0.371922	1	no	--++-+++--	0.095461	10	0.354563	chr8	143916959	-	GML	NM_002066	5'UTR	chr8:143916135-143916405	S_Shore	GML	0
cg00057603	0.000513	0.000274	[ 0.0000 ; 0.0010]	0.060906	1	no	+++--+++++	0	10	0.802899	chr20	1716270	+				chr20:1716330-1716653	N_Shore	LOC100289473	37739
cg00057661	-1.1e-05	1.5e-05	[ 0.0000 ; 0.0000]	0.471696	1	no	--+-+-+--+	0.124234	10	0.328551	chr7	127228948	+	ARF5	NM_001662	Body	chr7:127227758-127229039	Island	ARF5	0
cg00057663	-9.3e-05	7.3e-05	[-0.0002 ; 0.0000]	0.199281	1	no	-+-+-+-+--	0.307864	10	0.16246	chr2	105945629	-	TGFBRAP1;TGFBRAP1	NM_001142621;NM_004257	5'UTR;5'UTR	chr2:105946164-105946773	N_Shore	TGFBRAP1	0
cg00057667	-0.000491	0.000576	[-0.0016 ; 0.0006]	0.393639	1	no	--+----++?	0	9	0.464086	chr6	140069730	-					OpenSea	FILNC1	22478
cg00057676	-5e-06	9e-06	[ 0.0000 ; 0.0000]	0.595554	1	no	+-+--++--+	0.34685	10	0.130393	chr1	178512141	-	C1orf220;C1orf220	NR_033186;NM_207467	Body;5'UTR	chr1:178511362-178512356	Island	TEX35	0
cg00057700	-1.1e-05	1.3e-05	[ 0.0000 ; 0.0000]	0.389489	1	no	--++---++-	0.218448	10	0.242018	chr10	124768526	-	ACADSB;ACADSB;IKZF5	NM_001609;NM_001609;NM_022466	1stExon;5'UTR;TSS1500	chr10:124767758-124768897	Island	ACADSB	0
cg00057722	0.000511	0.000301	[-0.0001 ; 0.0011]	0.089045	1	no	+++--+-+++	0.431903	10	0.070247	chr18	45934156	+				chr18:45934453-45937265	N_Shore	ZBTB7C	0
cg00057791	0.000414	0.000285	[-0.0001 ; 0.0010]	0.146826	1	no	-+++++++??	0	8	0.634095	chr1	12567182	-	VPS13D;SNORA59A;VPS13D;SNORA59B	NM_015378;NR_003025;NM_018156;NR_003022	Body;TSS200;Body;TSS200		OpenSea	VPS13D	0	rs78403005	0.07194
cg00057900	6.1e-05	6.8e-05	[-0.0001 ; 0.0002]	0.366287	1	no	--++?+-?--	0.544621	8	0.031518	chr7	138553470	+	KIAA1549;KIAA1549	NM_001164665;NM_020910	Body;Body	chr7:138554231-138554499	N_Shore	KIAA1549	0
cg00057966	-2.9e-05	8.5e-05	[-0.0002 ; 0.0001]	0.736071	1	no	-+-----+--	0	10	0.841294	chr17	56408694	+	MIR142	NR_029683	TSS200		OpenSea	TSPOAP1-AS1	0
cg00058009	-8.1e-05	0.00021	[-0.0005 ; 0.0003]	0.699312	1	no	+--+----+-	0	10	0.624899	chr4	122853693	-	TRPC3;TRPC3	NM_003305;NM_001130698	1stExon;Body	chr4:122853554-122854169	Island	TRPC3	0
cg00058026	0.000163	0.000276	[-0.0004 ; 0.0007]	0.55317	1	no	+-++++--++	0	10	0.953872	chr12	53172158	+	KRT76	NM_015848	TSS1500		OpenSea	KRT76	1028
cg00058113	-6e-06	1.2e-05	[ 0.0000 ; 0.0000]	0.643244	1	no	++-+-++---	0.085405	10	0.363558	chr6	33239977	-	VPS52;RPS18	NM_022553;NM_022551	TSS1500;Body	chr6:33239326-33240099	Island	RPS18	0
cg00058163	2.1e-05	0.000125	[-0.0002 ; 0.0003]	0.864038	1	no	+-++?--?-+	0	8	0.571921	chr18	5891948	-	TMEM200C	NM_001080209	1stExon	chr18:5890292-5891682	S_Shore	TMEM200C	0
cg00058291	-7.4e-05	0.000116	[-0.0003 ; 0.0002]	0.522357	1	no	---+-+--++	0	10	0.882904	chr1	228974133	+					OpenSea	RHOU	91716
cg00058296	7.7e-05	0.000167	[-0.0003 ; 0.0004]	0.644019	1	no	-+++---++-	0	10	0.612334	chr1	237947435	+	RYR2	NM_001035	Body	chr1:237947187-237947448	Island	RYR2	0
cg00058299	1.2e-05	1.7e-05	[ 0.0000 ; 0.0000]	0.455198	1	no	----+--++-	0	10	0.858411	chr1	113498193	-	SLC16A1;SLC16A1;SLC16A1	NM_001166496;NM_003051;NM_001166496	5'UTR;5'UTR;1stExon	chr1:113497986-113498206	Island	SLC16A1	0
cg00058329	-5.3e-05	3.3e-05	[-0.0001 ; 0.0000]	0.111155	1	no	+-+---+-??	0.380158	8	0.126331	chr12	133195094	+	P2RX2;P2RX2;P2RX2;P2RX2;P2RX2;P2RX2	NM_170683;NM_016318;NM_170682;NM_174872;NM_012226;NM_174873	TSS1500;TSS1500;TSS1500;TSS1500;TSS1500;TSS1500	chr12:133194868-133195544	Island	P2RX2	307	rs6560889	0.277629
cg00058413	4.9e-05	4.8e-05	[ 0.0000 ; 0.0001]	0.315987	1	no	++-+++--++	0	10	0.49945	chr5	118271271	+	DTWD2	NM_173666	Body		OpenSea	DTWD2	0
cg00058515	0.000608	0.000457	[-0.0003 ; 0.0015]	0.183769	1	no	+++--+?++-	0.063166	9	0.382627	chr2	80527798	+	CTNNA2;CTNNA2	NM_004389;NM_001164883	Body;Body	chr2:80529677-80530846	N_Shore	CTNNA2	0
cg00058644	3.2e-05	7.4e-05	[-0.0001 ; 0.0002]	0.664253	1	no	-+-+++---+	0.242968	10	0.219667	chr17	79844023	+				chr17:79846204-79846486	N_Shelf	ALYREF	1686
cg00058708	-0.000238	8.7e-05	[-0.0004 ;-0.0001]	0.005966	1	no	-+---++---	0	10	0.567197	chr2	24162568	+	UBXN2A	NM_181713	TSS1500	chr2:24163185-24163878	N_Shore	UBXN2A	0
cg00058771	-5e-06	9e-06	[ 0.0000 ; 0.0000]	0.634374	1	no	-----+++--	0	10	0.989675	chr10	103347979	-	POLL;RP11-529I10.4	NM_013274;NM_015448	TSS200;TSS200	chr10:103347679-103348215	Island	POLL	0
cg00058786	3e-05	2.7e-05	[ 0.0000 ; 0.0001]	0.259254	1	no	+-+++-+++-	0.333851	10	0.140835	chr12	49365465	+	WNT10B;WNT10B	NM_003394;NM_003394	5'UTR;1stExon	chr12:49363664-49364443	S_Shore	WNT10B	0
cg00058799	-2.6e-05	7.9e-05	[-0.0002 ; 0.0001]	0.744092	1	no	-++-++---+	0	10	0.65898	chr16	624005	-	PIGQ;PIGQ	NM_148920;NM_004204	5'UTR;5'UTR	chr16:619805-620195	S_Shelf	PIGQ	0
cg00058857	4.7e-05	8.2e-05	[-0.0001 ; 0.0002]	0.56765	1	no	++--+----+	0.333725	10	0.140937	chr3	99927991	-					OpenSea	TMEM30CP	14960
cg00058879	-0.000113	0.000234	[-0.0006 ; 0.0003]	0.628552	1	no	+--++---++	0.206691	10	0.252807	chr22	40082173	+	CACNA1I;CACNA1I	NM_001003406;NM_021096	Body;Body	chr22:40081519-40082390	Island	CACNA1I	0
cg00058887	0.000122	7.7e-05	[ 0.0000 ; 0.0003]	0.113385	1	no	++--++--++	0.488791	10	0.040038	chr4	184909018	+	STOX2	NM_020225	Body		OpenSea	STOX2	0
cg00058923	1.1e-05	3e-05	[ 0.0000 ; 0.0001]	0.727303	1	no	-+--+++-+-	0	10	0.456362	chr1	161069167	+	KLHDC9;KLHDC9;KLHDC9	NM_152366;NM_001007255;NM_001007256	Body;Body;5'UTR	chr1:161068062-161068801	S_Shore	KLHDC9	0
cg00058938	2.7e-05	7.1e-05	[-0.0001 ; 0.0002]	0.705785	1	no	++-+--+-++	0	10	0.623857	chr19	40724733	-	TTC9B	NM_152479	TSS1500	chr19:40723104-40724389	S_Shore	TTC9B	426
cg00059015	0	6.8e-05	[-0.0001 ; 0.0001]	0.999944	1	no	++--++-+++	0	10	0.611974	chr1	60340545	+	HOOK1	NM_015888	3'UTR		OpenSea	HOOK1	0
cg00059024	-7e-06	1.8e-05	[ 0.0000 ; 0.0000]	0.694448	1	no	-++--+--+-	0	10	0.471814	chr15	90233617	-	WDR93;PEX11A	NM_020212;NM_003847	TSS1500;Body	chr15:90233530-90234083	Island	PEX11A	0
cg00059034	9.8e-05	5.9e-05	[ 0.0000 ; 0.0002]	0.097428	1	no	?+??+-+-+-	0.366205	7	0.148978	chr1	98514082	+				chr1:98510966-98511710	S_Shelf	MIR137HG	0
cg00059053	0.000539	0.000375	[-0.0002 ; 0.0013]	0.151069	1	no	++?+-+++++	0.160837	9	0.29932	chr12	3602162	+	PRMT8	NM_019854	Body	chr12:3599966-3603008	Island	PRMT8	0
cg00059089	-0.000379	0.000315	[-0.0010 ; 0.0002]	0.229242	1	no	-+?+-++++?	0	8	0.489053	chr2	153263288	-	FMNL2	NM_052905	Body		OpenSea	FMNL2	0
cg00059161	0.000211	0.000248	[-0.0003 ; 0.0007]	0.393838	1	no	++---+++++	0	10	0.644533	chr3	164907027	+	SLITRK3	NM_014926	Body		OpenSea	SLITRK3	0
cg00059165	-2.9e-05	6.7e-05	[-0.0002 ; 0.0001]	0.65979	1	no	--++++++-?	0.688826	9	0.001178	chr6	36926828	-	PI16	NM_153370	Body	chr6:36926928-36927262	N_Shore	PI16	0	rs77057965	0.01477
cg00059225	-4.2e-05	4.9e-05	[-0.0001 ; 0.0001]	0.385639	1	no	+--++-+---	0	10	0.751224	chr5	151304357	+	GLRA1;GLRA1;GLRA1;GLRA1	NM_000171;NM_001146040;NM_000171;NM_001146040	1stExon;1stExon;5'UTR;5'UTR	chr5:151304226-151304824	Island	GLRA1	0
cg00059240	7.4e-05	2.7e-05	[ 0.0000 ; 0.0001]	0.005831	1	no	-+++++--++	0.264526	10	0.200275	chr10	3155604	-	PFKP	NM_002627	Body		OpenSea	PFKP	0
cg00059246	0.000422	0.00027	[-0.0001 ; 0.0010]	0.118584	1	no	++--++++--	0	10	0.849875	chr12	54337929	+	HOXC13	NM_017410	Body	chr12:54338761-54339168	N_Shore	HOXC13	0
cg00059309	-0.000173	0.00017	[-0.0005 ; 0.0002]	0.309808	1	no	+++----+--	0	10	0.779019	chr17	78293397	+	RNF213;RNF213	NM_020954;NM_020914	3'UTR;Body		OpenSea	RNF213	0
cg00059399	-4.7e-05	8.6e-05	[-0.0002 ; 0.0001]	0.582336	1	no	+++-+---++	0.115855	10	0.336164	chr5	2008272	-				chr5:2008187-2008428	Island	IRX4	120978
cg00059424	1e-06	7e-06	[ 0.0000 ; 0.0000]	0.929151	1	no	+-+-+++---	0	10	0.645504	chr22	30988148	-	PES1	NM_014303	TSS1500	chr22:30987605-30988384	Island	PES1	0
cg00059459	-1.1e-05	0.00014	[-0.0003 ; 0.0003]	0.93907	1	no	-+-+-++-++	0	10	0.926084	chr1	8343575	-					OpenSea	SLC45A1	40813
cg00059652	3.7e-05	0.000194	[-0.0003 ; 0.0004]	0.848295	1	no	--++--+--+	0	10	0.478353	chr17	67605498	+					OpenSea	MAP2K6	67027
cg00059662	-6.8e-05	0.000108	[-0.0003 ; 0.0001]	0.531863	1	no	-----+-+-+	0.251821	10	0.211668	chr13	114005317	-	GRTP1	NM_024719	Body		OpenSea	GRTP1	0
cg00059699	-3e-06	4.2e-05	[-0.0001 ; 0.0001]	0.934448	1	no	-+--++---+	0	10	0.886723	chr12	10455788	-	KLRD1	NM_001114396	TSS1500		OpenSea	KLRD1	1260
cg00059707	-0.001273	0.00064	[-0.0025 ; 0.0000]	0.046879	1	no	--+++---+-	0.525988	10	0.025305	chr10	2540911	+				chr10:2543463-2544121	N_Shelf	LINC00701	183642
cg00059737	4.4e-05	0.000179	[-0.0003 ; 0.0004]	0.804888	1	no	-++-+++-++	0.650423	10	0.002248	chr1	12400434	-	VPS13D;VPS13D	NM_015378;NM_018156	Body;Body		OpenSea	VPS13D	0
cg00059740	1.1e-05	1.8e-05	[ 0.0000 ; 0.0000]	0.550827	1	no	+-+++---??	0.135032	8	0.324484	chr7	134855689	+	C7orf49;C7orf49;C7orf49	NR_024186;NM_024033;NR_024185	TSS200;TSS200;TSS200	chr7:134854975-134855696	Island	CYREN	110	rs76510925	0.346295
cg00059854	-9e-06	4.2e-05	[-0.0001 ; 0.0001]	0.838724	1	no	-++--++--+	0	10	0.72992	chr2	236443857	+	AGAP1;AGAP1	NM_014914;NM_001037131	Body;Body	chr2:236443815-236444025	Island	AGAP1	0
cg00059911	0.000126	0.000192	[-0.0003 ; 0.0005]	0.51273	1	no	--++-+-+-+	0.540854	10	0.020537	chr12	113908960	+	LHX5	NM_022363	Body	chr12:113908887-113910681	Island	LHX5	0
cg00059930	0.00095	0.000446	[ 0.0001 ; 0.0018]	0.033325	1	no	-++-++--++	0.331784	10	0.142519	chr13	48894382	-	RB1	NM_000321	Body	chr13:48892635-48893857	S_Shore	RB1	0
cg00060061	9.3e-05	0.000281	[-0.0005 ; 0.0006]	0.739445	1	no	+-++-+-+--	0	10	0.64399	chr8	112636613	-					OpenSea	CSMD3	598544
cg00060287	-1.2e-05	1e-05	[ 0.0000 ; 0.0000]	0.245809	1	no	+++---+---	0	10	0.996445	chr17	48278086	+	COL1A1	NM_000088	Body	chr17:48276877-48279008	Island	COL1A1	0
cg00060304	-1.2e-05	3.1e-05	[-0.0001 ; 0.0000]	0.689803	1	no	+-+-+-+-+-	0	10	0.531869	chr11	31837237	-	PAX6	NM_001127612	5'UTR	chr11:31831620-31839038	Island	PAX6	0
cg00060320	-4e-06	1.1e-05	[ 0.0000 ; 0.0000]	0.701487	1	no	+-+++-+---	0	10	0.816668	chr3	134369974	+	KY	NM_178554	TSS200	chr3:134369464-134370242	Island	KY	0
cg00060374	-0.000415	0.000429	[-0.0013 ; 0.0004]	0.333695	1	no	-+-------+	0.389145	10	0.098523	chr1	1355235	-	LOC441869;LOC441869	NR_026871;NM_001145210	Body;Body	chr1:1355159-1356000	Island	ANKRD65	0
cg00060403	3e-06	2.5e-05	[ 0.0000 ; 0.0001]	0.919042	1	no	+-+++-+---	0.426192	10	0.073765	chr17	49230877	-	NME1;NME1-NME2;NME1	NM_000269;NM_001018136;NM_198175	TSS200;TSS200;TSS200	chr17:49230686-49231247	Island	NME1	18
cg00060484	0.000106	0.000231	[-0.0003 ; 0.0006]	0.647409	1	no	-+++-++++-	0	10	0.786816	chr4	3287598	-					OpenSea	RGS12	7155
cg00060500	-0.000119	4.7e-05	[-0.0002 ; 0.0000]	0.011318	1	no	---+?--?+-	0.629763	8	0.008484	chr3	197476529	+	KIAA0226;KIAA0226;FYTTD1;FYTTD1;FYTTD1	NM_001145642;NM_001145642;NM_001011537;NM_032288;NR_027840	1stExon;5'UTR;5'UTR;TSS200;TSS1500	chr3:197476262-197477556	Island	RUBCN	0
cg00060605	5.9e-05	7.9e-05	[-0.0001 ; 0.0002]	0.451744	1	no	---+++-+++	0	10	0.717422	chr5	139777061	-				chr5:139780307-139782108	N_Shelf	ANKHD1-EIF4EBP3	4336
cg00060606	-1e-06	9e-06	[ 0.0000 ; 0.0000]	0.866885	1	no	++++?--?--	0	8	0.892846	chr1	45140440	+	C1orf228;TMEM53;C1orf228	NM_001145636;NM_024587;NM_001145636	5'UTR;TSS1500;1stExon	chr1:45139770-45140584	Island	ARMH1	0
cg00060627	0.000405	0.000258	[-0.0001 ; 0.0009]	0.117294	1	no	-++--+++++	0.193663	10	0.264796	chr2	18112721	-	KCNS3	NM_002252	Body		OpenSea	KCNS3	0
cg00060641	0.000106	0.000187	[-0.0003 ; 0.0005]	0.571472	1	no	++++++-+--	0	10	0.667972	chr10	47135256	-	LOC728643	NR_003277	TSS1500		OpenSea	ANXA8	0
cg00060649	2e-05	5.1e-05	[-0.0001 ; 0.0001]	0.688169	1	no	-++++-+-++	0.378859	10	0.105948	chr12	67928800	+					OpenSea	DYRK2	113710
cg00060762	8e-06	9e-06	[ 0.0000 ; 0.0000]	0.39465	1	no	+-+-++-+??	0.117636	8	0.338518	chr15	52264133	-	LEO1	NM_138792	TSS200	chr15:52263568-52264225	Island	LEO1	174	rs17612102	0.331052
cg00060800	8e-06	0.000148	[-0.0003 ; 0.0003]	0.959119	1	no	-+----+++-	0	10	0.600854	chr5	141600994	-					OpenSea	NDFIP1	66985
cg00060836	-1.8e-05	8.2e-05	[-0.0002 ; 0.0001]	0.823308	1	no	-++-+---+?	0.444562	9	0.071846	chr8	67834312	-	SNHG6	NR_002599	Body	chr8:67837480-67837954	N_Shelf	SNHG6	0			rs73691152	0.010064	rs73691152	0.010064
cg00060880	-1.8e-05	2.4e-05	[-0.0001 ; 0.0000]	0.463473	1	no	+-++--+---	0	10	0.912306	chr12	56321627	+	WIBG;WIBG;WIBG	NM_032345;NM_032345;NM_001143853	5'UTR;1stExon;TSS1500	chr12:56320739-56321628	Island	PYM1	0
cg00060933	-0.000208	0.00023	[-0.0007 ; 0.0002]	0.364837	1	no	-++-?+-?+-	0	8	0.833622	chr6	29617602	+				chr6:29617765-29617974	N_Shore	MOG	7154
cg00060956	0.000355	0.00033	[-0.0003 ; 0.0010]	0.281843	1	no	+++--++-++	0	10	0.577107	chr1	43209576	+					OpenSea	P3H1	2428
cg00061031	-4.3e-05	0.000161	[-0.0004 ; 0.0003]	0.790328	1	no	---+-+---+	0	10	0.842431	chr9	100744026	-	ANP32B	NM_006401	TSS1500	chr9:100744982-100747768	N_Shore	ANP32B	1461
cg00061039	5.2e-05	4.3e-05	[ 0.0000 ; 0.0001]	0.229098	1	no	+++-++-+++	0	10	0.512774	chr4	187186953	-	F11	NM_000128	TSS200		OpenSea	F11	163
cg00061059	1.4e-05	6.1e-05	[-0.0001 ; 0.0001]	0.822879	1	no	-++-?+-??+	0	7	0.745313	chr19	14640983	-	TECR	NM_138501	Body	chr19:14639879-14641040	Island	TECR	0
cg00061086	-1.3e-05	1.1e-05	[ 0.0000 ; 0.0000]	0.254869	1	no	++---+-+--	0.075643	10	0.372236	chr14	50088260	+	RPL36AL;MGAT2	NM_001001;NM_002408	TSS1500;1stExon	chr14:50086955-50088261	Island	NEMF	0
cg00061150	-3.1e-05	5.8e-05	[-0.0001 ; 0.0001]	0.592352	1	no	+---+++--+	0.108996	10	0.342374	chr8	144918317	+	NRBP2	NM_178564	Body	chr8:144917878-144918318	Island	NRBP2	0
cg00061185	-0.000127	0.000185	[-0.0005 ; 0.0002]	0.492616	1	no	+---+++-+-	0	10	0.592427	chr12	50596347	-	LIMA1;LIMA1;LIMA1	NM_001113546;NM_016357;NM_001113547	Body;Body;Body		OpenSea	LIMA1	0
cg00061264	-3.5e-05	2.6e-05	[-0.0001 ; 0.0000]	0.179073	1	no	+-----+---	0	10	0.980532	chr3	23852775	-	UBE2E1;UBE2E1	NM_003341;NM_182666	Body;Body	chr3:23851987-23852508	S_Shore	UBE2E1	0
cg00061306	0	3.7e-05	[-0.0001 ; 0.0001]	0.993756	1	no	--+-+-----	0	10	0.669585	chr17	73933841	+	FBF1	NM_001080542	Body	chr17:73936881-73937417	N_Shelf	FBF1	0
cg00061413	-5e-06	0.000132	[-0.0003 ; 0.0003]	0.967951	1	no	--+---++++	0.033214	10	0.409236	chr5	168007339	-	PANK3	NM_024594	TSS1500	chr5:168006098-168006918	S_Shore	PANK3	724
cg00061520	-2.5e-05	8.6e-05	[-0.0002 ; 0.0001]	0.770173	1	no	+-----++++	0	10	0.645155	chr16	4070371	+	ADCY9	NM_001116	Body		OpenSea	ADCY9	0
cg00061629	0.000385	0.000403	[-0.0004 ; 0.0012]	0.340025	1	no	+--++?++??	0	7	0.665464	chr11	44325258	-	ALX4	NM_021926	Body	chr11:44325657-44326517	N_Shore	ALX4	0	rs10838257	0.093636
cg00061635	-0.000135	0.000221	[-0.0006 ; 0.0003]	0.54117	1	no	--++-+++-+	0.498992	10	0.035596	chr17	8311836	+					OpenSea	RNF222	10691
cg00061678	0.000459	0.000585	[-0.0007 ; 0.0016]	0.433311	1	no	-++++----+	0.32442	10	0.148574	chr1	170776719	-					OpenSea	PRRX1	68177
cg00061695	-0.000203	0.00018	[-0.0006 ; 0.0001]	0.260587	1	no	-+----+---	0.041954	10	0.401717	chr17	7311314	-	NLGN2	NM_020795	TSS200	chr17:7311672-7312063	N_Shore	NLGN2	186
cg00061764	8.6e-05	7.5e-05	[-0.0001 ; 0.0002]	0.254142	1	no	-+--++---+	0.200739	10	0.258281	chr3	67564432	+	SUCLG2	NM_003848	Body		OpenSea	SUCLG2	0
cg00061769	-7e-06	9e-06	[ 0.0000 ; 0.0000]	0.43937	1	no	+------++-	0.4773	10	0.045405	chr1	155658843	+	YY1AP1;DAP3;DAP3;YY1AP1	NM_139118;NM_004632;NM_033657;NM_139119	TSS200;TSS200;TSS200;TSS1500	chr1:155657832-155659125	Island	YY1AP1	0
cg00061792	-0.000603	0.000309	[-0.0012 ; 0.0000]	0.050848	1	no	++-+-----+	0	10	0.497752	chr10	51542259	-					OpenSea	PARG	0
cg00061805	-7.9e-05	9.7e-05	[-0.0003 ; 0.0001]	0.415604	1	no	-+---++-??	0	8	0.607714	chr5	179260048	-	SQSTM1;SQSTM1;SQSTM1	NM_001142298;NM_001142299;NM_003900	Body;Body;Body		OpenSea	SQSTM1	0	rs2241349	0.390929
cg00061811	-2e-05	0.000247	[-0.0005 ; 0.0005]	0.934022	1	no	+-+-++++??	0.662036	8	0.00422	chr6	170475845	-				chr6:170474406-170475553	S_Shore	LOC154449	87575	rs2935054	0.1937
cg00061860	7.5e-05	0.000203	[-0.0003 ; 0.0005]	0.710378	1	no	-+-+---+-+	0	10	0.746727	chr15	78953028	+					OpenSea	CHRNB4	153
cg00061989	4e-06	8e-06	[ 0.0000 ; 0.0000]	0.593973	1	no	+-++++--+-	0	10	0.951842	chr17	37618682	+	CDK12;CDK12	NM_016507;NM_015083	1stExon;1stExon	chr17:37617531-37618045	S_Shore	CDK12	0
cg00062020	-3.3e-05	0.000319	[-0.0007 ; 0.0006]	0.917678	1	no	-???+?-+-?	0.197475	5	0.288915	chr1	85100819	+	C1orf180	NR_027379	TSS200		OpenSea	LINC01555	115
cg00062070	6.4e-05	0.000195	[-0.0003 ; 0.0004]	0.741597	1	no	++--++++-+	0.175421	10	0.281604	chr15	36931666	+	C15orf41;C15orf41	NM_001130010;NM_032499	Body;TSS1500		OpenSea	CDIN1	0
cg00062245	-0.000195	0.00011	[-0.0004 ; 0.0000]	0.074906	1	no	-+-+-+++--	0.398306	10	0.092103	chr17	42462260	-	ITGA2B	NM_000419	Body	chr17:42462135-42463579	Island	ITGA2B	0
cg00062282	-0.000134	0.000141	[-0.0004 ; 0.0001]	0.342649	1	no	++-+-+++-+	0	10	0.672699	chr22	50747369	-	PLXNB2	NM_012401	TSS1500	chr22:50745415-50746125	S_Shore	PLXNB2	1367
cg00062285	0.000516	0.000346	[-0.0002 ; 0.0012]	0.135732	1	no	++?-+?+++?	0.424837	7	0.107605	chr3	99193044	+					OpenSea	MIR548G	80107
cg00062312	5e-06	1.5e-05	[ 0.0000 ; 0.0000]	0.759338	1	no	+-+-+-+--+	0.073506	10	0.374127	chr1	23346344	+	KDM1A;KDM1A	NM_015013;NM_001009999	1stExon;1stExon	chr1:23345814-23346677	Island	KDM1A	0
cg00062356	4.7e-05	0.000111	[-0.0002 ; 0.0003]	0.676345	1	no	-+?-+??-??	0.782328	5	0.001042	chr12	58087544	-	OS9;OS9;OS9;OS9	NM_001017958;NM_001017957;NM_001017956;NM_006812	TSS200;TSS200;TSS200;TSS200	chr12:58087531-58088029	Island	OS9	192
cg00062437	-0.000432	0.000164	[-0.0008 ;-0.0001]	0.008657	1	no	-+---+-+-?	0.084166	9	0.365124	chr22	23728539	-				chr22:23730282-23730537	N_Shore	CES5AP1	4225			rs112447455	0.013724
cg00062776	-0.001157	0.000439	[-0.0020 ;-0.0003]	0.008445	1	no	---+-----?	0	9	0.990694	chr19	49402424	+	TULP2	NM_003323	TSS1500	chr19:49403222-49403618	N_Shore	TULP2	427	rs185800095	0.0133
cg00062873	-3.7e-05	8e-05	[-0.0002 ; 0.0001]	0.644658	1	no	+----+--??	0	8	0.716832	chr7	124765471	-					OpenSea	POT1	195433	rs114411402	0.069505
cg00063006	0.000236	0.000488	[-0.0007 ; 0.0012]	0.629136	1	no	--++++---?	0	9	0.667812	chr6	32847530	-	PPP1R2P1	NR_027771	Body	chr6:32847498-32847846	Island	LOC100294145	14421	rs118156221	0.019097
cg00063066	-3.9e-05	3.1e-05	[-0.0001 ; 0.0000]	0.209984	1	no	--+---+-+-	0.31508	10	0.156364	chr6	126661328	-	C6orf173;C6orf173	NM_001012507;NM_001012507	5'UTR;1stExon	chr6:126661135-126661387	Island	CENPW	0
cg00063077	2.1e-05	5.4e-05	[-0.0001 ; 0.0001]	0.704163	1	no	--+++++-??	0.03178	8	0.405355	chr1	101360652	+	SLC30A7;EXTL2;EXTL2;SLC30A7	NM_001144884;NM_001033025;NM_001439;NM_133496	TSS1500;TSS1500;TSS1500;TSS1500	chr1:101360588-101360832	Island	EXTL2	0	rs3806163	0.489536
cg00063111	4.6e-05	0.000121	[-0.0002 ; 0.0003]	0.705758	1	no	+++++-++--	0.418575	10	0.078586	chr3	39448952	-	SNORA6;RPSA;RPSA	NR_002325;NM_002295;NM_001012321	TSS1500;5'UTR;TSS200	chr3:39447890-39448644	S_Shore	RPSA	0
cg00063144	-1.7e-05	4e-05	[-0.0001 ; 0.0001]	0.669678	1	no	-+----+--+	0.074425	10	0.373314	chr17	39554055	-	KRT31	NM_002277	TSS1500		OpenSea	KRT31	210
cg00063174	-3e-06	1.2e-05	[ 0.0000 ; 0.0000]	0.822017	1	no	--++++-++-	0.285136	10	0.182062	chr2	228736253	+	WDR69	NM_178821	TSS200	chr2:228736230-228736544	Island	DAW1	72
cg00063246	0.000349	0.000294	[-0.0002 ; 0.0009]	0.235126	1	no	+-+++---++	0.521546	10	0.026852	chr8	55242836	+					OpenSea	SOX17	127657
cg00063291	-9.9e-05	0.00035	[-0.0008 ; 0.0006]	0.777101	1	no	+-++-+---+	0.594474	10	0.008286	chr5	1055962	+	SLC12A7	NM_006598	Body	chr5:1056321-1056685	N_Shore	SLC12A7	0
cg00063346	0.000225	0.000163	[-0.0001 ; 0.0005]	0.166474	1	no	++-+++--+-	0.267587	10	0.197548	chr1	228489289	-	OBSCN;OBSCN	NM_052843;NM_001098623	Body;Body		OpenSea	OBSCN	0
cg00063357	6.3e-05	0.000205	[-0.0003 ; 0.0005]	0.757823	1	no	---++---++	0.235273	10	0.226653	chr4	158117227	-					OpenSea	GLRB	23984
cg00063369	-2.6e-05	5.6e-05	[-0.0001 ; 0.0001]	0.642422	1	no	-+-+-+--+-	0.694698	10	0.000538	chr2	213811478	+					OpenSea	MIR4776-1	20417
cg00063456	-3.3e-05	3.8e-05	[-0.0001 ; 0.0000]	0.382968	1	no	-+---+---+	0	10	0.686619	chr1	231518525	-	EGLN1	NM_022051	Body		OpenSea	EGLN1	0
cg00063471	2.6e-05	0.00017	[-0.0003 ; 0.0004]	0.880665	1	no	+---++---+	0.028367	10	0.413381	chr15	51385970	-	TNFAIP8L3	NM_207381	Body	chr15:51385861-51387203	Island	TNFAIP8L3	0
cg00063503	2.1e-05	4.8e-05	[-0.0001 ; 0.0001]	0.656267	1	no	-+--+--+-+	0	10	0.983974	chr8	145822899	+	KIAA1688	NM_025251	Body	chr8:145823490-145823696	N_Shore	ARHGAP39	0
cg00063535	-2e-05	8.4e-05	[-0.0002 ; 0.0001]	0.814259	1	no	--++-+---+	0	10	0.633253	chr12	113729491	-	TPCN1;TPCN1	NM_001143819;NM_017901	Body;Body		OpenSea	TPCN1	0
cg00063567	-4e-06	7e-06	[ 0.0000 ; 0.0000]	0.551493	1	no	--+--+-++-	0	10	0.527501	chr2	54014461	+	ERLEC1;LOC100302652;ASB3;ASB3;ERLEC1;ERLEC1	NM_001127397;NM_001164165;NM_016115;NM_145863;NM_015701;NM_001127398	1stExon;Body;TSS1500;TSS1500;1stExon;1stExon	chr2:54013801-54014498	Island	ASB3	0
cg00063649	-4e-06	9e-06	[ 0.0000 ; 0.0000]	0.675651	1	no	+-+++--+--	0.171352	10	0.285353	chr15	67813698	+	C15orf61	NM_001143936	1stExon	chr15:67813370-67814181	Island	IQCH-AS1	0
cg00063699	-0.000475	0.000197	[-0.0009 ;-0.0001]	0.016217	1	no	?-?+-?-+??	0	5	0.841206	chr1	214624242	+	PTPN14	NM_005401	Body		OpenSea	PTPN14	0	rs6698007	0.375572
cg00063703	-8.4e-05	6.4e-05	[-0.0002 ; 0.0000]	0.192062	1	no	-++--+-+--	0	10	0.693236	chr12	20521087	+	PDE3A	NM_000921	TSS1500	chr12:20521616-20523122	N_Shore	PDE3A	1090
cg00063734	-5.1e-05	0.00011	[-0.0003 ; 0.0002]	0.642918	1	no	-++----+++	0	10	0.934555	chr15	68261134	+				chr15:68260501-68260710	S_Shore	PIAS1	85436
cg00063744	-1e-05	2.7e-05	[-0.0001 ; 0.0000]	0.701981	1	no	+-+----+-+	0	10	0.67165	chr2	97174026	-	NEURL3	NR_026875	TSS200	chr2:97173851-97174485	Island	NEURL3	179
cg00063748	-0.000138	0.000128	[-0.0004 ; 0.0001]	0.27839	1	no	+----+-++-	0	10	0.520489	chr1	3352986	-	PRDM16;PRDM16	NM_199454;NM_022114	3'UTR;3'UTR	chr1:3351365-3351632	S_Shore	PRDM16	0
cg00063773	8e-06	9e-05	[-0.0002 ; 0.0002]	0.927126	1	no	-+-++?+-+-	0	9	0.918229	chr3	142314493	+	PLS1	NM_001145319	TSS1500	chr3:142315171-142315567	N_Shore	PLS1	734
cg00063828	-0.000282	0.000185	[-0.0006 ; 0.0001]	0.127937	1	no	-+---+-++-	0	10	0.688926	chr16	85749496	+	C16orf74	NM_206967	Body		OpenSea	C16orf74	0
cg00063909	0.000236	0.000216	[-0.0002 ; 0.0007]	0.274858	1	no	++++?-+?-+	0	8	0.592357	chr2	64877006	+	SERTAD2	NM_014755	5'UTR	chr2:64880319-64881868	N_Shelf	SERTAD2	0
cg00063945	-8e-06	1.1e-05	[ 0.0000 ; 0.0000]	0.495172	1	no	--+---++--	0	10	0.768582	chr18	3450342	-	TGIF1;TGIF1;TGIF1;TGIF1;TGIF1;TGIF1;TGIF1;TGIF1	NM_174886;NM_173208;NM_003244;NM_173209;NM_170695;NM_173210;NM_003244;NM_173207	5'UTR;5'UTR;5'UTR;5'UTR;TSS1500;TSS1500;1stExon;Body	chr18:3448006-3452360	Island	TGIF1	0
cg00063979	7e-06	4.2e-05	[-0.0001 ; 0.0001]	0.868214	1	no	+--+++----	0	10	0.53764	chr5	139075286	+				chr5:139076542-139077179	N_Shore	CXXC5	12605
cg00063982	-1.8e-05	0.000198	[-0.0004 ; 0.0004]	0.928809	1	no	---+?++??+	0.015996	7	0.412353	chr1	53040491	-					OpenSea	TUT4	21360
cg00064020	0.000171	0.000142	[-0.0001 ; 0.0004]	0.229239	1	no	-+--+++++-	0.329692	10	0.144232	chr3	183894761	+	AP2M1;AP2M1	NM_004068;NM_001025205	5'UTR;5'UTR	chr3:183892455-183893184	S_Shore	AP2M1	0
cg00064051	-1e-06	1.3e-05	[ 0.0000 ; 0.0000]	0.959788	1	no	+-+-++--+-	0	10	0.704769	chr16	3314045	+				chr16:3313946-3314789	Island	LINC00921	0
cg00064080	2.4e-05	4.3e-05	[-0.0001 ; 0.0001]	0.577909	1	no	-++-+-+-+-	0	10	0.889081	chr10	122598254	-					OpenSea	WDR11-AS1	0
cg00064235	-6.1e-05	0.000293	[-0.0006 ; 0.0005]	0.835833	1	no	--+++--+--	0	10	0.571439	chr10	102989598	+	FLJ41350;LBX1	NR_029380;NM_006562	Body;TSS1500	chr10:102984182-102990063	Island	LBX1-AS1	0
cg00064255	-1e-05	5.7e-05	[-0.0001 ; 0.0001]	0.857398	1	no	+-++?-+--?	0	8	0.956202	chr1	90100012	-	LRRC8C	NM_032270	5'UTR	chr1:90098230-90099292	S_Shore	LRRC8C	0	rs11800647	0.039799
cg00064261	-1.2e-05	4e-05	[-0.0001 ; 0.0001]	0.75906	1	no	+--++---+-	0.110914	10	0.34064	chr1	229570057	+	ACTA1	NM_001100	TSS1500	chr1:229567206-229570684	Island	ACTA1	213
cg00064284	-3e-06	1.6e-05	[ 0.0000 ; 0.0000]	0.859703	1	no	+-+-+---+-	0	10	0.673364	chr11	101981184	-	YAP1;YAP1	NM_001130145;NM_006106	TSS200;TSS200	chr11:101980632-101982330	Island	YAP1	6
cg00064296	0.00023	0.000347	[-0.0005 ; 0.0009]	0.508469	1	no	+++-++----	0.602557	10	0.007045	chr8	88712003	-					OpenSea	DCAF4L2	170966
cg00064347	5e-06	1.3e-05	[ 0.0000 ; 0.0000]	0.729145	1	no	-++--+-+??	0.446794	8	0.081014	chr3	197477238	-	FYTTD1;FYTTD1;FYTTD1;KIAA0226	NM_032288;NM_001011537;NR_027840;NM_001145642	Body;5'UTR;TSS200;TSS1500	chr3:197476262-197477556	Island	FYTTD1	0	rs6806100	0.235858
cg00064415	-2.1e-05	1.6e-05	[-0.0001 ; 0.0000]	0.189038	1	no	-+--+--+--	0	10	0.778663	chr17	31325472	-					OpenSea	SPACA3	579
cg00064589	-2.9e-05	3.6e-05	[-0.0001 ; 0.0000]	0.412786	1	no	---+--+-??	0	8	0.899729	chr10	29891284	-	MIR938;SVIL;SVIL	NR_030634;NM_021738;NM_003174	TSS200;5'UTR;5'UTR		OpenSea	SVIL	0	rs12416605	0.165211
cg00064778	-3.5e-05	0.00011	[-0.0003 ; 0.0002]	0.748352	1	no	+-+-----++	0	10	0.526806	chr5	126564742	-				chr5:126564997-126565580	N_Shore	MEGF10	61712
cg00064840	2e-06	0.000175	[-0.0003 ; 0.0003]	0.99074	1	no	---+-+++-+	0.60498	10	0.006701	chr7	4784485	+	FOXK1	NM_001037165	Body	chr7:4784820-4785058	N_Shore	FOXK1	0
cg00064950	-1.9e-05	1.8e-05	[-0.0001 ; 0.0000]	0.29537	1	no	+------+-+	0.397476	10	0.092677	chr17	7184216	+	SLC2A4	NM_001042	TSS1500	chr17:7184024-7185687	Island	SLC2A4	836
cg00065048	-8.2e-05	0.000143	[-0.0004 ; 0.0002]	0.565905	1	no	-+---+++--	0	10	0.656655	chr1	27962037	+	FGR	NM_005248	TSS1500	chr1:27960567-27961023	S_Shore	FGR	309
cg00065071	-1.9e-05	2.2e-05	[-0.0001 ; 0.0000]	0.397248	1	no	+-----++--	0	10	0.807602	chr1	113162105	+	ST7L;CAPZA1;ST7L;ST7L;CAPZA1;ST7L	NM_138727;NM_006135;NM_138728;NM_138729;NM_006135;NM_017744	TSS200;1stExon;TSS200;TSS200;5'UTR;TSS200	chr1:113161591-113162571	Island	ST7L	0
cg00065088	6.1e-05	7.7e-05	[-0.0001 ; 0.0002]	0.42976	1	no	+-+++-+-+-	0.461832	10	0.053228	chr8	144943738	+	EPPK1	NM_031308	1stExon	chr8:144944614-144945388	N_Shore	EPPK1	0
cg00065215	0.00045	0.0004	[-0.0003 ; 0.0012]	0.259572	1	no	+++----+++	0.740654	10	6.72e-05	chr1	18959268	-	PAX7;PAX7;PAX7	NM_013945;NM_002584;NM_001135254	Body;Body;Body	chr1:18956895-18959829	Island	PAX7	0
cg00065302	0.00018	0.000164	[-0.0001 ; 0.0005]	0.272866	1	no	-+++-+-+++	0.354906	10	0.124063	chr21	30366250	-	RNF160	NM_015565	TSS1500	chr21:30364965-30365342	S_Shore	LTN1	972
cg00065368	2e-05	3.9e-05	[-0.0001 ; 0.0001]	0.608607	1	no	+--++-+-+?	0.081603	9	0.367274	chr16	3768920	-	TRAP1	NM_016292	TSS1500	chr16:3766977-3767935	S_Shore	TRAP1	1321			rs10468313	0.013467
cg00065385	-1.6e-05	1.4e-05	[ 0.0000 ; 0.0000]	0.230235	1	no	---++-+---	0.496342	10	0.036721	chr9	111623395	+	ACTL7A	NM_006687	TSS1500		OpenSea	ACTL7A	1206
cg00065396	6e-05	0.000168	[-0.0003 ; 0.0004]	0.71962	1	no	-+-+--+--+	0.575695	10	0.011745	chr6	26594778	+				chr6:26596046-26596321	N_Shore	ABT1	2391
cg00065408	-3e-06	2.2e-05	[ 0.0000 ; 0.0000]	0.886031	1	no	--++-+-+--	0	10	0.733836	chr12	49212475	-	CACNB3	NM_000725	TSS200	chr12:49212162-49212642	Island	CACNB3	0
cg00065569	-1.2e-05	2.2e-05	[-0.0001 ; 0.0000]	0.576564	1	no	++------+-	0	10	0.788266	chr1	113666867	-	LRIG2	NM_014813	3'UTR		OpenSea	LRIG2	0
cg00065570	-0.00026	0.000142	[-0.0005 ; 0.0000]	0.067694	1	no	+----+---?	0	9	0.86697	chr8	145641991	-	SLC39A4;SLC39A4	NM_130849;NM_017767	1stExon;TSS200	chr8:145641915-145642118	Island	SLC39A4	0	rs73374077	0.013254
cg00065726	0	2.3e-05	[ 0.0000 ; 0.0000]	0.999835	1	no	++-+--++??	0	8	0.997674	chr3	194406929	+	FAM43A;FAM43A	NM_153690;NM_153690	5'UTR;1stExon	chr3:194406440-194409045	Island	FAM43A	0	rs63360263	0.315838
cg00065905	-5e-06	3.1e-05	[-0.0001 ; 0.0001]	0.865558	1	no	+--+?-+?+-	0	8	0.517868	chr1	116381304	-	NHLH2;NHLH2	NM_001111061;NM_005599	5'UTR;5'UTR	chr1:116380359-116382364	Island	NHLH2	0
cg00065919	-7e-06	1.2e-05	[ 0.0000 ; 0.0000]	0.563845	1	no	----+---+-	0.128603	10	0.324572	chr3	48956159	+	C3orf71;ARIH2	NM_001123040;NM_006321	1stExon;TSS200	chr3:48955810-48956938	Island	ARIH2OS	0
cg00065921	-1e-06	7e-06	[ 0.0000 ; 0.0000]	0.915028	1	no	+---+-+---	0.711075	10	0.000279	chr2	37458357	-	CEBPZ;C2orf56;C2orf56	NM_005760;NM_001083946;NM_144736	Body;TSS1500;TSS1500	chr2:37458398-37459199	N_Shore	CEBPZ	0
cg00065935	-8e-06	1.7e-05	[ 0.0000 ; 0.0000]	0.64104	1	no	--++---++-	0.362915	10	0.117884	chr3	120627088	-	STXBP5L;STXBP5L	NM_014980;NM_014980	1stExon;5'UTR	chr3:120626880-120627579	Island	STXBP5L	0
cg00065957	-5.3e-05	0.000114	[-0.0003 ; 0.0002]	0.645292	1	no	++---+++--	0.249737	10	0.213546	chr1	53099352	-	FAM159A	NM_001042693	Body	chr1:53098629-53099303	S_Shore	SHISAL2A	0
cg00066153	-1.6e-05	2.9e-05	[-0.0001 ; 0.0000]	0.571547	1	no	----+--+-+	0	10	0.894824	chr11	125550744	+	ACRV1;ACRV1;ACRV1;ACRV1;ACRV1;ACRV1;ACRV1;ACRV1;ACRV1;ACRV1;ACRV1;ACRV1;ACRV1;ACRV1;ACRV1;ACRV1;ACRV1;ACRV1	NM_020107;NM_020110;NM_020113;NM_020115;NM_020108;NM_001612;NM_020107;NM_020115;NM_020110;NM_001612;NM_020108;NM_020069;NM_020113;NM_020111;NM_020111;NM_020109;NM_020069;NM_020109	1stExon;1stExon;5'UTR;1stExon;5'UTR;5'UTR;5'UTR;5'UTR;5'UTR;1stExon;1stExon;1stExon;1stExon;1stExon;5'UTR;1stExon;5'UTR;5'UTR		OpenSea	ACRV1	0
cg00066184	3.7e-05	0.00012	[-0.0002 ; 0.0003]	0.759011	1	no	+--++++-+-	0.236606	10	0.225441	chr3	118663697	+	IGSF11;IGSF11	NM_001015887;NM_152538	Body;Body		OpenSea	IGSF11	0
cg00066198	6e-06	2.3e-05	[ 0.0000 ; 0.0001]	0.777042	1	no	+-++-+?+??	0.283032	7	0.212324	chr18	11908695	-	MPPE1	NM_023075	TSS200	chr18:11908222-11909082	Island	MPPE1	0	rs2289630	0.212163
cg00066239	0.00075	0.000471	[-0.0002 ; 0.0017]	0.11106	1	no	-+---+++++	0.73501	10	9.06e-05	chr17	78472159	-					OpenSea	NPTX1	21754
cg00066270	0.000202	0.000133	[-0.0001 ; 0.0005]	0.130499	1	no	-+++++-+++	0.07905	10	0.369214	chr1	186265270	+	PRG4;PRG4;PRG4;PRG4;MIR548F1	NM_005807;NM_001127710;NM_001127708;NM_001127709;NR_031642	TSS200;TSS200;TSS200;TSS200;Body		OpenSea	MIR548F1	0
cg00066351	8.6e-05	0.00014	[-0.0002 ; 0.0004]	0.542061	1	no	-+++++++++	0	10	0.601343	chr7	150130551	-					OpenSea	LINC00996	189
cg00066449	-3.2e-05	1.4e-05	[-0.0001 ; 0.0000]	0.01949	1	no	--++-+----	0.219764	10	0.240812	chr7	99063909	-	ATP5J2;ATP5J2;ATP5J2;ATP5J2	NM_004889;NM_001003713;NM_001003714;NM_001039178	TSS200;TSS200;TSS200;TSS200	chr7:99063423-99063624	S_Shore	ATP5MF-PTCD1	84
cg00066468	-6e-06	1.1e-05	[ 0.0000 ; 0.0000]	0.543759	1	no	+----++++-	0.308852	10	0.161622	chr15	40861791	+	RPUSD2	NM_152260	1stExon	chr15:40861411-40862115	Island	RPUSD2	0
cg00066499	5e-06	1.1e-05	[ 0.0000 ; 0.0000]	0.635255	1	no	+-+--+-+-+	0	10	0.70575	chr1	26826677	+				chr1:26826676-26827474	Island	HMGN2	23543
cg00066508	-1e-06	6.1e-05	[-0.0001 ; 0.0001]	0.992467	1	no	-+--+---++	0.302653	10	0.166903	chr12	110355602	-	TCHP;TCHP	NM_001143852;NM_032300	3'UTR;3'UTR		OpenSea	TCHP	0
cg00066512	-4.2e-05	6.8e-05	[-0.0002 ; 0.0001]	0.533997	1	no	+??---+-+?	0.032788	7	0.400796	chr12	63199712	-	PPM1H	NM_020700	Body	chr12:63195657-63195909	S_Shelf	PPM1H	0
cg00066554	-3e-05	8.2e-05	[-0.0002 ; 0.0001]	0.715005	1	no	-----+--++	0	10	0.968342	chr1	160385636	+	VANGL2	NM_020335	Body	chr1:160389103-160389386	N_Shelf	VANGL2	0
cg00066627	6.5e-05	0.000149	[-0.0002 ; 0.0004]	0.662018	1	no	---+++-+++	0	10	0.542847	chr6	25693139	+	SCGN	NM_006998	Body		OpenSea	SCGN	0
cg00066663	-0.000301	0.000132	[-0.0006 ; 0.0000]	0.022068	1	no	-+---+-+-+	0.398153	10	0.092209	chr17	7792674	+	CHD3;CHD3;CHD3	NM_001005271;NM_005852;NM_001005273	Body;Body;Body	chr17:7788261-7789091	S_Shelf	CHD3	0
cg00066671	-3.6e-05	1.9e-05	[-0.0001 ; 0.0000]	0.054714	1	no	+-++-+-+--	0.204053	10	0.255233	chr1	102462590	-	OLFM3;OLFM3	NM_058170;NM_058170	5'UTR;1stExon		OpenSea	OLFM3	0
cg00066722	8.2e-05	5.6e-05	[ 0.0000 ; 0.0002]	0.141305	1	no	++++++?-+-	0	9	0.454272	chr1	43634520	-	EBNA1BP2;EBNA1BP2	NM_001159936;NM_006824	Body;Body	chr1:43637503-43638052	N_Shelf	EBNA1BP2	0
cg00066729	-2e-06	1e-05	[ 0.0000 ; 0.0000]	0.838152	1	no	----?--?+-	0.026485	8	0.409324	chr13	73633071	+	KLF5	NM_001730	TSS200	chr13:73632860-73634370	Island	KLF5	0
cg00066748	0.000117	0.000212	[-0.0003 ; 0.0005]	0.581316	1	no	-+?--?++++	0	8	0.757499	chr8	496527	+	C8orf42	NM_175075	TSS1500	chr8:494155-496083	S_Shore	TDRP	745
cg00066750	-0.000275	0.000407	[-0.0011 ; 0.0005]	0.499538	1	no	+-----+++?	0	9	0.60696	chr6	126080132	+	HEY2	NM_012259	Body	chr6:126080334-126080831	N_Shore	HEY2	0	rs3734639	0.0197
cg00066805	-0.00031	0.000362	[-0.0010 ; 0.0004]	0.391704	1	no	++-+-++--+	0.364916	10	0.116359	chr6	169559396	-					OpenSea	THBS2	56477
cg00066816	1.5e-05	7.6e-05	[-0.0001 ; 0.0002]	0.845112	1	no	+-++++-+--	0.34055	10	0.135419	chr5	158758353	+	IL12B	NM_002187	TSS1500	chr5:158758474-158758839	N_Shore	LOC285626	171
cg00066817	0.000106	5.5e-05	[ 0.0000 ; 0.0002]	0.055464	1	no	++?+++-+-+	0	9	0.929918	chr18	72777307	+	ZNF407	NM_017757	3'UTR		OpenSea	ZNF407	0
cg00066828	0.000346	0.000117	[ 0.0001 ; 0.0006]	0.003218	1	no	++++++++-+	0.015945	10	0.423924	chr17	1837612	+				chr17:1837587-1837859	Island	RTN4RL1	357
cg00066854	1.6e-05	0.000117	[-0.0002 ; 0.0002]	0.888022	1	no	++---+++??	0.454317	8	0.076413	chr10	113987376	+					OpenSea	GPAM	43838	rs117901113	0.056858
cg00066919	0.000818	0.000378	[ 0.0001 ; 0.0016]	0.030274	1	no	+++++--+++	0.251497	10	0.21196	chr2	121427740	+					OpenSea	GLI2	65457
cg00066925	5.6e-05	0.00015	[-0.0002 ; 0.0004]	0.707987	1	no	+++-++--++	0	10	0.954712	chr12	48921980	+				chr12:48921774-48922129	Island	OR8S1	93
cg00066942	9e-05	0.000188	[-0.0003 ; 0.0005]	0.630395	1	no	++++--+++-	0.18681	10	0.271109	chr2	149401448	-	EPC2	NM_015630	TSS1500	chr2:149401671-149403498	N_Shore	EPC2	1110
cg00067018	-0.000124	0.00018	[-0.0005 ; 0.0002]	0.491463	1	no	+-+------+	0	10	0.506655	chr12	45445370	+	DBX2	NM_001004329	TSS1500	chr12:45444202-45445386	Island	DBX2	487
cg00067032	0.000805	0.000275	[ 0.0003 ; 0.0013]	0.003471	1	no	++++?+-?++	0.156549	8	0.306949	chr6	32975816	+	HLA-DOA	NM_002119	Body	chr6:32975684-32975926	Island	HLA-DOA	0
cg00067058	3.6e-05	0.000195	[-0.0003 ; 0.0004]	0.85323	1	no	--++--+-++	0	10	0.446384	chr1	27220891	+	GPATCH3	NM_022078	Body	chr1:27216161-27217045	S_Shelf	GPATCH3	0
cg00067102	-2.5e-05	1.6e-05	[-0.0001 ; 0.0000]	0.122332	1	no	---+----+-	0	10	0.925197	chr1	241803367	+	OPN3	NM_014322	1stExon	chr1:241802960-241803649	Island	OPN3	0
cg00067124	-0.000128	0.000107	[-0.0003 ; 0.0001]	0.2312	1	no	-----+-+++	0	10	0.692454	chr3	15466687	+	METTL6	NM_152396	Body	chr3:15468932-15469432	N_Shelf	METTL6	0
cg00067126	9.1e-05	0.000157	[-0.0002 ; 0.0004]	0.562399	1	no	---++-+++-	0	10	0.498906	chr2	122493570	-	MKI67IP	NM_032390	Body	chr2:122494108-122494494	N_Shore	NIFK	0
cg00067196	0.000158	9.7e-05	[ 0.0000 ; 0.0003]	0.103636	1	no	-++-+++-++	0.328116	10	0.145525	chr1	204189242	+	PLEKHA6	NM_014935	3'UTR		OpenSea	PLEKHA6	0
cg00067274	-3.4e-05	0.00015	[-0.0003 ; 0.0003]	0.822494	1	no	--++-?-+++	0	9	0.597496	chr4	155313256	-	DCHS2;DCHS2	NM_017639;NM_001142552	TSS1500;Body		OpenSea	DCHS2	0
cg00067365	1.2e-05	6e-06	[ 0.0000 ; 0.0000]	0.035807	1	no	+---++++-+	0.022029	10	0.418775	chr5	43121575	-	ZNF131	NM_003432	TSS200	chr5:43120926-43122005	Island	ZNF131	0
cg00067414	-0.000356	9.7e-05	[-0.0005 ;-0.0002]	0.000235	1	no	------+-??	0	8	0.44171	chr6	151188081	-	MTHFD1L	NM_015440	Body	chr6:151186747-151188112	Island	MTHFD1L	0	rs11968785	0.100183
cg00067471	-0.000115	8.9e-05	[-0.0003 ; 0.0001]	0.193165	1	no	-+-+-+-++-	0.423144	10	0.075677	chr19	1241377	-	ATP5D;ATP5D	NM_001001975;NM_001687	TSS1500;TSS1500	chr19:1241619-1242569	N_Shore	ATP5F1D	370
cg00067518	0.000148	0.000253	[-0.0003 ; 0.0006]	0.558519	1	no	+-++-++-+?	0.008008	9	0.427187	chr1	7763225	-	CAMTA1	NM_015215	Body	chr1:7764593-7765856	N_Shore	CAMTA1	0	rs116293676	0.019548
cg00067528	-0.000141	0.000274	[-0.0007 ; 0.0004]	0.606517	1	no	-+----++??	0.316117	8	0.175607	chr2	71191167	+	ATP6V1B1	NM_001692	Body	chr2:71192094-71192495	N_Shore	ATP6V1B1	0	rs17006586	0.092458
cg00067538	0.000109	0.000117	[-0.0001 ; 0.0003]	0.353952	1	no	-+--?++?++	0.306221	8	0.183548	chr2	231859946	-	SPATA3	NM_139073	TSS1500	chr2:231854997-231855957	S_Shelf	SPATA3-AS1	0
cg00067574	3e-06	9e-06	[ 0.0000 ; 0.0000]	0.707287	1	no	++++-++++-	0	10	0.677115	chr2	46770281	+	RHOQ	NM_012249	1stExon	chr2:46770149-46770370	Island	RHOQ	0
cg00067576	-1e-06	1.5e-05	[ 0.0000 ; 0.0000]	0.959469	1	no	--+++--++-	0.202965	10	0.256233	chr19	2475014	+	GADD45B	NM_015675	TSS1500	chr19:2474610-2476828	Island	GADD45B	1107
cg00067588	0.00095	0.000426	[ 0.0001 ; 0.0018]	0.025953	1	no	+-++++-+++	0.34101	10	0.13505	chr10	10561707	+					OpenSea	SFTA1P	264693
cg00067600	-0.000125	0.000193	[-0.0005 ; 0.0003]	0.51626	1	no	----?-+?++	0	8	0.862296	chr3	34109141	-					OpenSea	PDCD6IP	197941
cg00067720	0.000356	0.000304	[-0.0002 ; 0.0010]	0.240831	1	no	-+++?++-++	0	9	0.805186	chr5	67521141	-	PIK3R1	NM_181523	TSS1500		OpenSea	PIK3R1	0
cg00067742	0.000201	0.000375	[-0.0005 ; 0.0009]	0.591949	1	no	++++-+-+--	0.307389	10	0.162864	chr2	1926888	-	MYT1L	NM_015025	Body		OpenSea	MYT1L	0
cg00067758	0.001073	0.000455	[ 0.0002 ; 0.0020]	0.01841	1	no	-++++++-+?	0.070271	9	0.376736	chr6	92185790	+					OpenSea	MIR4643	45586	rs77932864	0.030382
cg00067768	8.6e-05	0.000183	[-0.0003 ; 0.0004]	0.637778	1	no	+-+-+-+?+-	0.170037	9	0.291284	chr3	183886674	-	DVL3	NM_004423	Body	chr3:183887815-183888478	N_Shore	DVL3	0
cg00067814	3e-06	2.1e-05	[ 0.0000 ; 0.0000]	0.870557	1	no	---+--++??	0.672575	8	0.003248	chr7	134896357	+	WDR91	NM_014149	TSS200	chr7:134896014-134896664	Island	WDR91	40	rs292602	0.068918
cg00067824	-6.9e-05	0.00036	[-0.0008 ; 0.0006]	0.848887	1	no	+--+-+--+-	0.572052	10	0.012515	chr10	23492914	-					OpenSea	PTF1A	9732
cg00067884	0.000183	0.000114	[ 0.0000 ; 0.0004]	0.109161	1	no	-+++++--++	0.043814	10	0.40011	chr15	63970198	+	HERC1	NM_003922	Body		OpenSea	HERC1	0
cg00068038	2.1e-05	2.2e-05	[ 0.0000 ; 0.0001]	0.346655	1	no	+++--+--+-	0.234603	10	0.227263	chr2	36688564	+	CRIM1	NM_016441	Body		OpenSea	CRIM1	0
cg00068102	2.3e-05	6.2e-05	[-0.0001 ; 0.0001]	0.710278	1	no	-+--++-+++	0	10	0.617181	chr2	121619261	+	GLI2	NM_005270	Body		OpenSea	GLI2	0
cg00068153	9.7e-05	8.8e-05	[-0.0001 ; 0.0003]	0.268382	1	no	-+--++++-+	0.411468	10	0.083214	chr1	201028602	-	CACNA1S	NM_000069	Body		OpenSea	CACNA1S	0
cg00068155	0	1.4e-05	[ 0.0000 ; 0.0000]	0.990361	1	no	--+-+-+++-	0.306415	10	0.163693	chr3	131754131	-	CPNE4	NM_130808	TSS1500	chr3:131753880-131754139	Island	CPNE4	0
cg00068160	1.5e-05	3.9e-05	[-0.0001 ; 0.0001]	0.693715	1	no	-++-+---+?	0.122166	9	0.332825	chr13	95362971	+	SOX21;SOX21	NM_007084;NM_007084	1stExon;3'UTR	chr13:95363152-95366051	N_Shore	SOX21	0
cg00068305	5e-06	1.8e-05	[ 0.0000 ; 0.0000]	0.779932	1	no	---+-+-++-	0	10	0.821045	chr5	122847680	+	CSNK1G3;CSNK1G3;CSNK1G3;CSNK1G3	NM_001044723;NM_004384;NM_001031812;NM_001044722	TSS200;TSS200;TSS200;TSS200	chr5:122847661-122848292	Island	CSNK1G3	111
cg00068316	2.7e-05	2.4e-05	[ 0.0000 ; 0.0001]	0.26069	1	no	--+++--+++	0	10	0.688306	chr9	107729677	-				chr9:107730500-107730867	N_Shore	ABCA1	39149
cg00068377	0.000144	0.0005	[-0.0008 ; 0.0011]	0.772921	1	no	+-+-++++--	0.253835	10	0.209855	chr1	3275180	+	PRDM16;PRDM16	NM_022114;NM_199454	Body;Body	chr1:3275029-3275284	Island	PRDM16	0
cg00068408	-0.000794	0.000371	[-0.0015 ;-0.0001]	0.032273	1	no	---++--+-?	0.567429	9	0.017813	chr5	24644878	-	CDH10;CDH10	NM_006727;NM_006727	1stExon;5'UTR		OpenSea	CDH10	0	rs11951228	0.037475
cg00068412	1.8e-05	0.000309	[-0.0006 ; 0.0006]	0.952473	1	no	+++--?-+--	0	9	0.839595	chr1	42506828	-					OpenSea	HIVEP3	5231
cg00068428	-9.4e-05	0.00023	[-0.0005 ; 0.0004]	0.684364	1	no	-+--+--++-	0	10	0.838265	chr8	49494724	+					OpenSea	EFCAB1	128625
cg00068433	-1.2e-05	6.3e-05	[-0.0001 ; 0.0001]	0.852421	1	no	++-+++---+	0	10	0.912363	chr1	16540130	-	ARHGEF19	NM_153213	TSS1500	chr1:16543683-16544307	N_Shelf	ARHGEF19	1025
cg00068503	2.8e-05	7.1e-05	[-0.0001 ; 0.0002]	0.694269	1	no	+--+++++-+	0	10	0.583944	chr1	40782713	+	COL9A2	NM_001852	Body	chr1:40782220-40783145	Island	COL9A2	0
cg00068621	-4e-06	6e-06	[ 0.0000 ; 0.0000]	0.522189	1	no	+---+--+--	0.460131	10	0.054129	chr5	150080765	+	RBM22	NM_018047	TSS200	chr5:150080131-150080703	S_Shore	RBM22	95
cg00068622	4.6e-05	2.7e-05	[ 0.0000 ; 0.0001]	0.093165	1	no	-++-++++++	0	10	0.791474	chr5	79783654	+	FAM151B	NM_205548	TSS200	chr5:79783635-79784145	Island	FAM151B	144
cg00068750	0.000158	0.0002	[-0.0002 ; 0.0006]	0.42913	1	no	-+++-++-??	0.233947	8	0.242917	chr16	2535955	+	TBC1D24	NM_020705	5'UTR		OpenSea	TBC1D24	0	rs9924353	0.066545
cg00068779	0.000108	0.000166	[-0.0002 ; 0.0004]	0.514554	1	no	+--++++-+?	0	9	0.619664	chr4	189956957	-					OpenSea	LINC01060	433894	rs73875653	0.016926
cg00068810	-4e-06	2.4e-05	[-0.0001 ; 0.0000]	0.862274	1	no	+-++++--+-	0.176989	10	0.280159	chr4	75857963	+	PARM1	NM_015393	TSS1500	chr4:75858300-75859931	N_Shore	PARM1	320
cg00068909	4.4e-05	3.5e-05	[ 0.0000 ; 0.0001]	0.200914	1	no	+++-+-+-++	0.095916	10	0.354155	chr4	103938965	-	NHEDC1;NHEDC1	NM_139173;NM_001100874	5'UTR;5'UTR	chr4:103940668-103940951	N_Shore	SLC9B1	0
cg00069002	0.000129	0.000254	[-0.0004 ; 0.0006]	0.610954	1	no	+-+-+++---	0	10	0.444487	chr1	33772736	-				chr1:33772146-33773104	Island	A3GALT2	0
cg00069003	0.000228	0.000295	[-0.0003 ; 0.0008]	0.438676	1	no	?-??+???-?	0.56246	3	0.101723	chr5	140164106	-				chr5:140165958-140166214	N_Shore	PCDHA1	1768
cg00069014	7.9e-05	6.5e-05	[ 0.0000 ; 0.0002]	0.228408	1	no	-++++++++-	0.121695	10	0.330861	chr1	14156840	-					OpenSea	PRDM2	5265
cg00069017	-1.2e-05	1.3e-05	[ 0.0000 ; 0.0000]	0.330343	1	no	--+++-++--	0.211272	10	0.248599	chr1	6051640	-	NPHP4	NM_015102	5'UTR	chr1:6051595-6052955	Island	NPHP4	0
cg00069059	8.7e-05	5.7e-05	[ 0.0000 ; 0.0002]	0.12861	1	no	-+++++++++	0	10	0.973915	chr1	46086861	+	CCDC17	NM_001114938	Body	chr1:46088194-46089142	N_Shore	CCDC17	0
cg00069242	-1.6e-05	9e-06	[ 0.0000 ; 0.0000]	0.068735	1	no	-----+-+-?	0.402245	9	0.099321	chr14	23450527	+	JUB	NM_032876	1stExon	chr14:23449886-23452174	Island	AJUBA	0	rs117656327	0.018316
cg00069261	-3.8e-05	2.7e-05	[-0.0001 ; 0.0000]	0.159384	1	no	------+-+?	0	9	0.912333	chr16	22386531	-	CDR2	NM_001802	TSS1500	chr16:22385077-22386485	S_Shore	CDR2	592	rs77611959	0.044271
cg00069309	-9.8e-05	0.000183	[-0.0005 ; 0.0003]	0.590942	1	no	-??-?+-+-+	0.540547	7	0.042108	chr6	17931997	+	KIF13A;KIF13A;KIF13A;KIF13A	NM_022113;NM_001105567;NM_001105568;NM_001105566	Body;Body;Body;Body		OpenSea	KIF13A	0
cg00069314	-6.2e-05	4.1e-05	[-0.0001 ; 0.0000]	0.128614	1	no	+---------	0	10	0.912399	chr4	170542039	+	CLCN3;CLCN3;CLCN3;CLCN3	NM_001829;NM_173872;NM_001829;NM_173872	1stExon;5'UTR;5'UTR;1stExon	chr4:170541251-170541810	S_Shore	CLCN3	0
cg00069391	4.4e-05	0.000158	[-0.0003 ; 0.0004]	0.7785	1	no	?+?--+--+?	0.245522	7	0.241602	chr7	3419305	+	SDK1	NM_152744	Body		OpenSea	SDK1	0
cg00069417	-3.2e-05	0.000121	[-0.0003 ; 0.0002]	0.793565	1	no	-+----+--+	0.403538	10	0.088521	chr16	87874279	+	SLC7A5	NM_003486	Body		OpenSea	SLC7A5	0
cg00069432	0.000178	0.000273	[-0.0004 ; 0.0007]	0.513526	1	no	--++++-+--	0.631538	10	0.003676	chr8	99836388	-	STK3	NM_006281	Body	chr8:99837461-99837936	N_Shore	STK3	0
cg00069642	-4.9e-05	0.000144	[-0.0003 ; 0.0002]	0.731239	1	no	-+---+++++	0	10	0.548139	chr5	141062490	-	ARAP3	NM_022481	TSS1500		OpenSea	ARAP3	689
cg00069815	-0.000203	0.00017	[-0.0005 ; 0.0001]	0.2319	1	no	-+--+--++?	0.466286	9	0.059354	chr8	856058	-					OpenSea		0	rs76815087	0.035921
cg00069860	-5e-06	1e-05	[ 0.0000 ; 0.0000]	0.576947	1	no	+-?-+---+-	0.396305	9	0.103477	chr1	44883227	+	RNF220	NM_018150	Body	chr1:44883136-44884272	Island	RNF220	0
cg00069969	-1.1e-05	4.5e-05	[-0.0001 ; 0.0001]	0.803074	1	no	+++--+--++	0	10	0.593034	chr13	33646763	+					OpenSea	KL	6480
cg00070042	-2.4e-05	4.7e-05	[-0.0001 ; 0.0001]	0.606843	1	no	+++++++---	0.389301	10	0.098412	chr9	133308594	-				chr9:133308593-133309448	Island	ASS1	11498
cg00070052	0.000378	0.000182	[ 0.0000 ; 0.0007]	0.037448	1	no	-++++++++-	0	10	0.773285	chr9	116171972	-	POLE3;C9orf43;POLE3	NR_027261;NM_152786;NM_017443	Body;TSS1500;Body	chr9:116172303-116173090	N_Shore	POLE3	0
cg00070162	3.7e-05	7.8e-05	[-0.0001 ; 0.0002]	0.636944	1	no	-+-+++----	0	10	0.7072	chr1	91852791	-	HFM1	NM_001017975	Body		OpenSea	HFM1	0
cg00070181	3e-06	3.2e-05	[-0.0001 ; 0.0001]	0.935117	1	no	-++--+-+++	0	10	0.699531	chr6	2467820	-					OpenSea	GMDS-DT	0
cg00070235	0.000263	0.000219	[-0.0002 ; 0.0007]	0.229701	1	no	+--+?++?-+	0	8	0.462166	chr16	1682446	+	CRAMP1L	NM_020825	Body		OpenSea	CRAMP1	0
cg00070318	-0.000233	0.000342	[-0.0009 ; 0.0004]	0.495085	1	no	--?+-?+?-?	0	6	0.68391	chr6	166581272	+	T	NM_003181	5'UTR	chr6:166579973-166583423	Island	TBXT	0
cg00070370	9e-05	5.5e-05	[ 0.0000 ; 0.0002]	0.100501	1	no	+---+-++++	0	10	0.51242	chr15	83439027	+	FSD2	NM_001007122	Body		OpenSea	FSD2	0
cg00070383	0.000441	0.000274	[-0.0001 ; 0.0010]	0.108465	1	no	-+-++-+-++	0	10	0.888122	chr4	174429374	+				chr4:174430386-174430861	N_Shore	HAND2	18276
cg00070460	-8.4e-05	0.000102	[-0.0003 ; 0.0001]	0.409926	1	no	+--+---+-+	0	10	0.611498	chr4	1227676	-	CTBP1;CTBP1	NM_001328;NM_001012614	Body;Body	chr4:1229249-1229501	N_Shore	CTBP1	0
cg00070529	0.000175	0.000131	[-0.0001 ; 0.0004]	0.179706	1	no	+-+++?--+?	0	8	0.807287	chr13	43986655	-	ENOX1;ENOX1	NM_017993;NM_001127615	Body;Body		OpenSea	ENOX1	0
cg00070680	7.1e-05	0.000214	[-0.0003 ; 0.0005]	0.741224	1	no	+-++-+++-?	0.130099	9	0.325996	chr7	137531956	+	DGKI	NM_004717	TSS1500	chr7:137531125-137532382	Island	DGKI	346	rs115759654	0.025195
cg00070715	-0.000277	0.000311	[-0.0009 ; 0.0003]	0.372287	1	no	++---+---+	0.204558	10	0.254769	chr5	138862796	+	TMEM173	NM_198282	TSS1500		OpenSea	STING1	452
cg00070814	-1.3e-05	9e-06	[ 0.0000 ; 0.0000]	0.160328	1	no	+-++-++---	0.335495	10	0.139499	chr10	70715958	-	DDX21;DDX21	NM_004728;NM_004728	5'UTR;1stExon	chr10:70715938-70716494	Island	DDX21	0
cg00070899	3.4e-05	0.000119	[-0.0002 ; 0.0003]	0.774357	1	no	---+++--+-	0	10	0.885045	chr6	34024479	-	GRM4	NM_000841	Body	chr6:34024201-34024457	S_Shore	GRM4	0
cg00070908	-6e-06	1.9e-05	[ 0.0000 ; 0.0000]	0.764013	1	no	++-++----+	0.093274	10	0.356524	chr17	29855433	+	RAB11FIP4	NM_032932	Body		OpenSea	RAB11FIP4	0
cg00071012	0	0.000236	[-0.0005 ; 0.0005]	0.998534	1	no	++-+-+---+	0.17928	10	0.278048	chr15	22442048	+					OpenSea	OR4N3P	27652
cg00071026	7e-06	0.000231	[-0.0004 ; 0.0005]	0.974417	1	no	+--+++-+-?	0.529722	9	0.029992	chr13	113650936	+	MCF2L;MCF2L	NM_001112732;NM_024979	Body;Body	chr13:113648343-113649601	S_Shore	MCF2L	0	rs3011529	0.002829
cg00071051	-9e-05	0.000136	[-0.0004 ; 0.0002]	0.506435	1	no	--+--++++-	0.099868	10	0.350604	chr6	44222845	+	SLC35B2	NM_178148	Body	chr6:44224698-44225486	N_Shore	SLC35B2	0
cg00071161	-3.3e-05	5.5e-05	[-0.0001 ; 0.0001]	0.552427	1	no	---+---+--	0.1986	10	0.260249	chr6	44117573	-	TMEM63B	NM_018426	Body	chr6:44119526-44119781	N_Shore	TMEM63B	0
cg00071210	-1.7e-05	0.000177	[-0.0004 ; 0.0003]	0.922458	1	no	+--+---+-?	0	9	0.700588	chr6	148736942	-	SASH1	NM_015278	Body		OpenSea	SASH1	0	rs73788545	0.035224
cg00071241	-1.6e-05	4.4e-05	[-0.0001 ; 0.0001]	0.71818	1	no	-+--+-++-+	0.23769	10	0.224455	chr7	41351539	+					OpenSea	INHBA	377060
cg00071250	5.4e-05	0.000143	[-0.0002 ; 0.0003]	0.708742	1	no	-+-+?++?+-	0.550769	8	0.02922	chr1	172628263	-	FASLG;FASLG	NM_000639;NM_000639	1stExon;5'UTR		OpenSea	FASLG	0
cg00071265	6.9e-05	0.000172	[-0.0003 ; 0.0004]	0.687882	1	no	-+++-+-+??	0	8	0.572737	chr20	60717158	+	PSMA7	NM_002792	Body	chr20:60717598-60719667	N_Shore	PSMA7	0	rs6089665	0.345173
cg00071360	-1.1e-05	2e-05	[ 0.0000 ; 0.0000]	0.595751	1	no	+++--+--+-	0	10	0.460838	chr20	37350793	+				chr20:37352130-37357372	N_Shore	SLC32A1	2310
cg00071381	0.000375	0.000116	[ 0.0001 ; 0.0006]	0.001274	1	no	+-++?+-?++	0	8	0.502457	chr1	119910574	-	HAO2;HAO2	NM_016527;NM_001005783	TSS1500;TSS1500		OpenSea	HAO2	826
cg00071391	0.001495	0.00059	[ 0.0003 ; 0.0027]	0.011358	1	no	--++++++??	0	8	0.534727	chr4	126560514	-					OpenSea	MIR2054	132051	rs6814869	0.311222
cg00071408	2e-06	1.6e-05	[ 0.0000 ; 0.0000]	0.913605	1	no	+---+++-++	0	10	0.931814	chr8	22864908	-	RHOBTB2;RHOBTB2;RHOBTB2	NM_001160036;NM_015178;NM_001160037	Body;Body;Body	chr8:22864324-22864588	S_Shore	RHOBTB2	0
cg00071442	-1.7e-05	1.5e-05	[ 0.0000 ; 0.0000]	0.248645	1	no	--+--+-+??	0.514154	8	0.044385	chr14	64805784	+	ESR2	NM_001040276	TSS1500	chr14:64805109-64805785	Island	ESR2	515	rs944052	0.229976
cg00071446	-1.4e-05	0.000165	[-0.0003 ; 0.0003]	0.934128	1	no	---+?---++	0	9	0.60118	chr3	120025256	+				chr3:120025415-120026241	N_Shore	LRRC58	18318
cg00071565	-4e-06	5e-06	[ 0.0000 ; 0.0000]	0.432088	1	no	--++?--?+-	0.147038	8	0.314721	chr2	10588493	+	ODC1	NM_002539	TSS200	chr2:10587827-10589155	Island	ODC1	39
cg00071618	-0.001077	0.000471	[-0.0020 ;-0.0002]	0.022237	1	no	--?--+---?	0	8	0.636167	chr16	87645667	-	JPH3	NM_020655	Body	chr16:87648086-87648688	N_Shelf	JPH3	0
cg00071658	0.000692	0.000446	[-0.0002 ; 0.0016]	0.12039	1	no	+---+++-??	0.265366	8	0.2169	chr13	72408747	-	DACH1;DACH1;DACH1	NM_004392;NM_080760;NM_080759	Body;Body;Body		OpenSea	DACH1	0	rs74992359	0.079597
cg00071727	0.000232	0.00012	[ 0.0000 ; 0.0005]	0.054292	1	no	-++-++++??	0	8	0.660515	chr13	98869894	+	FARP1;FARP1	NM_005766;NM_001001715	Body;Body		OpenSea	FARP1	0	rs8001636	0.497497
cg00071751	2e-06	6e-06	[ 0.0000 ; 0.0000]	0.679423	1	no	+--+---++-	0	10	0.571984	chr10	91461194	+	KIF20B	NM_016195	TSS200	chr10:91460899-91461615	Island	KIF20B	171
cg00071887	9.2e-05	0.000164	[-0.0002 ; 0.0004]	0.573373	1	no	-+-+-+++++	0	10	0.816427	chr15	74218529	+	LOXL1	NM_005576	TSS1500	chr15:74218696-74220373	N_Shore	LOXL1-AS1	0
cg00071950	-1.2e-05	2.3e-05	[-0.0001 ; 0.0000]	0.59174	1	no	---+-++-++	0	10	0.898607	chr4	10020882	-	SLC2A9;SLC2A9	NM_020041;NM_001001290	Body;Body	chr4:10020481-10021026	Island	SLC2A9	0
cg00071984	-9e-06	1.6e-05	[ 0.0000 ; 0.0000]	0.579166	1	no	----+++--+	0	10	0.629924	chr3	60617504	-	FHIT;FHIT	NM_001166243;NM_002012	5'UTR;5'UTR		OpenSea	FHIT	0
cg00071998	-2.2e-05	1.8e-05	[-0.0001 ; 0.0000]	0.212116	1	no	+------+??	0.106062	8	0.347776	chr6	31708121	+	MSH5;MSH5;MSH5;MSH5	NM_002441;NM_025259;NM_172165;NM_172166	5'UTR;5'UTR;5'UTR;5'UTR	chr6:31707489-31708336	Island	MSH5-SAPCD1	0	rs409558	0.248252
cg00072099	-5e-06	6e-06	[ 0.0000 ; 0.0000]	0.40403	1	no	--++---++-	0	10	0.473163	chr4	89205891	-	PPM1K	NM_152542	TSS200	chr4:89204952-89206069	Island	PPM1K	0
cg00072216	-5e-06	6e-06	[ 0.0000 ; 0.0000]	0.461211	1	no	+--+----+-	0	10	0.975738	chr4	2263638	+	MXD4	NM_006454	Body	chr4:2262960-2264669	Island	MXD4	0
cg00072369	-1.1e-05	7e-06	[ 0.0000 ; 0.0000]	0.09131	1	no	---+---+--	0.453303	10	0.057829	chr5	52405845	-	MOCS2;MOCS2	NM_004531;NM_176806	TSS1500;TSS1500	chr5:52405269-52405767	S_Shore	LOC257396	0
cg00072407	9.5e-05	0.000168	[-0.0002 ; 0.0004]	0.573709	1	no	++--++-++-	0	10	0.989492	chr19	12887524	+	HOOK2;HOOK2	NM_001100176;NM_013312	TSS1500;TSS1500	chr19:12889083-12889343	N_Shore	HOOK2	1089
cg00072426	-2.7e-05	0.000175	[-0.0004 ; 0.0003]	0.878558	1	no	+--+--+-++	0.407169	10	0.086073	chr16	86592512	+				chr16:86588435-86589513	S_Shelf	FLJ30679	1606
cg00072675	-0.000131	0.000122	[-0.0004 ; 0.0001]	0.283509	1	no	--++-+---+	0.147642	10	0.307156	chr1	56942628	-				chr1:56943401-56943669	N_Shore	PLPP3	17789
cg00072689	4e-06	0.000164	[-0.0003 ; 0.0003]	0.980142	1	no	-----++++?	0	9	0.614432	chr17	46681111	-	LOC404266;LOC404266;HOXB6	NR_033204;NR_033201;NM_018952	Body;Body;5'UTR		OpenSea	HOXB-AS3	0	rs72829884	0.040365
cg00072711	-3.3e-05	3.7e-05	[-0.0001 ; 0.0000]	0.371511	1	no	---+-+++??	0.474415	8	0.064718	chr9	34381150	+	C9orf24;C9orf24;C9orf24	NM_147168;NM_147169;NM_032596	Body;Body;Body	chr9:34380737-34381151	Island	C9orf24	0	rs3753033	0.239863
cg00072720	2.5e-05	2.3e-05	[ 0.0000 ; 0.0001]	0.264842	1	no	++++++--+?	0	9	0.505519	chr17	7165831	-	CLDN7	NM_001307	TSS200	chr17:7164285-7166245	Island	CLDN7	0
cg00072957	-1.2e-05	2.6e-05	[-0.0001 ; 0.0000]	0.646401	1	no	+-+--+--+?	0	9	0.750589	chr8	48573717	+	KIAA0146	NM_001080394	Body		OpenSea	SPIDR	0
cg00073003	0.000732	0.000455	[-0.0002 ; 0.0016]	0.10786	1	no	+-+++++--+	0	10	0.840799	chr13	112724583	+	SOX1;SOX1	NM_005986;NM_005986	1stExon;3'UTR	chr13:112726281-112728419	N_Shore	SOX1	0
cg00073010	-3e-06	3.4e-05	[-0.0001 ; 0.0001]	0.920656	1	no	-++++--+-+	0.301418	10	0.167961	chr17	17627194	-	RAI1	NM_030665	5'UTR	chr17:17625605-17628500	Island	RAI1	0
cg00073090	-0.000292	0.00017	[-0.0006 ; 0.0000]	0.086697	1	no	-+---+-+-+	0.034963	10	0.407736	chr19	1265879	+				chr19:1265854-1269943	Island	CIRBP-AS1	1589
cg00073244	0.000188	0.000196	[-0.0002 ; 0.0006]	0.339239	1	no	+-+++++--+	0.23345	10	0.228313	chr1	3529108	+	MEGF6	NM_001409	TSS1500	chr1:3527619-3528078	S_Shore	MEGF6	1048
cg00073380	1e-06	1.3e-05	[ 0.0000 ; 0.0000]	0.922756	1	no	+-+-++-+-+	0.413062	10	0.082166	chr16	5122085	-	ALG1	NM_019109	Body	chr16:5121749-5122192	Island	ALG1	0
cg00073460	5.5e-05	0.000223	[-0.0004 ; 0.0005]	0.805244	1	no	-+--++-+??	0.501271	8	0.05055	chr6	149806502	+	ZC3H12D	NM_207360	TSS1500		OpenSea	ZC3H12D	353	rs2179368	0.496414
cg00073543	0.000173	0.000178	[-0.0002 ; 0.0005]	0.329788	1	no	-+++-++--+	0.331434	10	0.142805	chr1	38941882	-				chr1:38941919-38942404	N_Shore	LINC01343	261442
cg00073549	0.000183	0.000201	[-0.0002 ; 0.0006]	0.363754	1	no	++---++++-	0.650421	10	0.002248	chr16	87609078	-					OpenSea	JPH3	26361
cg00073650	-7.1e-05	0.000165	[-0.0004 ; 0.0003]	0.665506	1	no	-+++?--?--	0	8	0.458149	chr16	88922166	+	GALNS;TRAPPC2L	NM_000512;NM_016209	Body;TSS1500	chr16:88922671-88923976	N_Shore	GALNS	0
cg00073713	9e-06	1.6e-05	[ 0.0000 ; 0.0000]	0.582424	1	no	---++++-+-	0.038525	10	0.404674	chr7	97800932	-	LMTK2	NM_014916	Body	chr7:97800780-97801030	Island	LMTK2	0
cg00073716	-3.7e-05	2.4e-05	[-0.0001 ; 0.0000]	0.126098	1	no	--+--+-++-	0.232821	10	0.228885	chr7	2281329	+	NUDT1;NUDT1;NUDT1;NUDT1;NUDT1;FTSJ2;NUDT1;NUDT1	NM_198948;NM_002452;NM_198953;NM_198949;NM_198954;NM_013393;NM_198952;NM_198950	TSS1500;TSS1500;TSS1500;TSS1500;TSS1500;Body;TSS1500;TSS1500	chr7:2281362-2282105	N_Shore	MRM2	0
cg00073771	-1.3e-05	1.1e-05	[ 0.0000 ; 0.0000]	0.231754	1	no	+----++---	0.129126	10	0.324094	chr10	126107736	+	OAT	NM_000274	TSS1500	chr10:126106818-126107862	Island	OAT	190
cg00073780	-7e-06	1.4e-05	[ 0.0000 ; 0.0000]	0.59063	1	no	------++--	0.467383	10	0.050342	chr6	122931415	-	PKIB;PKIB;PKIB;PKIB;PKIB	NM_032471;NM_181795;NM_181794;NM_032471;NM_181795	5'UTR;1stExon;5'UTR;1stExon;5'UTR	chr6:122931153-122931705	Island	PKIB	0
cg00073794	0.000175	0.00031	[-0.0004 ; 0.0008]	0.571867	1	no	++-+-+--+-	0.594301	10	0.008314	chr2	30041338	-	ALK	NM_004304	Body		OpenSea	ALK	0
cg00073837	-0.000369	0.000266	[-0.0009 ; 0.0002]	0.166103	1	no	++-+++----	0.534008	10	0.022654	chr2	223177008	-				chr2:223176493-223177515	Island	CCDC140	7071
cg00074086	-0.00019	0.000279	[-0.0007 ; 0.0004]	0.496339	1	no	++-+-+---?	0.286571	9	0.189895	chr7	4901785	-	PAPOLB;RADIL	NM_020144;NM_018059	TSS200;Body	chr7:4901336-4901753	S_Shore	RADIL	0	rs10275572	0.033951
cg00074145	7.6e-05	0.000547	[-0.0010 ; 0.0011]	0.889822	1	no	-+++-++--?	0.619181	9	0.007128	chr15	53075505	+	ONECUT1	NM_004498	Body	chr15:53076187-53077926	N_Shore	ONECUT1	0	rs140372473	0.0133
cg00074184	-3.3e-05	1.9e-05	[-0.0001 ; 0.0000]	0.092013	1	no	+--+------	0	10	0.585639	chr1	116519323	-	SLC22A15	NM_018420	1stExon	chr1:116518757-116519537	Island	SLC22A15	0
cg00074244	-3.1e-05	1.8e-05	[-0.0001 ; 0.0000]	0.094224	1	no	+--+------	0	10	0.784666	chr14	74100482	-				chr14:74100343-74101230	Island	DNAL1	11094
cg00074313	3.9e-05	0.00022	[-0.0004 ; 0.0005]	0.859516	1	no	?+??+?-?-?	0	4	0.997951	chr2	179371342	+	MIR548N	NR_031666	Body		OpenSea	MIR548N	0	rs115855673	0.02691
cg00074348	-0.000136	0.000191	[-0.0005 ; 0.0002]	0.475367	1	no	---+++----	0.1744	10	0.282545	chr11	57006273	+	APLNR;APLNR	NM_005161;NR_027991	TSS1500;TSS1500		OpenSea	APLNR	1345
cg00074365	-0.000512	0.00014	[-0.0008 ;-0.0002]	0.000245	1	no	+--------?	0	9	0.615261	chr2	64088479	+	UGP2;UGP2	NM_001001521;NM_006759	Body;Body		OpenSea	UGP2	0	rs77783768	0.023872
cg00074379	8e-06	0.000123	[-0.0002 ; 0.0003]	0.946151	1	no	-++-??-?-?	0	6	0.59074	chr1	154245288	+	HAX1;HAX1	NM_006118;NM_001018837	Body;Body	chr1:154244710-154245289	Island	HAX1	0
cg00074415	-2.9e-05	3.6e-05	[-0.0001 ; 0.0000]	0.42081	1	no	-+--+++---	0.2476	10	0.215476	chr10	114609720	+	LOC143188	NR_015409	TSS1500		OpenSea	VTI1A	31215
cg00074746	0.000457	0.000221	[ 0.0000 ; 0.0009]	0.038624	1	no	++-+++-+++	0	10	0.588415	chr6	116781794	-	FAM26F	NM_001010919	TSS1500	chr6:116783067-116783678	N_Shore	CALHM6	737
cg00074771	0.00011	0.000257	[-0.0004 ; 0.0006]	0.668943	1	no	?+??+?++??	0	4	0.704517	chr15	44120341	+	WDR76;WDR76	NM_024908;NM_001167941	Body;Body	chr15:44119074-44119277	S_Shore	WDR76	0
cg00074818	-0.000342	0.000147	[-0.0006 ;-0.0001]	0.019636	1	no	--+--++--+	0	10	0.603829	chr8	8560427	-	CLDN23	NM_194284	1stExon	chr8:8559131-8560867	Island	CLDN23	0
cg00074851	5.3e-05	3.7e-05	[ 0.0000 ; 0.0001]	0.153254	1	no	-+++?-++++	0	9	0.719886	chr3	196664445	+	NCBP2;NCBP2	NM_001042540;NM_007362	Body;Body		OpenSea	NCBP2	0
cg00075011	4.6e-05	2.8e-05	[ 0.0000 ; 0.0001]	0.104938	1	no	+-+-?-+???	0.26315	6	0.237077	chr16	70557093	+	COG4;SF3B3	NM_015386;NM_012426	Body;TSS1500	chr16:70557089-70557486	Island	COG4	0	rs73573163	0.100457
cg00075103	0.000188	0.000444	[-0.0007 ; 0.0011]	0.671956	1	no	-+-----+++	0.541553	10	0.020328	chr3	176295392	-					OpenSea	TBL1XR1	443148
cg00075123	0.000153	0.000115	[-0.0001 ; 0.0004]	0.185009	1	no	---+++-+++	0.323876	10	0.149025	chr3	72786960	-				chr3:72788072-72788416	N_Shore	SHQ1	11466
cg00075192	-1.1e-05	6e-06	[ 0.0000 ; 0.0000]	0.07308	1	no	-----+-+--	0	10	0.918576	chr7	42951814	+	C7orf25;C7orf25	NM_024054;NM_001099858	TSS200;TSS200	chr7:42951216-42951905	Island	C7orf25	0
cg00075204	-3.5e-05	2.4e-05	[-0.0001 ; 0.0000]	0.146116	1	no	+-++?---+-	0.337053	9	0.148225	chr5	174905343	-	SFXN1	NM_022754	TSS200	chr5:174905342-174906065	Island	SFXN1	169
cg00075467	0.000105	7.1e-05	[ 0.0000 ; 0.0002]	0.140647	1	no	-+++++--+-	0.39726	10	0.092826	chr2	9983094	+	TAF1B	NM_005680	TSS1500	chr2:9983263-9983901	N_Shore	TAF1B	475
cg00075507	0.000114	0.000269	[-0.0004 ; 0.0006]	0.672386	1	no	++--++---+	0.005818	10	0.432426	chr17	26708226	-	SARM1	NM_015077	Body	chr17:26708225-26708805	Island	SARM1	0
cg00075589	7e-06	1.2e-05	[ 0.0000 ; 0.0000]	0.58808	1	no	-++-+--+-+	0	10	0.938055	chr2	219524515	-	ZNF142;BCS1L;BCS1L	NM_001105537;NM_004328;NM_001079866	TSS1500;5'UTR;5'UTR	chr2:219523901-219524577	Island	BCS1L	0
cg00075608	1e-06	4.9e-05	[-0.0001 ; 0.0001]	0.980718	1	no	+++------+	0.018809	10	0.421503	chr5	64770553	-	ADAMTS6	NM_197941	5'UTR		OpenSea	ADAMTS6	0
cg00075615	3.6e-05	3.8e-05	[ 0.0000 ; 0.0001]	0.341928	1	no	-+-+?+-+++	0	9	0.96317	chr16	72827803	+	ZFHX3;ZFHX3	NM_001164766;NM_006885	Body;Body		OpenSea	ZFHX3	0
cg00075620	0.000748	0.000294	[ 0.0002 ; 0.0013]	0.011028	1	no	--?++-++++	0.335303	9	0.149624	chr2	137180506	+				chr2:137181061-137181301	N_Shore	CXCR4	304780
cg00075634	-0.000113	0.000109	[-0.0003 ; 0.0001]	0.299181	1	no	-+-+-+--+-	0	10	0.837782	chr4	185940595	+	HELT	NM_001029887	Body	chr4:185939222-185942747	Island	HELT	0
cg00075698	5.1e-05	4.6e-05	[ 0.0000 ; 0.0001]	0.265886	1	no	+--+?--?+-	0.198576	8	0.272288	chr6	15520937	+	JARID2	NM_004973	3'UTR	chr6:15517282-15517557	S_Shelf	JARID2	0
cg00075768	0	9e-06	[ 0.0000 ; 0.0000]	0.992632	1	no	+-+---+++-	0	10	0.7311	chr13	31040106	+	HMGB1	NM_002128	TSS200		OpenSea	HMGB1	0
cg00075920	-1.5e-05	3e-05	[-0.0001 ; 0.0000]	0.606179	1	no	++--+-+---	0	10	0.849253	chr5	177026190	-	B4GALT7	NM_007255	TSS1500	chr5:177026715-177027519	N_Shore	B4GALT7	927
cg00075956	0.000317	0.000304	[-0.0003 ; 0.0009]	0.297825	1	no	-+++-+-+++	0.112427	10	0.33927	chr10	1726078	+	ADARB2	NM_018702	Body		OpenSea	ADARB2	0
cg00075967	0.00027	0.000167	[-0.0001 ; 0.0006]	0.106393	1	no	--+++++-??	0.451048	8	0.078397	chr15	74495354	+	STRA6;STRA6;STRA6;STRA6;STRA6;STRA6	NM_001142617;NM_001142618;NM_001142618;NM_001142619;NM_022369;NM_001142620	5'UTR;5'UTR;1stExon;5'UTR;TSS200;5'UTR		OpenSea	STRA6	0	rs62003660	0.081735
cg00075975	0.000156	0.000438	[-0.0007 ; 0.0010]	0.721219	1	no	-+--+----+	0	10	0.730671	chr1	230491641	+	PGBD5	NM_024554	Body	chr1:230492716-230492945	N_Shore	PGBD5	0
cg00076056	-3.9e-05	2.2e-05	[-0.0001 ; 0.0000]	0.070623	1	no	+--+------	0	10	0.55893	chr16	85061228	+	KIAA0513	NM_014732	TSS200	chr16:85061182-85061802	Island	KIAA0513	145
cg00076195	-0.000167	0.000166	[-0.0005 ; 0.0002]	0.314415	1	no	-+?+????-?	0.065251	4	0.36045	chr5	140892677	-				chr5:140892913-140893189	N_Shore	PCDHGA8	128	rs251022	0.000418
cg00076216	0.000426	0.000285	[-0.0001 ; 0.0010]	0.134916	1	no	-+??+?++++	0	7	0.842915	chr13	98148692	-					OpenSea	RAP2A	28439
cg00076307	2e-06	2.2e-05	[ 0.0000 ; 0.0000]	0.936324	1	no	+-++---+??	0	8	0.934223	chr5	128300967	+	SLC27A6;SLC27A6	NM_001017372;NM_014031	TSS1500;TSS1500	chr5:128300800-128301329	Island	SLC27A6	241	rs2577537	0.202641
cg00076313	-0.000112	0.000279	[-0.0007 ; 0.0004]	0.686731	1	no	+--+?+-?--	0.217869	8	0.256273	chr7	1748610	-	ELFN1	NM_001128636	TSS200		OpenSea	ELFN1	186
cg00076325	-0.000109	9.6e-05	[-0.0003 ; 0.0001]	0.258008	1	no	+----+++--	0	10	0.762656	chr2	172974630	+				chr2:172972804-172973242	S_Shore	DLX2	7151
cg00076353	-6e-06	1.2e-05	[ 0.0000 ; 0.0000]	0.638297	1	no	+-++-+-++-	0.362644	10	0.118091	chr20	442752	+	TBC1D20	NM_144628	Body	chr20:442530-443365	Island	TBC1D20	0
cg00076487	0.00041	0.000221	[ 0.0000 ; 0.0008]	0.063797	1	no	--++-+-+??	0.584005	8	0.018546	chr2	133036935	-					OpenSea	ANKRD30BL	21392	rs73958520	0.2
cg00076497	-2.9e-05	0.000178	[-0.0004 ; 0.0003]	0.871785	1	no	--++-+-++?	0.675346	9	0.001787	chr7	126891621	-	GRM8	NM_001127323	5'UTR	chr7:126891300-126894205	Island	GRM8	0	rs115802535	0.018679
cg00076538	0.000109	0.000181	[-0.0002 ; 0.0005]	0.548239	1	no	++-+-+++??	0	8	0.94874	chr5	38257555	-	EGFLAM	NM_152403	TSS1500	chr5:38257825-38259136	N_Shore	EGFLAM	954	rs2561097	0.221497
cg00076555	-0.000241	0.000138	[-0.0005 ; 0.0000]	0.080859	1	no	+----+-+--	0	10	0.775563	chr3	49705435	-	BSN	NM_003458	3'UTR		OpenSea	BSN	0
cg00076645	1.5e-05	1.4e-05	[ 0.0000 ; 0.0000]	0.299511	1	no	---++-++--	0	10	0.939379	chr5	171711562	-	UBTD2	NM_152277	TSS1500	chr5:171711372-171711583	Island	UBTD2	766
cg00076653	3.7e-05	0.000147	[-0.0003 ; 0.0003]	0.799785	1	no	-++-+-+-+-	0.284217	10	0.182867	chr4	15341878	-	C1QTNF7	NM_001135170	Body		OpenSea	C1QTNF7	0
cg00076774	0.000642	0.000332	[ 0.0000 ; 0.0013]	0.052959	1	no	--+++-+++-	0.480017	10	0.044102	chr2	45016971	-					OpenSea	CAMKMT	17239
cg00076797	-4e-06	5.6e-05	[-0.0001 ; 0.0001]	0.935766	1	no	-+-++-+--+	0.151275	10	0.303821	chr1	111022914	-	CYMP	NR_003599	TSS1500		OpenSea	CYMP	0
cg00076880	0.000108	0.000317	[-0.0005 ; 0.0007]	0.732586	1	no	+-++?+-?+-	0.44451	8	0.082434	chr6	167717196	+	UNC93A;UNC93A	NM_018974;NM_001143947	Body;Body		OpenSea	UNC93A	0
cg00076936	5.4e-05	0.000118	[-0.0002 ; 0.0003]	0.647936	1	no	+---+-+++-	0	10	0.530413	chr20	35503983	+	C20orf118	NM_080628	TSS1500		OpenSea	TLDC2	585
cg00076998	-1.1e-05	7e-06	[ 0.0000 ; 0.0000]	0.128682	1	no	------+-+-	0.125575	10	0.32733	chr3	138553170	-				chr3:138553159-138554078	Island	PIK3CB	74968
cg00077017	-7e-06	9e-06	[ 0.0000 ; 0.0000]	0.444526	1	no	+-+---+-+-	0	10	0.915484	chr3	57994273	+	FLNB;FLNB;FLNB;FLNB;FLNB;FLNB;FLNB;FLNB	NM_001164319;NM_001164317;NM_001164318;NM_001164319;NM_001164318;NM_001164317;NM_001457;NM_001457	1stExon;1stExon;5'UTR;5'UTR;1stExon;5'UTR;1stExon;5'UTR	chr3:57993838-57994704	Island	FLNB	0
cg00077281	1.1e-05	1.2e-05	[ 0.0000 ; 0.0000]	0.389704	1	no	+--++++-++	0.328181	10	0.145472	chr15	58840596	+	LIPC	NM_000236	Body		OpenSea	LIPC	0
cg00077285	-7.9e-05	0.000223	[-0.0005 ; 0.0004]	0.722432	1	no	++---+--??	0	8	0.815059	chr15	37427791	+					OpenSea	MEIS2	34290	rs1401898	0.061038
cg00077297	0.000255	0.000244	[-0.0002 ; 0.0007]	0.296308	1	no	-+-+++++++	0	10	0.900014	chr15	79505621	+					OpenSea	ANKRD34C-AS1	0
cg00077312	0.000128	5.4e-05	[ 0.0000 ; 0.0002]	0.018271	1	no	-+-+++++++	0	10	0.73636	chr9	140311020	+	EXD3	NM_017820	5'UTR	chr9:140310894-140312457	Island	EXD3	0
cg00077426	8.5e-05	4.8e-05	[ 0.0000 ; 0.0002]	0.080379	1	no	--++++-+++	0.282639	10	0.184249	chr5	463550	+	EXOC3	NM_007277	Body	chr5:464887-465666	N_Shore	EXOC3	0
cg00077457	-4.3e-05	4.5e-05	[-0.0001 ; 0.0000]	0.333209	1	no	-+---+++??	0	8	0.472252	chr1	90460000	-	ZNF326;LOC492303;ZNF326	NM_182975;NR_002830;NM_182976	TSS1500;Body;TSS1500	chr1:90460399-90461237	N_Shore	GEMIN8P4	0	rs7556257	0.070352
cg00077477	8.7e-05	3.1e-05	[ 0.0000 ; 0.0001]	0.005113	1	no	-+-+++++++	0.273846	10	0.191994	chr5	159305492	+					OpenSea	ADRA1B	38246
cg00077547	0.000337	0.000288	[-0.0002 ; 0.0009]	0.241013	1	no	++++-----+	0	10	0.84174	chr10	63170372	-	TMEM26	NM_178505	Body		OpenSea	TMEM26	0
cg00077566	4e-06	2.1e-05	[ 0.0000 ; 0.0000]	0.867277	1	no	++--++--++	0	10	0.942096	chr6	146051934	+	EPM2A;EPM2A	NM_001018041;NM_005670	Body;Body	chr6:146055896-146056981	N_Shelf	EPM2A	0
cg00077606	-3.5e-05	4.2e-05	[-0.0001 ; 0.0000]	0.412792	1	no	--+--+---+	0	10	0.740787	chr5	37248894	-	C5orf42	NM_023073	5'UTR	chr5:37248983-37249783	N_Shore	CPLANE1	0
cg00077838	-0.000108	0.000113	[-0.0003 ; 0.0001]	0.336677	1	no	------+-++	0	10	0.833472	chr22	47020733	-				chr22:47022457-47022659	N_Shore	GRAMD4	1913
cg00077877	-0.000254	0.000167	[-0.0006 ; 0.0001]	0.12772	1	no	--+++-----	0	10	0.470649	chr8	131414474	-	ASAP1	NM_018482	TSS1500		OpenSea	ASAP1	0
cg00077898	0.000221	0.000205	[-0.0002 ; 0.0006]	0.280698	1	no	++++---+++	0	10	0.631293	chr6	1081144	+	LOC285768;LOC285768	NR_027116;NR_027115	Body;Body		OpenSea	LINC01622	0
cg00077904	-0.000139	0.000157	[-0.0004 ; 0.0002]	0.377158	1	no	--++?--?-+	0	8	0.44391	chr5	151078909	-					OpenSea	SPARC	12293
cg00078025	8.9e-05	0.000114	[-0.0001 ; 0.0003]	0.435666	1	no	-++--?++++	0	9	0.512432	chr9	117159975	-				chr9:117160139-117161064	N_Shore	AKNA	0
cg00078085	0.000929	0.000488	[ 0.0000 ; 0.0019]	0.057029	1	no	+-+++++-??	0	8	0.927667	chr3	8810592	+	OXTR	NM_000916	5'UTR	chr3:8808961-8811280	Island	OXTR	0	rs73132856	0.122374
cg00078194	7e-06	2.3e-05	[ 0.0000 ; 0.0001]	0.751262	1	no	+-+++-+-+-	0.288254	10	0.179341	chr11	46402949	-	MDK;MDK;MDK	NM_002391;NM_001012334;NM_001012333	TSS1500;5'UTR;TSS1500	chr11:46402624-46404139	Island	MDK	0
cg00078221	-0.000154	0.000279	[-0.0007 ; 0.0004]	0.581369	1	no	++-+-++---	0.127617	10	0.32547	chr5	139927754	-	EIF4EBP3;ANKHD1-EIF4EBP3	NM_003732;NM_020690	Body;Body	chr5:139927157-139927491	S_Shore	ANKHD1-EIF4EBP3	0
cg00078245	-5e-06	6e-05	[-0.0001 ; 0.0001]	0.934302	1	no	-++--+++--	0	10	0.713208	chr12	53579063	+	ZNF740	NM_001004304	Body	chr12:53574025-53575150	S_Shelf	ZNF740	0
cg00078259	4.7e-05	0.000193	[-0.0003 ; 0.0004]	0.806725	1	no	-+-+++--++	0	10	0.919226	chr6	2656232	+					OpenSea	MYLK4	7629
cg00078270	5e-06	2e-05	[ 0.0000 ; 0.0000]	0.796063	1	no	---+?-+?+-	0	8	0.620783	chr7	2005255	-	MAD1L1;MAD1L1;MAD1L1	NM_003550;NM_001013837;NM_001013836	Body;Body;Body	chr7:2007802-2008268	N_Shelf	MAD1L1	0
cg00078299	0.000329	0.000202	[-0.0001 ; 0.0007]	0.103049	1	no	-+?-+?-++?	0.212339	7	0.267487	chr8	124284379	-	ZHX1;ZHX1	NM_007222;NM_001017926	5'UTR;5'UTR	chr8:124286209-124287666	N_Shore	ZHX1-C8orf76	0	rs7014857	0.010996
cg00078318	0.000127	9.4e-05	[-0.0001 ; 0.0003]	0.178765	1	no	+++--+++-+	0	10	0.700725	chr2	5837429	-	SOX11;SOX11	NM_003108;NM_003108	3'UTR;1stExon	chr2:5836068-5837643	Island	SOX11	0
cg00078334	-0.000157	9.4e-05	[-0.0003 ; 0.0000]	0.093289	1	no	+++-------	0	10	0.828243	chr16	55513961	+	MMP2	NM_004530	Body	chr16:55513220-55513526	S_Shore	MMP2	0
cg00078348	8.7e-05	0.000238	[-0.0004 ; 0.0006]	0.713618	1	no	+-++-?+-+-	0	9	0.471558	chr11	113845487	+	HTR3A;HTR3A	NM_213621;NM_000869	TSS1500;TSS1500		OpenSea	HTR3A	308
cg00078456	4.5e-05	0.000135	[-0.0002 ; 0.0003]	0.740904	1	no	+++-+----+	0	10	0.823553	chr1	1564422	-	MIB2;MIB2;MIB2;MIB2;MIB2;MIB2	NM_001170687;NM_001170688;NM_080875;NM_001170689;NM_001170686;NR_033183	Body;Body;Body;Body;Body;Body	chr1:1564421-1570006	Island	MIB2	0
cg00078513	0.000238	0.000196	[-0.0001 ; 0.0006]	0.225474	1	no	+-++++---?	0.389788	9	0.108114	chr15	25488114	+	SNORD115-40	NR_003355	TSS1500		OpenSea	SNORD115-40	645	rs188198103	0.0128
cg00078746	8.1e-05	0.000205	[-0.0003 ; 0.0005]	0.69245	1	no	-+++--+-++	0	10	0.591121	chr14	91700401	-	GPR68	NM_003485	Body	chr14:91700081-91701238	Island	GPR68	0
cg00078759	1.5e-05	3.8e-05	[-0.0001 ; 0.0001]	0.691982	1	no	-++-++--+-	0.382888	10	0.103013	chr16	1600969	-	IFT140;TMEM204	NM_014714;NM_024600	Body;Body	chr16:1598952-1599157	S_Shore	IFT140	0
cg00078857	0.000293	9.2e-05	[ 0.0001 ; 0.0005]	0.001451	1	no	++-+++++++	0.11194	10	0.339711	chr8	49426532	+				chr8:49427074-49427416	N_Shore	EFCAB1	196817
cg00078861	7e-05	5.6e-05	[ 0.0000 ; 0.0002]	0.212532	1	no	--+++-+-++	0	10	0.655357	chr5	154429562	-					OpenSea	KIF4B	31876
cg00078911	0.000115	6.3e-05	[ 0.0000 ; 0.0002]	0.066706	1	no	+---++++++	0.367732	10	0.114226	chr2	3192444	+					OpenSea	EIPR1	295
cg00078940	1.6e-05	1.2e-05	[ 0.0000 ; 0.0000]	0.173951	1	no	+-+-++++++	0	10	0.726505	chr5	134734932	+	H2AFY;H2AFY;H2AFY;H2AFY	NM_138609;NM_004893;NM_001040158;NM_138610	TSS200;5'UTR;TSS200;TSS200	chr5:134734096-134735261	Island	MACROH2A1	0
cg00078968	0.000252	0.000286	[-0.0003 ; 0.0008]	0.379139	1	no	+-+++-+++-	0.350886	10	0.127208	chr1	228225659	+	WNT3A	NM_033131	Body	chr1:228225442-228225753	Island	WNT3A	0
cg00078996	0.000209	0.000229	[-0.0002 ; 0.0007]	0.362055	1	no	-+-++-++++	0.382877	10	0.103021	chr12	132293329	+				chr12:132293443-132293816	N_Shore	SFSWAP	9045
cg00079023	9.1e-05	0.00026	[-0.0004 ; 0.0006]	0.724932	1	no	--++-+--+-	0.386032	10	0.100746	chr5	139492535	+	PURA	NM_005859	TSS1500	chr5:139492723-139492966	N_Shore	PURA	1171
cg00079056	5e-05	3.1e-05	[ 0.0000 ; 0.0001]	0.109173	1	no	----++++++	0.063762	10	0.382718	chr9	33239641	-	SUGT1P1;SPINK4	NR_003667;NM_014471	Body;TSS1500		OpenSea	SPINK4	553
cg00079169	-1.8e-05	4e-05	[-0.0001 ; 0.0001]	0.658167	1	no	---+-++-++	0	10	0.803965	chr19	2811669	+	THOP1	NM_003249	Body	chr19:2811638-2811868	Island	THOP1	0
cg00079216	-5.5e-05	4.2e-05	[-0.0001 ; 0.0000]	0.191582	1	no	+-++--+?--	0.16659	9	0.294297	chr12	6716557	+	CHD4	NM_001273	TSS200	chr12:6716080-6716790	Island	CHD4	5
cg00079219	2.3e-05	0.000201	[-0.0004 ; 0.0004]	0.911014	1	no	+++--+-+-+	0.013212	10	0.426226	chr12	54360131	+	HOTAIR	NR_003716	Body	chr12:54360374-54360660	N_Shore	HOTAIR	0
cg00079224	5e-06	5e-05	[-0.0001 ; 0.0001]	0.917442	1	no	+---+---++	0	10	0.576836	chr16	29999710	+	TAOK2;TAOK2	NM_016151;NM_004783	3'UTR;Body	chr16:29997636-29997849	S_Shore	BOLA2	0
cg00079302	0.000187	0.000226	[-0.0003 ; 0.0006]	0.407039	1	no	+++-++--+-	0.508073	10	0.031897	chr19	1439985	+	RPS15	NM_001018	Body	chr19:1439951-1440423	Island	RPS15	0
cg00079375	0.000325	0.000499	[-0.0007 ; 0.0013]	0.514737	1	no	++-++---+?	0.609556	9	0.008635	chr15	79125835	+				chr15:79122967-79124550	S_Shore	ADAMTS7	22061	rs74024465	0.025618
cg00079388	0.000119	9.9e-05	[-0.0001 ; 0.0003]	0.232658	1	no	-++++-++++	0	10	0.757828	chr2	187355319	+	ZC3H15	NM_018471	Body	chr2:187350497-187351609	S_Shelf	ZC3H15	0
cg00079477	2e-05	0.00029	[-0.0005 ; 0.0006]	0.943906	1	no	-+++--++??	0	8	0.904626	chr12	57780204	+					OpenSea	R3HDM2	0	rs4760306	0.398723
cg00079485	-0.000358	0.000241	[-0.0008 ; 0.0001]	0.137417	1	no	++---++-??	0.002901	8	0.426762	chr17	21320915	+	KCNJ12	NM_021012	3'UTR	chr17:21318650-21320041	S_Shore	KCNJ12	0			rs73313944	0.444444
cg00079551	-3e-05	0.000131	[-0.0003 ; 0.0002]	0.820917	1	no	+++?-?+++?	0	7	0.820711	chr2	40001222	-	THUMPD2;THUMPD2	NR_028102;NM_025264	Body;Body		OpenSea	THUMPD2	0
cg00079563	-2e-06	7e-06	[ 0.0000 ; 0.0000]	0.744016	1	no	+-+----+-+	0	10	0.859546	chr22	43253521	+	ARFGAP3;ARFGAP3	NM_014570;NM_001142293	TSS200;TSS200	chr22:43252653-43253667	Island	ARFGAP3	112
cg00079598	0.000359	0.0003	[-0.0002 ; 0.0009]	0.230674	1	no	-+--++-+++	0.3187	10	0.15333	chr11	123676903	+	OR6M1	NM_001005325	1stExon		OpenSea	OR6M1	0
cg00079638	0	9e-06	[ 0.0000 ; 0.0000]	0.984481	1	no	--++-++++-	0	10	0.977489	chr15	45003652	-	B2M	NM_004048	TSS200	chr15:45003460-45004345	Island	B2M	31
cg00079764	7.7e-05	8.5e-05	[-0.0001 ; 0.0002]	0.366257	1	no	++++----++	0.674729	10	0.001083	chr6	27801552	-				chr6:27798990-27799427	S_Shelf	H4C12	2246
cg00079785	2.7e-05	9.6e-05	[-0.0002 ; 0.0002]	0.77848	1	no	-+++-++--+	0	10	0.786396	chr8	48172764	-	KIAA0146	NM_001080394	TSS1500	chr8:48172791-48172993	N_Shore	SPIDR	723
cg00079891	-2.4e-05	1.2e-05	[ 0.0000 ; 0.0000]	0.057837	1	no	+----?-+?-	0	8	0.617285	chr16	122716	+	RHBDF1	NM_022450	TSS200	chr16:122017-122873	Island	RHBDF1	0
cg00080012	1e-06	7e-06	[ 0.0000 ; 0.0000]	0.905162	1	no	--++-++++-	0.083268	10	0.365463	chr11	85955689	+	EED;EED	NM_152991;NM_003797	TSS200;TSS200	chr11:85955808-85956517	N_Shore	EED	115
cg00080059	1e-05	1.5e-05	[ 0.0000 ; 0.0000]	0.489856	1	no	-++-+---+-	0.345007	10	0.131857	chr20	61568856	+	DIDO1;DIDO1;DIDO1;C20orf11	NM_022105;NM_080797;NM_033081;NM_017896	5'UTR;5'UTR;5'UTR;TSS1500	chr20:61568678-61569916	Island	DIDO1	0
cg00080060	0.000362	0.000176	[ 0.0000 ; 0.0007]	0.039265	1	no	--++++++++	0.390045	10	0.097884	chr7	3990670	+	SDK1	NM_152744	Body		OpenSea	SDK1	0
cg00080068	-0.000214	0.000577	[-0.0013 ; 0.0009]	0.7108	1	no	++-+---+-?	0.541484	9	0.025771	chr2	242929202	-				chr2:242929993-242930252	N_Shore	LINC01881	101640	rs13404021	0.031565
cg00080081	-7.4e-05	0.000182	[-0.0004 ; 0.0003]	0.684419	1	no	+--+-?+-+?	0	8	0.51115	chr17	33701776	+	SLFN11;SLFN11;SLFN11;SLFN11;SLFN11	NM_001104587;NM_152270;NM_001104588;NM_001104590;NM_001104589	TSS1500;TSS1500;TSS1500;TSS1500;TSS1500	chr17:33700487-33700760	S_Shore	SLFN11	1055
cg00080118	-3.3e-05	1.7e-05	[-0.0001 ; 0.0000]	0.044455	1	no	---------+	0.005354	10	0.432815	chr6	31126173	+	CCHCR1;CCHCR1;TCF19;TCF19;CCHCR1	NM_001105564;NM_001105563;NM_001077511;NM_007109;NM_019052	TSS1500;TSS1500;TSS200;TSS200;TSS200	chr6:31125894-31126561	Island	TCF19	128
cg00080123	-1.3e-05	6e-06	[ 0.0000 ; 0.0000]	0.024294	1	no	+-----++-+	0.428256	10	0.072484	chr5	176853446	-	GRK6;GRK6;GRK6	NM_002082;NM_001004106;NM_001004105	TSS1500;TSS1500;TSS1500	chr5:176852953-176854125	Island	GRK6	239
cg00080125	-0.000106	0.000159	[-0.0004 ; 0.0002]	0.505551	1	no	-+--+-+++-	0.4309	10	0.070859	chr17	59490613	+	C17orf82;C17orf82	NM_203425;NM_203425	3'UTR;1stExon	chr17:59488115-59490485	S_Shore	LINC02875	0
cg00080148	0.000323	0.000473	[-0.0006 ; 0.0013]	0.494757	1	no	-+++-+++--	0.24222	10	0.220345	chr22	44205183	-	EFCAB6;EFCAB6	NM_198856;NM_022785	5'UTR;5'UTR	chr22:44207947-44208435	N_Shelf	EFCAB6	0
cg00080188	-0.00017	0.000135	[-0.0004 ; 0.0001]	0.207123	1	no	-++---++-?	0.353921	9	0.134941	chr10	21558201	-					OpenSea	NEBL-AS1	94348	rs12266119	0.011941
cg00080252	0.000146	0.000302	[-0.0004 ; 0.0007]	0.629514	1	no	----++-++-	0.629842	10	0.003832	chr8	117948764	-				chr8:117950472-117950717	N_Shore	AARD	1698
cg00080312	6.2e-05	2.4e-05	[ 0.0000 ; 0.0001]	0.008543	1	no	--++?+-+++	0	9	0.853768	chr3	45730181	-	SACM1L	NM_014016	TSS1500	chr3:45730615-45731294	N_Shore	LIMD1-AS1	0
cg00080333	-5.1e-05	0.000115	[-0.0003 ; 0.0002]	0.656376	1	no	-+---+++-+	0	10	0.677765	chr4	184492770	-					OpenSea	ING2	60520
cg00080423	-0.000109	0.000272	[-0.0006 ; 0.0004]	0.687622	1	no	++-+++-++-	0.324969	10	0.14812	chr5	1144950	-					OpenSea	SLC12A7	32777
cg00080682	0.000474	0.000256	[ 0.0000 ; 0.0010]	0.064336	1	no	++-+-++-+?	0.366581	9	0.125235	chr22	51176543	-	ACR	NM_001097	TSS200		OpenSea	ACR	107			rs75020145	0.019114
cg00080706	7.2e-05	0.000134	[-0.0002 ; 0.0003]	0.591061	1	no	-+++++-+--	0.45496	10	0.05692	chr14	69725831	-	GALNTL1;GALNTL1	NM_020692;NM_001168368	TSS1500;TSS1500	chr14:69726250-69728393	N_Shore	GALNT16	848
cg00080972	3e-06	2.6e-05	[ 0.0000 ; 0.0001]	0.901874	1	no	++-+--?-++	0	9	0.883823	chr5	178986291	+	RUFY1;RUFY1;RUFY1	NM_001040452;NM_025158;NM_001040451	TSS1500;Body;TSS1500	chr5:178986513-178986999	N_Shore	RUFY1	0
cg00080987	9.2e-05	0.000201	[-0.0003 ; 0.0005]	0.646764	1	no	+----+++++	0.464385	10	0.05189	chr3	126937362	-					OpenSea	PLXNA1	181126
cg00081019	1e-05	7.2e-05	[-0.0001 ; 0.0001]	0.89069	1	no	-+++--++++	0.259328	10	0.204923	chr1	243658800	+	SDCCAG8;AKT3	NM_006642;NM_181690	Body;3'UTR		OpenSea	SDCCAG8	0
cg00081046	0.000126	0.000121	[-0.0001 ; 0.0004]	0.295744	1	no	+--+-?++++	0	9	0.860325	chr2	170677497	+	METTL5	NM_014168	Body	chr2:170681219-170681587	N_Shelf	METTL5	0
cg00081084	7.8e-05	7.9e-05	[-0.0001 ; 0.0002]	0.324421	1	no	+---++-+++	0.16731	10	0.289075	chr19	36612722	-	TBCB	NM_001281	Body	chr19:36612342-36612932	Island	TBCB	0
cg00081087	0.000118	0.000121	[-0.0001 ; 0.0004]	0.328927	1	no	-+-+-+++++	0.035191	10	0.40754	chr7	34873912	-	AAA1;NPSR1;NPSR1	NR_015356;NM_207173;NM_207172	Body;Body;Body		OpenSea	NPSR1-AS1	0
cg00081105	1.4e-05	0.000251	[-0.0005 ; 0.0005]	0.956327	1	no	++--++++--	0	10	0.902489	chr3	161391765	+					OpenSea	OTOL1	170034
cg00081251	-4e-06	1.9e-05	[ 0.0000 ; 0.0000]	0.821899	1	no	++-----++-	0	10	0.642974	chr1	45965679	-	CCDC163P;MMACHC	NM_001102601;NM_015506	TSS200;TSS200	chr1:45965586-45966049	Island	CCDC163	0
cg00081324	-0.000125	7.5e-05	[-0.0003 ; 0.0000]	0.097941	1	no	-++---++--	0.514556	10	0.029404	chr17	48201233	+	SAMD14	NM_174920	Body		OpenSea	SAMD14	0
cg00081347	3e-06	1.6e-05	[ 0.0000 ; 0.0000]	0.8348	1	no	-++-++----	0	10	0.917517	chr17	78188837	+	SGSH	NM_000199	Body	chr17:78188803-78189010	Island	SGSH	0
cg00081404	0.000119	0.000112	[-0.0001 ; 0.0003]	0.288181	1	no	+---++--+?	0.143792	9	0.314151	chr2	106957722	+				chr2:106959115-106959526	N_Shore	PLGLA	40846	rs75732902	0.032937
cg00081417	-4.2e-05	0.000285	[-0.0006 ; 0.0005]	0.881576	1	no	-+?--++--?	0.441084	8	0.084584	chr6	140400137	-					OpenSea	MIR3668	126250
cg00081439	0.000231	0.00024	[-0.0002 ; 0.0007]	0.336762	1	no	-+++++-+--	0.445743	10	0.062076	chr10	743761	+				chr10:743240-743479	S_Shore	DIP2C	8152
cg00081445	-1.4e-05	1.6e-05	[ 0.0000 ; 0.0000]	0.407358	1	no	-----++--?	0	9	0.673562	chr6	160941119	+					OpenSea	LPAL2	8962	rs73784268	0.019662
cg00081574	-1.2e-05	1.5e-05	[ 0.0000 ; 0.0000]	0.433736	1	no	-++++++---	0.490022	10	0.039486	chr2	222437836	-	EPHA4	NM_004438	TSS1500	chr2:222436034-222438941	Island	EPHA4	825
cg00081602	0.000325	0.000224	[-0.0001 ; 0.0008]	0.146353	1	no	+++-+--+-+	0	10	0.767841	chr5	72922957	-	RGNEF	NM_001080479	5'UTR	chr5:72921593-72922527	S_Shore	ARHGEF28	0
cg00081666	-8e-06	1.7e-05	[ 0.0000 ; 0.0000]	0.634445	1	no	--+--+-++?	0	9	0.819413	chr6	83777345	-	DOPEY1	NM_015018	TSS200	chr6:83777271-83777690	Island	DOP1A	38	rs73481076	0.011436
cg00081714	-2e-05	0.000109	[-0.0002 ; 0.0002]	0.853965	1	no	-+---++++?	0.290074	9	0.18693	chr5	116306180	-					OpenSea	SEMA6A	395628	rs73782990	0.014181
cg00081729	4.2e-05	0.000261	[-0.0005 ; 0.0006]	0.872504	1	no	-+++---+--	0.257934	10	0.206173	chr1	240656737	+	GREM2	NM_022469	Body	chr1:240656253-240656720	S_Shore	GREM2	0
cg00081799	1.7e-05	2.8e-05	[ 0.0000 ; 0.0001]	0.551621	1	no	-+-++-+-++	0.444276	10	0.062918	chr1	6390793	+	ACOT7;ACOT7;ACOT7;ACOT7	NM_181864;NM_181865;NM_007274;NM_181866	Body;Body;Body;Body		OpenSea	ACOT7	0
cg00081827	-3e-06	2.5e-05	[-0.0001 ; 0.0000]	0.911294	1	no	+-+--+---+	0	10	0.598443	chr2	24396224	+				chr2:24397645-24398194	N_Shore	FAM228B	0
cg00081835	1.5e-05	1.7e-05	[ 0.0000 ; 0.0000]	0.389246	1	no	---++++-++	0	10	0.438371	chr3	128966664	-				chr3:128968342-128968544	N_Shore	COPG1	1787
cg00081919	8.3e-05	8.6e-05	[-0.0001 ; 0.0003]	0.334043	1	no	-+++++----	0.061377	10	0.384812	chr2	43187471	+					OpenSea	HAAO	167719
cg00081935	-8e-06	1e-05	[ 0.0000 ; 0.0000]	0.425639	1	no	--+-+-+--+	0	10	0.592383	chr12	3186906	-	TSPAN9;TSPAN9	NM_001168320;NM_006675	5'UTR;5'UTR	chr12:3186011-3186968	Island	TSPAN9	0
cg00081975	5.1e-05	0.000308	[-0.0006 ; 0.0007]	0.869612	1	no	--+--+-+-+	0.56907	10	0.013171	chr17	48712370	-	ABCC3;ABCC3	NM_001144070;NM_003786	Body;Body	chr17:48712050-48712705	Island	ABCC3	0
cg00082140	0.000543	0.000218	[ 0.0001 ; 0.0010]	0.012901	1	no	++++++++++	0	10	0.652334	chr5	179816766	+				chr5:179816662-179817005	Island	GFPT2	36450
cg00082178	0.000272	0.000287	[-0.0003 ; 0.0008]	0.342948	1	no	++--+-+-++	0	10	0.852833	chr6	169625414	+	THBS2	NM_003247	Body	chr6:169622297-169622520	S_Shelf	THBS2	0
cg00082182	0	1.2e-05	[ 0.0000 ; 0.0000]	0.975392	1	no	-+---+-+++	0.07387	10	0.373805	chr1	93914865	-	FNBP1L;FNBP1L;FNBP1L	NM_017737;NM_001164473;NM_001024948	Body;Body;Body	chr1:93913636-93914524	S_Shore	FNBP1L	0
cg00082219	-0.000178	0.00053	[-0.0012 ; 0.0009]	0.736761	1	no	-+?+-?+--?	0	7	0.509151	chr2	219846299	-	FEV	NM_017521	3'UTR	chr2:219846291-219847137	Island	FEV	0			rs79354023	0.010426	rs79354023	0.010426
cg00082235	-0.000119	0.000201	[-0.0005 ; 0.0003]	0.554451	1	no	-+---+---?	0.482874	9	0.050624	chr12	6664536	+	IFFO1;IFFO1	NM_001039670;NM_080730	1stExon;1stExon	chr12:6664425-6665336	Island	IFFO1	0	rs7965594	0.040759
cg00082285	-4.8e-05	0.000145	[-0.0003 ; 0.0002]	0.741602	1	no	++--++--++	0.317525	10	0.154313	chr1	1097270	-				chr1:1098043-1100584	N_Shore	MIR200B	5212
cg00082310	2e-05	2.5e-05	[ 0.0000 ; 0.0001]	0.414933	1	no	--+++-+++?	0.121836	9	0.333109	chr3	171528573	+	PLD1;PLD1	NM_001130081;NM_002662	TSS1500;TSS1500	chr3:171527617-171528458	S_Shore	PLD1	68	rs116388557	0.028212
cg00082384	0.000332	0.000151	[ 0.0000 ; 0.0006]	0.027521	1	no	+++-?++?++	0	8	0.708077	chr3	52516316	+	NISCH	NM_007184	Body		OpenSea	NISCH	0
cg00082411	1.9e-05	1.5e-05	[ 0.0000 ; 0.0000]	0.201185	1	no	+-+-++++++	0.040165	10	0.403261	chr7	99034370	-	PTCD1	NM_015545	5'UTR	chr7:99036099-99036892	N_Shore	ATP5MF-PTCD1	0
cg00082426	-2e-06	1.2e-05	[ 0.0000 ; 0.0000]	0.840568	1	no	+-++--++--	0	10	0.632525	chr2	61763737	-	XPO1	NM_003400	5'UTR	chr2:61765406-61766091	N_Shore	XPO1	0
cg00082491	6e-06	1.3e-05	[ 0.0000 ; 0.0000]	0.644388	1	no	++--+--+--	0.335126	10	0.139798	chr6	31633028	+	BAT4;BAT4;CSNK2B	NM_033177;NM_033177;NM_001320	5'UTR;1stExon;TSS1500	chr6:31632815-31634093	Island	GPANK1	0
cg00082497	-6e-06	1.1e-05	[ 0.0000 ; 0.0000]	0.607814	1	no	+--+?-+?+-	0.522648	8	0.040552	chr1	32802133	+	MARCKSL1	NM_023009	TSS1500	chr1:32800859-32802229	Island	MARCKSL1	292
cg00082540	0.000232	0.000145	[-0.0001 ; 0.0005]	0.108427	1	no	-+++-++-++	0	10	0.598763	chr21	46396774	-	C21orf70	NM_058190	3'UTR		OpenSea	FAM207A	0
cg00082656	0.000185	0.000186	[-0.0002 ; 0.0005]	0.319036	1	no	-+-++?+--+	0	9	0.721963	chr7	104943515	+	SRPK2	NM_182692	Body	chr7:104941752-104941978	S_Shore	SRPK2	0
cg00082664	-3.7e-05	0.000301	[-0.0006 ; 0.0006]	0.902319	1	no	-+++---++-	0.579062	10	0.011063	chr4	154710796	+	SFRP2	NM_003013	TSS1500	chr4:154709512-154710827	Island	SFRP2	567
cg00082713	7e-06	1.9e-05	[ 0.0000 ; 0.0000]	0.710389	1	no	+-+----+-+	0.101338	10	0.349282	chr3	44038484	+				chr3:44036407-44041104	Island	MIR138-1	117218
cg00082770	0.000196	0.000119	[ 0.0000 ; 0.0004]	0.100601	1	no	-+++-++-++	0.411341	10	0.083298	chr2	200332739	-	FLJ32063	NR_026830	TSS200	chr2:200333687-200334172	N_Shore	SATB2	0
cg00082833	-5.3e-05	0.000211	[-0.0005 ; 0.0004]	0.799935	1	no	+--+--++-+	0	10	0.890416	chr16	1561275	-	IFT140	NM_014714	Body	chr16:1559965-1560194	S_Shore	IFT140	0
cg00082874	9e-05	4e-05	[ 0.0000 ; 0.0002]	0.024455	1	no	+-+++?++++	0.134042	9	0.322592	chr20	44660920	-	SLC12A5;SLC12A5	NM_020708;NM_001134771	Body;Body	chr20:44660342-44660948	Island	SLC12A5	0
cg00082897	-5.4e-05	7.2e-05	[-0.0002 ; 0.0001]	0.455244	1	no	----+---++	0	10	0.888056	chr22	50967392	-	TYMP;TYMP;TYMP	NM_001113756;NM_001953;NM_001113755	Body;Body;Body	chr22:50963608-50970768	Island	TYMP	0
cg00082912	-7e-05	6.4e-05	[-0.0002 ; 0.0001]	0.277435	1	no	-+--+++-+-	0	10	0.4525	chr17	52194268	-					OpenSea	KIF2B	291694
cg00082939	-1.4e-05	0.000257	[-0.0005 ; 0.0005]	0.957855	1	no	+--+-++-??	0	8	0.591493	chr10	77165293	+	C10orf41;C10orf41	NR_024421;NR_024422	Body;Body	chr10:77155128-77169600	Island	ZNF503-AS2	0	rs112197680	0.098856
cg00082954	2.3e-05	0.00011	[-0.0002 ; 0.0002]	0.837176	1	no	--+-?++?++	0	8	0.485448	chr6	136878319	-	MAP3K5	NM_005923	3'UTR		OpenSea	MAP3K5	0
cg00083018	-0.000769	0.000426	[-0.0016 ; 0.0001]	0.071183	1	no	------+---	0.485247	10	0.041653	chr6	101840329	-				chr6:101841425-101841905	N_Shore	GRIK2	6338
cg00083042	-0.000272	0.000301	[-0.0009 ; 0.0003]	0.365828	1	no	+-++------	0	10	0.997292	chr10	30404617	-					OpenSea	JCAD	196
cg00083046	6.6e-05	0.000215	[-0.0004 ; 0.0005]	0.759532	1	no	----++++-+	0	10	0.902871	chr2	175204844	-				chr2:175204843-175207553	Island	SP9	2575
cg00083059	-1e-05	0.000239	[-0.0005 ; 0.0005]	0.965968	1	no	-+---+++--	0	10	0.880075	chr6	39902348	-	MOCS1;MOCS1	NR_033233;NM_001075098	TSS200;TSS200	chr6:39901852-39902299	S_Shore	MOCS1	57
cg00083072	-6.8e-05	0.000186	[-0.0004 ; 0.0003]	0.714491	1	no	++----+-+-	0	10	0.761509	chr11	65415190	+	SIPA1;SIPA1	NM_153253;NM_006747	Body;Body	chr11:65413778-65415203	Island	SIPA1	0
cg00083139	-1.1e-05	1e-05	[ 0.0000 ; 0.0000]	0.280883	1	no	-----++-+-	0	10	0.899802	chr2	198380745	+	MOBKL3;MOBKL3;MOBKL3	NM_199482;NM_015387;NM_001100819	5'UTR;TSS200;TSS200	chr2:198380423-198381301	Island	HSPE1-MOB4	0
cg00083188	-1.7e-05	5.1e-05	[-0.0001 ; 0.0001]	0.738109	1	no	-+-+-++-+-	0	10	0.88808	chr10	79314844	+	KCNMA1;KCNMA1;KCNMA1;KCNMA1	NM_001161353;NM_001161352;NM_002247;NM_001014797	Body;Body;Body;Body		OpenSea	KCNMA1	0
cg00083193	7.5e-05	0.000123	[-0.0002 ; 0.0003]	0.54381	1	no	-+---+-+-+	0	10	0.618849	chr15	65337425	+	OSTBETA	NM_178859	TSS1500		OpenSea	SLC51B	281
cg00083194	-7e-06	1.1e-05	[ 0.0000 ; 0.0000]	0.484052	1	no	---+---+--	0.241269	10	0.221207	chr12	32832920	+	DNM1L;DNM1L;DNM1L	NM_012062;NM_005690;NM_012063	Body;Body;Body	chr12:32832130-32832978	Island	DNM1L	0
cg00083206	-7.2e-05	0.000333	[-0.0007 ; 0.0006]	0.828158	1	no	-+-+-+-+++	0	10	0.672011	chr6	110721305	-	DDO;DDO	NM_004032;NM_003649	Body;Body	chr6:110721059-110721630	Island	METTL24	0
cg00083223	0.000168	0.000296	[-0.0004 ; 0.0007]	0.5715	1	no	-+++-+-++-	0	10	0.545605	chr13	112606342	+					OpenSea	SOX1	115569
cg00083262	-4.9e-05	7.9e-05	[-0.0002 ; 0.0001]	0.531198	1	no	-+---+-+-+	0.308245	10	0.162137	chr1	157125526	-					OpenSea	ETV3	17142
cg00083265	-3e-05	2e-05	[-0.0001 ; 0.0000]	0.140971	1	no	-+--+-----	0	10	0.878056	chr7	4820880	-	KIAA0415	NM_014855	Body	chr7:4823506-4824097	N_Shelf	AP5Z1	0
cg00083359	2.6e-05	0.000135	[-0.0002 ; 0.0003]	0.848711	1	no	-+--+++-??	0.552647	8	0.028539	chr8	144676110	-	EEF1D;EEF1D;EEF1D;EEF1D;EEF1D;EEF1D;EEF1D	NM_001130053;NM_032378;NM_001130055;NM_001960;NM_001130056;NM_001130057;NM_001130054	5'UTR;5'UTR;5'UTR;5'UTR;5'UTR;5'UTR;5'UTR	chr8:144675988-144676207	Island	EEF1D	0	rs1057556	0.260672
cg00083399	-2.7e-05	7.3e-05	[-0.0002 ; 0.0001]	0.713629	1	no	--+-+---++	0.238471	10	0.223746	chr16	86565980	-	MTHFSD;MTHFSD;MTHFSD;MTHFSD;MTHFSD;MTHFSD;MTHFSD	NM_001159380;NR_027490;NM_001159377;NM_022764;NM_001159379;NM_001159378;NR_027489	Body;Body;Body;Body;Body;Body;Body	chr16:86565357-86565861	S_Shore	MTHFSD	0
cg00083401	9e-06	1.8e-05	[ 0.0000 ; 0.0000]	0.624106	1	no	++-++++-++	0	10	0.522459	chr3	51642365	-	RAD54L2	NM_015106	Body		OpenSea	RAD54L2	0
cg00083535	9e-06	6.6e-05	[-0.0001 ; 0.0001]	0.895318	1	no	----++---+	0	10	0.547754	chr8	140871048	-	TRAPPC9;TRAPPC9	NM_001160372;NM_031466	Body;Body		OpenSea	TRAPPC9	0
cg00083596	0.000892	0.000439	[ 0.0000 ; 0.0018]	0.041955	1	no	-----+-+++	0.719321	10	0.000194	chr7	3996856	-	SDK1	NM_152744	Body		OpenSea	SDK1	0
cg00083616	0.000226	0.000236	[-0.0002 ; 0.0007]	0.338946	1	no	++-+-++-++	0.091071	10	0.358496	chr19	35981371	+	KRTDAP	NM_207392	TSS200		OpenSea	KRTDAP	0
cg00083652	5e-06	3.6e-05	[-0.0001 ; 0.0001]	0.880602	1	no	---+-+-+++	0.037004	10	0.405982	chr1	89739339	+	GBP5;GBP5	NM_052942;NM_001134486	TSS1500;TSS1500		OpenSea	GBP5	794
cg00083659	-0.000193	0.00022	[-0.0006 ; 0.0002]	0.381383	1	no	-+---+-++-	0.298676	10	0.170316	chr22	37404577	+	C22orf33;C22orf33	NM_178552;NM_001163857	TSS1500;TSS1500		OpenSea	TEX33	699
cg00083685	0.000126	0.000253	[-0.0004 ; 0.0006]	0.6188	1	no	--++-+-+++	0.528187	10	0.02456	chr21	43767586	+	TFF2	NM_005423	Body		OpenSea	TFF2	0
cg00083765	-6e-06	6e-06	[ 0.0000 ; 0.0000]	0.323627	1	no	+-++--++--	0.359012	10	0.12088	chr8	144923196	+	NRBP2	NM_178564	5'UTR	chr8:144923490-144923808	N_Shore	NRBP2	0
cg00083790	-0.000129	0.00016	[-0.0004 ; 0.0002]	0.419142	1	no	+-+---+-??	0.393387	8	0.116757	chr12	132944010	+					OpenSea	GALNT9	38104	rs28421229	0.31536
cg00083801	-1.7e-05	1.6e-05	[ 0.0000 ; 0.0000]	0.292564	1	no	--++-+-++-	0	10	0.745824	chr17	4448531	+	MYBBP1A;MYBBP1A	NM_014520;NM_001105538	Body;Body		OpenSea	MYBBP1A	0
cg00083833	-0.000349	0.000293	[-0.0009 ; 0.0002]	0.233382	1	no	-+-+-+----	0.172587	10	0.284215	chr16	50583273	+	NKD1	NM_033119	Body	chr16:50583175-50583465	Island	NKD1	0
cg00083937	0.000185	0.00034	[-0.0005 ; 0.0009]	0.587309	1	no	--++-++-??	0	8	0.728814	chr22	51039805	-	MAPK8IP2	NM_012324	Body	chr22:51038494-51039752	S_Shore	MAPK8IP2	0	rs2238834	0.28179
cg00083959	-8.6e-05	0.000139	[-0.0004 ; 0.0002]	0.533714	1	no	-+---+-+++	0	10	0.580846	chr15	51243589	-	AP4E1	NM_007347	Body		OpenSea	AP4E1	0
cg00083993	1.1e-05	4.5e-05	[-0.0001 ; 0.0001]	0.816113	1	no	++++-+-+--	0.146075	10	0.308593	chr5	146133678	+	PPP2R2B;PPP2R2B;PPP2R2B;PPP2R2B;PPP2R2B;PPP2R2B;PPP2R2B	NM_181674;NM_001127381;NM_181677;NM_181676;NM_181675;NM_004576;NM_181678	Body;Body;Body;Body;Body;Body;Body		OpenSea	PPP2R2B	0
cg00084019	-3.5e-05	0.000262	[-0.0005 ; 0.0005]	0.892402	1	no	---+++-+-+	0	10	0.837116	chr7	176739	+				chr7:178517-179127	N_Shore	FAM20C	16228
cg00084094	-0.000195	0.000111	[-0.0004 ; 0.0000]	0.079845	1	no	---+--+---	0	10	0.44333	chr12	109096204	-	CORO1C	NM_014325	5'UTR		OpenSea	CORO1C	0
cg00084131	0.00021	0.00023	[-0.0002 ; 0.0007]	0.360366	1	no	-??+?++--?	0	6	0.788952	chr3	69025488	-	C3orf64	NM_173654	3'UTR		OpenSea	EOGT	0			rs115176538	0.013901	rs115176538	0.013901
cg00084184	-8.9e-05	0.000113	[-0.0003 ; 0.0001]	0.429934	1	no	+-++--++-+	0.374706	10	0.109009	chr4	10019009	-	SLC2A9;SLC2A9	NM_020041;NM_001001290	Body;Body	chr4:10020481-10021026	N_Shore	SLC2A9	0
cg00084202	-0.000132	0.00012	[-0.0004 ; 0.0001]	0.269517	1	no	+--+++---+	0	10	0.482452	chr8	143360290	+	TSNARE1	NM_145003	Body	chr8:143361313-143361642	N_Shore	TSNARE1	0
cg00084338	-0.000234	0.000491	[-0.0012 ; 0.0007]	0.634441	1	no	-+----+++-	0.087482	10	0.361705	chr6	170595920	+	DLL1	NM_005618	Body	chr6:170597246-170597499	N_Shore	DLL1	0
cg00084347	3.9e-05	0.000165	[-0.0003 ; 0.0004]	0.812612	1	no	++----+-+-	0	10	0.556376	chr12	124393913	+	DNAH10	NM_207437	Body		OpenSea	DNAH10	0
cg00084398	7.8e-05	0.000116	[-0.0001 ; 0.0003]	0.501711	1	no	-+--+++++-	0.113858	10	0.337974	chr6	43249983	-	TTBK1	NM_032538	Body	chr6:43251671-43252018	N_Shore	TTBK1	0
cg00084432	6e-06	3.2e-05	[-0.0001 ; 0.0001]	0.844171	1	no	-+++-+--+-	0.088603	10	0.360704	chr13	36944471	+	SPG20	NM_001142294	TSS200		OpenSea	SPART	153
cg00084435	0.000523	0.000237	[ 0.0001 ; 0.0010]	0.0272	1	no	--+++++++-	0.291178	10	0.176797	chr5	195276	-	LRRC14B	NM_001080478	Body	chr5:195087-195323	Island	LRRC14B	0
cg00084577	-0.000115	9e-05	[-0.0003 ; 0.0001]	0.202946	1	no	---+-+++--	0	10	0.766925	chr16	30721139	-	SNORA30;SRCAP	NR_002966;NM_006662	TSS1500;Body		OpenSea	SRCAP	0
cg00084604	0.000299	7.3e-05	[ 0.0002 ; 0.0004]	4.36e-05	1	no	-+--++++++	0.512248	10	0.030277	chr6	40929496	+					OpenSea	UNC5CL	65142
cg00084643	0.000186	0.000248	[-0.0003 ; 0.0007]	0.45408	1	no	+++--+-++-	0.062064	10	0.384209	chr5	125936116	+	PHAX	NM_032177	TSS1500	chr5:125936522-125937100	N_Shore	PHAX	489
cg00084687	-8e-06	6e-06	[ 0.0000 ; 0.0000]	0.172517	1	no	-------++-	0.459323	10	0.054561	chr7	92076896	+	GATAD1;GATAD1	NM_021167;NM_021167	1stExon;5'UTR	chr7:92076699-92077395	Island	GATAD1	0
cg00084720	0.000557	0.000289	[ 0.0000 ; 0.0011]	0.053514	1	no	+-++++-+++	0	10	0.91382	chr8	94527855	-					OpenSea	LINC00535	0
cg00084770	2.5e-05	6.4e-05	[-0.0001 ; 0.0001]	0.70021	1	no	+-+---+++?	0.304936	9	0.174455	chr10	88149210	-				chr10:88149266-88149738	N_Shore	GRID1	22959	rs75749298	0.013032
cg00084798	-0.000205	0.000184	[-0.0006 ; 0.0002]	0.267274	1	no	-++-+-----	0	10	0.89795	chr8	142841965	+				chr8:142841912-142842157	Island	MROH5	324634
cg00085013	-8.5e-05	6e-05	[-0.0002 ; 0.0000]	0.1539	1	no	+-----+--+	0.214084	10	0.246019	chr3	14871570	+	FGD5	NM_152536	Body		OpenSea	FGD5	0
cg00085029	-1.4e-05	2.5e-05	[-0.0001 ; 0.0000]	0.571443	1	no	--++-+---+	0	10	0.511743	chr11	36398393	+	PRR5L;PRR5L;PRR5L	NM_024841;NM_001160167;NM_001160168	5'UTR;5'UTR;Body	chr11:36397926-36399398	Island	PRR5L	0
cg00085061	-0.000139	0.000103	[-0.0003 ; 0.0001]	0.17914	1	no	--+--++++-	0.431153	10	0.070704	chr21	43161624	-	RIPK4	NM_020639	Body	chr21:43160916-43161948	Island	RIPK4	0
cg00085122	2.9e-05	6.1e-05	[-0.0001 ; 0.0001]	0.635337	1	no	+--++?+-??	0.254522	7	0.234569	chr1	11709018	+	FBXO2	NM_012168	Body	chr1:11708767-11709277	Island	FBXO2	0	rs4397658	0.463259
cg00085123	-7.4e-05	0.000134	[-0.0003 ; 0.0002]	0.580993	1	no	++-+-+----	0	10	0.784848	chr2	8723906	+				chr2:8723855-8724093	Island	ID2	98205
cg00085199	0.000281	0.00014	[ 0.0000 ; 0.0006]	0.044437	1	no	+++-++-+-+	0	10	0.614982	chr8	141106596	+	TRAPPC9;TRAPPC9	NM_001160372;NM_031466	Body;Body	chr8:141107837-141110984	N_Shore	TRAPPC9	0
cg00085256	-1.3e-05	1.9e-05	[ 0.0000 ; 0.0000]	0.479971	1	no	---++-+--+	0.350735	10	0.127326	chr2	218251446	-	DIRC3	NR_026597	Body		OpenSea	DIRC3	0
cg00085281	0.000112	9.5e-05	[-0.0001 ; 0.0003]	0.240207	1	no	+---+++-++	0.196484	10	0.262198	chr7	2055099	-	MAD1L1;MAD1L1;MAD1L1	NM_003550;NM_001013837;NM_001013836	Body;Body;Body	chr7:2054060-2054386	S_Shore	MAD1L1	0
cg00085370	2.2e-05	0.000205	[-0.0004 ; 0.0004]	0.91612	1	no	++++-+---+	0	10	0.88797	chr5	1855960	+				chr5:1856773-1858444	N_Shore	IRX4	21579
cg00085403	-9e-06	6e-06	[ 0.0000 ; 0.0000]	0.17976	1	no	+-+----+??	0	8	0.444533	chr1	144932207	+	PDE4DIP;PDE4DIP;PDE4DIP	NM_001002811;NM_001002812;NM_014644	TSS200;Body;Body	chr1:144931339-144932626	Island	NBPF20	0	rs2798892	0.171407
cg00085416	-1e-06	0.000294	[-0.0006 ; 0.0006]	0.997325	1	no	---+----+-	0.337023	10	0.138262	chr8	74660265	-	STAU2;STAU2;STAU2;STAU2;STAU2;STAU2;STAU2	NM_001164381;NM_001164380;NM_001164385;NM_001164382;NM_001164384;NM_014393;NM_001164383	TSS1500;TSS1500;TSS1500;TSS1500;TSS1500;TSS1500;TSS1500	chr8:74658490-74659828	S_Shore	STAU2	321
cg00085430	7.3e-05	0.000188	[-0.0003 ; 0.0004]	0.696713	1	no	++---+-+++	0.368055	10	0.113982	chr17	3031874	-	OR1G1	NM_003555	TSS1500		OpenSea	OR1G1	1028
cg00085434	-3.5e-05	0.000305	[-0.0006 ; 0.0006]	0.907433	1	no	-+-+--++-+	0.117611	10	0.334571	chr11	14927489	-				chr11:14926471-14927770	Island	CYP2R1	13737
cg00085438	0.000237	0.000166	[-0.0001 ; 0.0006]	0.152955	1	no	-++-+-++++	0.492218	10	0.038512	chr3	152049980	+	MBNL1;MBNL1;MBNL1;MBNL1;MBNL1;MBNL1;MBNL1	NM_207295;NM_207293;NM_021038;NM_207292;NM_207296;NM_207297;NM_207294	Body;Body;Body;Body;Body;Body;Body		OpenSea	MBNL1	0
cg00085448	-0.000133	0.000179	[-0.0005 ; 0.0002]	0.458864	1	no	-+-+--+-++	0.194883	10	0.263672	chr12	113416442	+	OAS2;OAS2;OAS2	NM_001032731;NM_002535;NM_016817	1stExon;1stExon;1stExon		OpenSea	OAS2	0
cg00085486	-0.000194	0.000375	[-0.0009 ; 0.0005]	0.604829	1	no	+-+-?++?-+	0	8	0.782384	chr7	84812539	-				chr7:84814839-84816242	N_Shelf	SEMA3D	0
cg00085493	-0.0008	0.00027	[-0.0013 ;-0.0003]	0.003121	1	no	-++----+??	0.557478	8	0.026828	chr1	208040203	-				chr1:208041862-208042718	N_Shore	CD34	19678	rs926628	0.334545
cg00085619	0.000624	0.00047	[-0.0003 ; 0.0015]	0.184041	1	no	+--+?+-?+?	0	7	0.437281	chr7	155252748	+	EN2	NM_001427	Body	chr7:155246390-155251955	S_Shore	EN2	0	rs73494123	0.015996
cg00085732	9.8e-05	0.000159	[-0.0002 ; 0.0004]	0.536696	1	no	+--+++++-+	0	10	0.908846	chr17	26800820	+	SLC13A2;SLC13A2;SLC13A2;SLC13A2	NM_001145976;NR_027384;NM_001145975;NM_003984	1stExon;Body;1stExon;1stExon		OpenSea	SLC13A2	0
cg00085747	1.1e-05	4.9e-05	[-0.0001 ; 0.0001]	0.823481	1	no	+-+++++---	0.021309	10	0.419386	chr17	3764113	-	CAMKK1;CAMKK1	NM_032294;NM_172206	3'UTR;3'UTR		OpenSea	CAMKK1	0
cg00085790	-0.000494	0.000178	[-0.0008 ;-0.0001]	0.005464	1	no	+-+------?	0.219204	9	0.248186	chr1	211722100	+					OpenSea	SLC30A1	26279	rs114653516	0.013467
cg00085830	-1.8e-05	1.8e-05	[-0.0001 ; 0.0000]	0.301187	1	no	+++-+-----	0	10	0.644901	chr1	182808254	+	DHX9	NM_001357	TSS200	chr1:182808312-182809122	N_Shore	DHX9	183
cg00086113	7e-05	7e-05	[-0.0001 ; 0.0002]	0.316183	1	no	-++-+++-+-	0.368982	10	0.113283	chr15	75760823	+	PTPN9	NM_002833	3'UTR		OpenSea	PTPN9	0
cg00086171	-6.2e-05	0.000141	[-0.0003 ; 0.0002]	0.662181	1	no	--+-+?--+?	0	8	0.724236	chr12	56269767	+					OpenSea	PYM1	25428
cg00086243	-6e-06	0.00019	[-0.0004 ; 0.0004]	0.975053	1	no	+----+--++	0	10	0.833363	chr1	1142405	+	TNFRSF18;TNFRSF18;TNFRSF18	NM_148902;NM_148901;NM_004195	TSS1500;TSS1500;TSS1500	chr1:1141670-1142150	S_Shore	TNFRSF18	315
cg00086266	-2.1e-05	1.2e-05	[ 0.0000 ; 0.0000]	0.078316	1	no	------+++-	0.043161	10	0.400674	chr1	1242895	-	PUSL1;ACAP3	NM_153339;NM_030649	TSS1500;Body	chr1:1242400-1245185	Island	ACAP3	0
cg00086283	1e-05	6e-05	[-0.0001 ; 0.0001]	0.861477	1	no	-++++++-++	0.253299	10	0.210337	chr7	158409247	-					OpenSea	NCAPG2	14754
cg00086297	6.4e-05	0.000118	[-0.0002 ; 0.0003]	0.585137	1	no	?+?++?-+-+	0.309311	7	0.191963	chr16	3662233	-	BTBD12	NM_032444	TSS1500	chr16:3661120-3661775	S_Shore	SLX4	647
cg00086334	0.000771	0.000487	[-0.0002 ; 0.0017]	0.113244	1	no	+++-?+-???	0.586327	6	0.033617	chr16	88904832	-	GALNS	NM_000512	Body	chr16:88905509-88905750	N_Shore	GALNS	0	rs7205379	0.38993
cg00086346	-5.2e-05	0.000172	[-0.0004 ; 0.0003]	0.759878	1	no	+----+++-+	0	10	0.845233	chr19	3908136	-	ATCAY	NM_033064	Body	chr19:3907689-3908398	Island	ATCAY	0
cg00086426	-0.000122	0.000388	[-0.0009 ; 0.0006]	0.752123	1	no	+--++?--+?	0.305291	8	0.184298	chr16	10934373	-					OpenSea	TVP23A	21751
cg00086429	0.000152	0.000159	[-0.0002 ; 0.0005]	0.339214	1	no	++-+++-++-	0.478765	10	0.0447	chr2	206566025	-	NRP2;NRP2;NRP2;NRP2;NRP2;NRP2	NM_201279;NM_018534;NM_201264;NM_201267;NM_003872;NM_201266	Body;Body;Body;Body;Body;Body		OpenSea	NRP2	0
cg00086488	5e-06	0.000226	[-0.0004 ; 0.0004]	0.981181	1	no	++--?+-?-+	0	8	0.447702	chr13	113648882	-	MCF2L;MCF2L	NM_001112732;NM_024979	Body;Body	chr13:113648343-113649601	Island	MCF2L	0
cg00086493	0.000208	0.000142	[-0.0001 ; 0.0005]	0.143474	1	no	+-+++-++++	0	10	0.942032	chr19	51535348	+	KLK12;KLK12;KLK12	NM_145895;NM_019598;NM_145894	Body;Body;Body	chr19:51535218-51535475	Island	KLK12	0
cg00086577	-0.000127	9.1e-05	[-0.0003 ; 0.0001]	0.163239	1	no	--+++-----	0	10	0.665856	chr6	32122894	+	PPT2;PPT2	NM_005155;NM_138717	Body;Body	chr6:32121829-32122529	S_Shore	PPT2	0
cg00086670	-0.000118	5.9e-05	[-0.0002 ; 0.0000]	0.043443	1	no	---+-+-+--	0	10	0.482079	chr10	104629122	-	AS3MT	NM_020682	TSS200	chr10:104629038-104629479	Island	BORCS7-ASMT	0
cg00086710	-0.000373	0.000511	[-0.0014 ; 0.0006]	0.466127	1	no	-+--?-+???	0.280276	6	0.224604	chr4	89204074	+	PPM1K	NM_152542	5'UTR	chr4:89204952-89206069	N_Shore	PPM1K	0	rs17732955	0.122708
cg00086730	5.3e-05	8.7e-05	[-0.0001 ; 0.0002]	0.546077	1	no	-++++--+--	0	10	0.727415	chr16	88782159	-	FAM38A	NM_001142864	Body	chr16:88781806-88782517	Island	PIEZO1	0
cg00086809	-2.7e-05	3.9e-05	[-0.0001 ; 0.0000]	0.475771	1	no	+--+-++--?	0.577097	9	0.015311	chr16	640354	-	RAB40C	NM_021168	1stExon	chr16:638545-640705	Island	RAB40C	0	rs75446372	0.016629
cg00086871	5e-06	1.2e-05	[ 0.0000 ; 0.0000]	0.647365	1	no	++++--+-??	0	8	0.715203	chr4	6988644	+	TBC1D14;TBC1D14;TBC1D14	NM_001113361;NM_001113363;NM_020773	Body;TSS1500;Body	chr4:6988305-6989373	Island	TBC1D14	0	rs1048009	0.146067
cg00087005	-2.6e-05	2.5e-05	[-0.0001 ; 0.0000]	0.297266	1	no	--+---+--+	0	10	0.708604	chr10	126848218	+	CTBP2;CTBP2	NM_001083914;NM_001329	5'UTR;5'UTR	chr10:126847224-126851327	Island	CTBP2	0
cg00087023	-1.8e-05	5.5e-05	[-0.0001 ; 0.0001]	0.748333	1	no	-+---++-++	0.049479	10	0.395199	chr16	2812825	+	SRRM2	NM_016333	Body	chr16:2812266-2812574	S_Shore	SRRM2	0
cg00087067	4e-05	0.000225	[-0.0004 ; 0.0005]	0.858189	1	no	++--+++++?	0	9	0.854359	chr5	5265509	+	ADAMTS16	NM_139056	Body		OpenSea	ADAMTS16	0	rs74994604	0.019114
cg00087073	-0.000118	0.000107	[-0.0003 ; 0.0001]	0.269932	1	no	-+-----++-	0	10	0.659508	chr2	71225672	-				chr2:71221520-71222299	S_Shelf	TEX261	3670
cg00087098	1.5e-05	1.6e-05	[ 0.0000 ; 0.0000]	0.356587	1	no	+--+?--++-	0.044022	9	0.398336	chr4	76598919	+	G3BP2;G3BP2;G3BP2	NM_203505;NM_203504;NM_012297	TSS1500;TSS1500;TSS1500	chr4:76597635-76598920	Island	G3BP2	251
cg00087153	2e-06	0.000158	[-0.0003 ; 0.0003]	0.990586	1	no	--++-+-+-+	0	10	0.525789	chr2	48756079	-				chr2:48757211-48757785	N_Shore	STON1-GTF2A1L	983
cg00087182	7e-06	5.6e-05	[-0.0001 ; 0.0001]	0.904434	1	no	-+-++-+-+?	0.305207	9	0.17423	chr22	24302043	+	GSTT2B;GSTT2	NM_001080843;NM_000854	Body;Body	chr22:24303118-24303844	N_Shore	GSTT2	0	rs144364021	0.0169
cg00087195	0	6e-06	[ 0.0000 ; 0.0000]	0.961631	1	no	+-+---+-+-	0	10	0.47859	chr5	7869293	-	MTRR;MTRR;FASTKD3;MTRR	NM_002454;NM_002454;NM_024091;NM_024010	1stExon;5'UTR;TSS200;1stExon	chr5:7868863-7869840	Island	MTRR	0
cg00087244	6e-05	0.000112	[-0.0002 ; 0.0003]	0.593028	1	no	-+--+-++++	0	10	0.571235	chr7	74042487	-					OpenSea	GTF2IRD1	25566
cg00087273	0	7e-06	[ 0.0000 ; 0.0000]	0.966043	1	no	++++++++--	0.186952	10	0.270978	chr1	17386292	-					OpenSea	SDHB	5626
cg00087274	-2.7e-05	0.000154	[-0.0003 ; 0.0003]	0.859066	1	no	---++----+	0	10	0.885101	chr3	124856760	-	SLC12A8	NM_024628	Body	chr3:124860569-124861019	N_Shelf	SLC12A8	0
cg00087298	-1.2e-05	1.2e-05	[ 0.0000 ; 0.0000]	0.339036	1	no	+-----++??	0	8	0.485072	chr7	33149137	+	RP9	NM_203288	TSS200	chr7:33148607-33149317	Island	RP9	134	rs117768176	0.076823
cg00087316	-0.000118	0.000117	[-0.0003 ; 0.0001]	0.316164	1	no	-+-+-++-??	0	8	0.740024	chr4	180978709	+				chr4:180979038-180980619	N_Shore	LINC00290	1006532	rs62334520	0.081353
cg00087368	-3.9e-05	0.00028	[-0.0006 ; 0.0005]	0.889521	1	no	++-+--+++-	0	10	0.586922	chr6	100896392	-	SIM1	NM_005068	Body	chr6:100897080-100897621	N_Shore	SIM1	0
cg00087417	2e-06	1.8e-05	[ 0.0000 ; 0.0000]	0.8944	1	no	-++-+++-+-	0	10	0.987001	chr6	35887678	+	SRPK1	NM_003137	Body	chr6:35888479-35889060	N_Shore	SRPK1	0
cg00087420	-4.8e-05	0.000171	[-0.0004 ; 0.0003]	0.779332	1	no	----++---+	0	10	0.801523	chr1	34090941	-	CSMD2	NM_052896	Body	chr1:34090605-34090854	S_Shore	CSMD2	0
cg00087425	0.00019	0.000138	[-0.0001 ; 0.0005]	0.167881	1	no	-+++++---+	0	10	0.445148	chr7	22766829	-	IL6;IL6	NM_000600;NM_000600	5'UTR;1stExon		OpenSea	IL6	0
cg00087482	-1e-06	2.5e-05	[-0.0001 ; 0.0000]	0.952595	1	no	+----+++++	0.513977	10	0.029622	chr7	99800121	-	GATS;STAG3;GATS;GATS	NR_028040;NM_012447;NM_178831;NR_028039	Body;Body;3'UTR;Body		OpenSea	STAG3	0
cg00087511	3.9e-05	9.1e-05	[-0.0001 ; 0.0002]	0.668113	1	no	++-+++---?	0	9	0.543025	chr1	9069875	-	SLC2A7	NM_207420	Body		OpenSea	SLC2A7	0	rs80285236	0.018756
cg00087546	-0.000282	0.000213	[-0.0007 ; 0.0001]	0.186362	1	no	+-++---+--	0.08748	10	0.361706	chr1	3308286	+	PRDM16;PRDM16	NM_022114;NM_199454	Body;Body	chr1:3310102-3311035	N_Shore	PRDM16	0
cg00087568	0.0001	0.00016	[-0.0002 ; 0.0004]	0.530045	1	no	-+-+++-+-+	0	10	0.576219	chr16	560280	+	RAB11FIP3;RAB11FIP3	NM_014700;NM_001142272	Body;Body	chr16:560020-560281	Island	RAB11FIP3	0
cg00087645	-0.000343	0.000217	[-0.0008 ; 0.0001]	0.114278	1	no	+----+-++-	0.382607	10	0.103217	chr6	157040279	+				chr6:157040983-157041385	N_Shore	ARID1B	58783
cg00087728	-2.3e-05	5.4e-05	[-0.0001 ; 0.0001]	0.673334	1	no	++-+--+-+-	0	10	0.619669	chr6	33385262	+	CUTA;CUTA;CUTA;CUTA;CUTA	NM_001014433;NM_001014840;NM_001014838;NM_015921;NM_001014837	Body;Body;Body;1stExon;Body	chr6:33385678-33386262	N_Shore	CUTA	0
cg00087735	0.000228	0.000126	[ 0.0000 ; 0.0005]	0.070344	1	no	+++-++-+??	0.171947	8	0.294301	chr1	8390233	-	SLC45A1	NM_001080397	Body	chr1:8390202-8390800	Island	SLC45A1	0	rs2289730	0.059075
cg00087792	7e-06	9.4e-05	[-0.0002 ; 0.0002]	0.938712	1	no	-+--+-++++	0.350606	10	0.127427	chr16	4000986	+					OpenSea	ADCY9	11662
cg00087799	-3.7e-05	1.2e-05	[-0.0001 ; 0.0000]	0.001915	1	no	-------+-?	0	9	0.639392	chr19	4831891	+	TICAM1	NM_182919	TSS200	chr19:4831433-4831892	Island	TICAM1	136	rs59245905	0.010426
cg00087884	-0.000224	0.00017	[-0.0006 ; 0.0001]	0.187499	1	no	+----+---+	0	10	0.776413	chr1	6525551	-	TNFRSF25;TNFRSF25;TNFRSF25;TNFRSF25;TNFRSF25;TNFRSF25	NM_148967;NM_003790;NM_148970;NM_001039664;NM_148966;NM_148965	Body;Body;Body;Body;Body;Body	chr1:6525996-6526228	N_Shore	TNFRSF25	0
cg00087898	-2.1e-05	4.1e-05	[-0.0001 ; 0.0001]	0.60651	1	no	+-++-+--??	0	8	0.810293	chr6	33253643	-	WDR46;WDR46	NM_005452;NM_001164267	Body;Body	chr6:33256539-33256973	N_Shelf	WDR46	0	rs3130256	0.252888
cg00087906	-2e-06	7e-06	[ 0.0000 ; 0.0000]	0.76573	1	no	+-+---++--	0	10	0.744279	chr16	55513415	+	MMP2	NM_004530	1stExon	chr16:55513220-55513526	Island	MMP2	0
cg00087963	0.000586	0.000597	[-0.0006 ; 0.0018]	0.326231	1	no	+++++++--+	0	10	0.748014	chr16	51169437	-				chr16:51168266-51169110	S_Shore	SALL1	447
cg00087971	-7.9e-05	6e-05	[-0.0002 ; 0.0000]	0.184002	1	no	-+----+-++	0.104603	10	0.346339	chr6	52225096	+				chr6:52226753-52228006	N_Shore	PAQR8	1828
cg00088007	-0.000161	0.000114	[-0.0004 ; 0.0001]	0.157341	1	no	+--+++---+	0	10	0.508345	chr8	41504566	+	NKX6-3	NM_152568	Body	chr8:41503916-41504266	S_Shore	NKX6-3	0
cg00088026	1.7e-05	1e-05	[ 0.0000 ; 0.0000]	0.074209	1	no	---++++++-	0	10	0.816357	chr12	117628347	+	FBXO21;FBXO21	NM_015002;NM_033624	TSS200;TSS200	chr12:117627650-117628488	Island	FBXO21	46
cg00088033	-3.6e-05	2e-05	[-0.0001 ; 0.0000]	0.065672	1	no	--+-?-+?--	0.280834	8	0.204186	chr17	35969707	-	SYNRG;SYNRG;SYNRG;SYNRG;SYNRG;SYNRG;SYNRG	NM_001163547;NM_007247;NM_001163545;NM_080550;NM_198882;NM_001163544;NM_001163546	TSS1500;TSS1500;TSS1500;TSS1500;TSS1500;TSS1500;TSS1500	chr17:35968980-35969757	Island	SYNRG	220
cg00088042	-4.3e-05	1.6e-05	[-0.0001 ; 0.0000]	0.005785	1	no	-+--+-----	0	10	0.531262	chr10	103892309	+	PPRC1	NM_015062	TSS1500	chr10:103892659-103893590	N_Shore	PPRC1	476
cg00088079	5.7e-05	0.000104	[-0.0001 ; 0.0003]	0.584556	1	no	-++-?+-?+?	0.244311	7	0.242549	chr6	16622634	+	ATXN1;ATXN1	NM_001128164;NM_000332	5'UTR;5'UTR		OpenSea	ATXN1	0	rs7748637	0.013134
cg00088080	7.6e-05	0.000161	[-0.0002 ; 0.0004]	0.636896	1	no	++-++--+-+	0	10	0.715473	chr1	212861809	-	BATF3	NM_018664	Body		OpenSea	BATF3	0
cg00088130	-7.3e-05	9.2e-05	[-0.0003 ; 0.0001]	0.425004	1	no	+-++++----	0.188524	10	0.26953	chr3	137482267	+	SOX14	NM_004189	TSS1500	chr3:137482964-137484454	N_Shore	SOX14	865
cg00088148	0.000302	0.000238	[-0.0002 ; 0.0008]	0.204732	1	no	+--+--++++	0.027036	10	0.414517	chr2	27344405	+				chr2:27346380-27346766	N_Shore	ABHD1	2250
cg00088183	2.8e-05	0.000432	[-0.0008 ; 0.0009]	0.947979	1	no	-+++-++---	0.289774	10	0.178017	chr1	91185168	-				chr1:91185156-91185577	Island	BARHL2	2373
cg00088227	-3e-06	5e-06	[ 0.0000 ; 0.0000]	0.611546	1	no	+--+---+++	0.08319	10	0.365532	chr7	127225777	-	GCC1	NM_024523	TSS200	chr7:127225200-127225950	Island	GCC1	122
cg00088299	-1e-06	6e-06	[ 0.0000 ; 0.0000]	0.930131	1	no	+--+++-+--	0.060115	10	0.385918	chr4	2538934	-				chr4:2537098-2539421	Island	RNF4	21347
cg00088428	-0.000123	0.000185	[-0.0005 ; 0.0002]	0.505088	1	no	+----+--++	0	10	0.677462	chr6	112668522	-	RFPL4B	NM_001013734	TSS200		OpenSea	RFPL4B	8
cg00088464	2.7e-05	2e-05	[ 0.0000 ; 0.0001]	0.163588	1	no	-+-+++-+++	0.018395	10	0.421854	chr3	128780893	+	GP9	NM_000174	Body		OpenSea	GP9	0
cg00088504	-2.2e-05	3.4e-05	[-0.0001 ; 0.0000]	0.520775	1	no	++---++-++	0.024644	10	0.416554	chr10	120765398	-					OpenSea	NANOS1	23828
cg00088507	-1.3e-05	0.000491	[-0.0010 ; 0.0010]	0.978289	1	no	++-++---+?	0	9	0.699836	chr15	29499242	+	FAM189A1	NM_015307	Body		OpenSea	FAM189A1	0	rs115325372	0.012598
cg00088688	7.3e-05	0.000193	[-0.0003 ; 0.0005]	0.70555	1	no	+++-+-+--+	0	10	0.74041	chr6	167560504	+					OpenSea	CCR6	7874
cg00088691	1.9e-05	1.9e-05	[ 0.0000 ; 0.0001]	0.341103	1	no	--++?++?+?	0	7	0.469484	chr16	12620513	+	SNX29	NM_001080530	Body		OpenSea	SNX29	0	rs8063373	0.012038
cg00088797	7.6e-05	9.3e-05	[-0.0001 ; 0.0003]	0.413044	1	no	-+-+--++++	0	10	0.554664	chr3	12976288	+	IQSEC1;IQSEC1	NM_001134382;NM_014869	Body;Body	chr3:12976966-12978182	N_Shore	IQSEC1	0
cg00088844	-6.2e-05	4e-05	[-0.0001 ; 0.0000]	0.117534	1	no	+---?+----	0.221055	9	0.246565	chr12	52317349	-					OpenSea	ACVRL1	203
cg00088880	-2e-06	0.000169	[-0.0003 ; 0.0003]	0.992098	1	no	+-?-++-++-	0.606272	9	0.009196	chr7	115849793	+	TES	NM_015641	TSS1500	chr7:115850370-115851028	N_Shore	TES	752
cg00088885	0.000157	0.000229	[-0.0003 ; 0.0006]	0.492325	1	no	-+++?+-?-+	0.397343	8	0.113944	chr4	88896634	-	SPP1;SPP1;SPP1	NM_000582;NM_001040058;NM_001040060	TSS200;TSS200;TSS200		OpenSea	SPP1	166
cg00088916	5.2e-05	0.000424	[-0.0008 ; 0.0009]	0.901598	1	no	--+-++-+-+	0.52221	10	0.026618	chr16	78011694	+	VAT1L	NM_020927	3'UTR		OpenSea	VAT1L	0
cg00088972	8.6e-05	0.0003	[-0.0005 ; 0.0007]	0.774015	1	no	-+++-+-+--	0	10	0.476112	chr2	114268101	+					OpenSea	FOXD4L1	9373
cg00088989	-0.000138	0.000146	[-0.0004 ; 0.0001]	0.344888	1	no	-+?+--+?+?	0.252209	7	0.236377	chr2	96968012	+	SNRNP200	NM_014014	Body	chr2:96971125-96971556	N_Shelf	SNRNP200	0
cg00089071	-7e-06	9e-06	[ 0.0000 ; 0.0000]	0.438143	1	no	+---?-+?-+	0.386352	8	0.121817	chr17	36905809	-	PCGF2	NM_007144	TSS1500	chr17:36903871-36906328	Island	PCGF2	1247
cg00089091	-0.000774	0.00031	[-0.0014 ;-0.0002]	0.012664	1	no	---+---+--	0	10	0.56844	chr2	115919950	-	DPP10;DPP10	NM_001004360;NM_020868	Body;Body	chr2:115918737-115920765	Island	DPP10	0
cg00089100	9.3e-05	5.9e-05	[ 0.0000 ; 0.0002]	0.114979	1	no	-++--+-+++	0.388536	10	0.098956	chr22	26922951	+	TPST2;TPST2	NM_003595;NM_001008566	3'UTR;3'UTR		OpenSea	TPST2	0
cg00089101	-9e-06	1.6e-05	[ 0.0000 ; 0.0000]	0.58211	1	no	--+++-----	0.258271	10	0.20587	chr2	98612552	+	TMEM131	NM_015348	TSS200	chr2:98611733-98612944	Island	TMEM131	197
cg00089154	-9.5e-05	0.00011	[-0.0003 ; 0.0001]	0.387533	1	no	+-+-+-+-+-	0.574284	10	0.012039	chr16	57352732	-					OpenSea	PLLP	34147
cg00089162	-0.000613	0.000288	[-0.0012 ; 0.0000]	0.033173	1	no	???--?-???	0	3	0.700905	chr15	89682168	-	ABHD2;ABHD2	NM_152924;NM_007011	Body;Body		OpenSea	ABHD2	0	rs67271213	0.222172
cg00089214	0.000159	0.000121	[-0.0001 ; 0.0004]	0.190777	1	no	-+-+++++++	0.010645	10	0.428384	chr12	132516068	+	EP400	NM_015409	Body	chr12:132514283-132514525	S_Shore	EP400	0
cg00089224	-2e-06	9e-06	[ 0.0000 ; 0.0000]	0.847692	1	no	+-+-+----+	0	10	0.457779	chr5	134369116	+	PITX1	NM_002653	Body	chr5:134368578-134370466	Island	PITX1	0
cg00089314	-7e-05	0.000288	[-0.0006 ; 0.0005]	0.807473	1	no	-++---?+--	0.228432	9	0.240109	chr5	135169284	-	LOC153328	NM_145282	TSS1500	chr5:135170271-135171156	N_Shore	SLC25A48	1079
cg00089353	2.3e-05	1.1e-05	[ 0.0000 ; 0.0000]	0.045271	1	no	--++++++++	0.000156	10	0.437145	chr3	160473693	+	PPM1L	NM_139245	TSS1500	chr3:160472310-160474487	Island	PPM1L	301
cg00089372	3e-06	1.6e-05	[ 0.0000 ; 0.0000]	0.846833	1	no	+++-++---+	0	10	0.543552	chr1	156469964	+	MEF2D	NM_005920	5'UTR	chr1:156469617-156471060	Island	MEF2D	0
cg00089384	0.000531	0.000578	[-0.0006 ; 0.0017]	0.357951	1	no	+++-++--++	0.55456	10	0.01669	chr15	51972699	-	SCG3;SCG3	NM_013243;NM_001165257	TSS1500;TSS1500	chr15:51973533-51973838	N_Shore	SCG3	849
cg00089444	-2.5e-05	1.8e-05	[-0.0001 ; 0.0000]	0.15702	1	no	----?-+?+-	0	8	0.733116	chr13	52378305	+	DHRS12;DHRS12	NM_024705;NM_001031719	TSS200;TSS200	chr13:52377821-52378573	Island	DHRS12	6
cg00089453	-9.8e-05	0.000154	[-0.0004 ; 0.0002]	0.525451	1	no	--+--+++??	0	8	0.833909	chr5	150003037	-	SYNPO;SYNPO	NM_001166208;NM_001166209	Body;Body	chr5:150004670-150004984	N_Shore	SYNPO	0	rs76742551	0.114368
cg00089464	-0.000242	0.000202	[-0.0006 ; 0.0002]	0.230947	1	no	--+--++--+	0.27937	10	0.18712	chr6	29717223	-	LOC285830;LOC285830	NR_026972;NR_026973	TSS1500;TSS1500	chr6:29716468-29717158	S_Shore	HLA-F-AS1	396
cg00089486	2.6e-05	5.3e-05	[-0.0001 ; 0.0001]	0.619312	1	no	+-++---++-	0.145766	10	0.308876	chr3	157816330	+	SHOX2;SHOX2;SHOX2	NM_001163678;NM_006884;NM_003030	Body;Body;Body	chr3:157815581-157816095	S_Shore	SHOX2	0
cg00089512	-3.3e-05	0.000181	[-0.0004 ; 0.0003]	0.855024	1	no	--+-?+-?-+	0.318306	8	0.17386	chr1	2288167	+	MORN1	NM_024848	Body		OpenSea	MORN1	0
cg00089528	0.000448	0.000226	[ 0.0000 ; 0.0009]	0.047689	1	no	+-+-++++??	0	8	0.774687	chr5	180609278	+				chr5:180610053-180610263	N_Shore	TRIM7	11644	rs10479609	0.070906
cg00089550	-1.3e-05	0.00011	[-0.0002 ; 0.0002]	0.907876	1	no	--++--++++	0	10	0.916345	chr11	57267181	-	SLC43A1	NM_003627	Body	chr11:57267006-57267316	Island	SLC43A1	0
cg00089695	-3.7e-05	4.3e-05	[-0.0001 ; 0.0000]	0.385029	1	no	-+---+--++	0	10	0.580883	chr9	101746445	+	COL15A1	NM_001855	Body	chr9:101747876-101748083	N_Shore	COL15A1	0
cg00089719	-0.000378	0.00036	[-0.0011 ; 0.0003]	0.294272	1	no	-----++--+	0	10	0.799858	chr5	54527320	-	CCNO	NM_021147	Body	chr5:54527319-54527760	Island	CCNO	0
cg00089798	-3.2e-05	2.5e-05	[-0.0001 ; 0.0000]	0.196398	1	no	---+-++--+	0.05782	10	0.387927	chr12	62585204	-	FAM19A2;FAM19A2	NM_178539;NM_178539	5'UTR;1stExon	chr12:62584768-62586268	Island	TAFA2	0
cg00089814	5.3e-05	0.000144	[-0.0002 ; 0.0003]	0.713479	1	no	+-++++---+	0.128615	10	0.32456	chr3	72641008	-					OpenSea	RYBP	145233
cg00089821	0.000273	0.000268	[-0.0003 ; 0.0008]	0.308551	1	no	++++?----+	0	9	0.540239	chr6	170807096	-					OpenSea	PSMB1	0
cg00089823	-0.000289	0.000182	[-0.0006 ; 0.0001]	0.111663	1	no	-+---++---	0.569746	10	0.01302	chr5	1932098	-				chr5:1930754-1931986	S_Shore	IRX4	44804
cg00089864	-0.000159	7.7e-05	[-0.0003 ; 0.0000]	0.038548	1	no	--+--+----	0	10	0.619236	chr15	65055305	+	MIR1272;RBPMS2	NR_031674;NM_194272	TSS1500;Body		OpenSea	RBPMS2	0
cg00089915	-4.9e-05	4.1e-05	[-0.0001 ; 0.0000]	0.23722	1	no	--++--+++-	0.109991	10	0.341474	chr1	66999684	+	SGIP1	NM_032291	TSS200	chr1:66998728-66999060	S_Shore	SGIP1	139
cg00089945	0.000342	0.000392	[-0.0004 ; 0.0011]	0.383159	1	no	-+++--+++?	0.565247	9	0.018411	chr1	222816858	-	MIA3	NM_198551	Body	chr1:222817467-222817671	N_Shore	MIA3	0
cg00089966	-0.000108	0.000103	[-0.0003 ; 0.0001]	0.293527	1	no	++-+++----	0.31911	10	0.152988	chr5	159340430	-				chr5:159343215-159343574	N_Shelf	ADRA1B	3308
cg00090091	3.3e-05	4.2e-05	[ 0.0000 ; 0.0001]	0.428941	1	no	++-+++--+?	0.209955	9	0.256294	chr13	107036741	+					OpenSea	LINC00460	6598	rs145448543	0.0105
cg00090103	0	8e-06	[ 0.0000 ; 0.0000]	0.981516	1	no	---++-+-++	0	10	0.563702	chr1	155920763	+	ARHGEF2;ARHGEF2;ARHGEF2	NM_004723;NM_001162383;NM_001162384	Body;Body;Body	chr1:155920651-155920898	Island	ARHGEF2	0
cg00090135	0.000143	0.000286	[-0.0004 ; 0.0007]	0.618435	1	no	--?+?--?+?	0	6	0.661063	chr5	7848160	+	C5orf49	NM_001089584	Body	chr5:7849945-7850439	N_Shore	C5orf49	0
cg00090147	0.000247	0.000235	[-0.0002 ; 0.0007]	0.292504	1	no	++-+?++?--	0.470422	8	0.06697	chr8	11562367	-	GATA4	NM_002052	5'UTR	chr8:11559596-11562956	Island	GATA4	0
cg00090197	-4.1e-05	7.5e-05	[-0.0002 ; 0.0001]	0.582556	1	no	++--+---+?	0.30833	9	0.171633	chr1	43738732	+	TMEM125	NM_144626	Body	chr1:43738484-43738829	Island	TMEM125	0	rs61736069	0.01
cg00090261	0.000333	0.000247	[-0.0002 ; 0.0008]	0.177606	1	no	-++-++++++	0.385906	10	0.100836	chr8	101118548	+	RGS22	NM_015668	TSS1500	chr8:101117922-101118693	Island	RGS22	203
cg00090282	0.000998	0.000404	[ 0.0002 ; 0.0018]	0.013653	1	no	++++--++??	0.385847	8	0.122183	chr3	21761217	-	ZNF385D	NM_024697	Body		OpenSea	ZNF385D	0	rs13070714	0.19216
cg00090309	6.2e-05	0.000103	[-0.0001 ; 0.0003]	0.547363	1	no	+--++++-++	0.296607	10	0.172098	chr7	156832367	-				chr7:156832678-156832961	N_Shore	MNX1-AS1	23248
cg00090338	-9e-06	0.00028	[-0.0006 ; 0.0005]	0.973029	1	no	--++---+??	0	8	0.82504	chr19	32835826	+	ZNF507;ZNF507	NM_001136156;NM_014910	TSS1500;TSS1500	chr19:32836353-32836840	N_Shore	ZNF507	686	rs58968052	0.279398
cg00090431	-7.9e-05	0.000251	[-0.0006 ; 0.0004]	0.753187	1	no	+--++++---	0	10	0.771363	chr2	241853101	-				chr2:241855374-241855631	N_Shelf	MAB21L4	17527
cg00090452	0.000325	0.00018	[ 0.0000 ; 0.0007]	0.070378	1	no	-+-++--+++	0	10	0.53062	chr12	111253413	-					OpenSea	CCDC63	31396
cg00090521	0.000167	0.000166	[-0.0002 ; 0.0005]	0.316063	1	no	+-++?+-?-+	0	8	0.879001	chr15	27959995	+					OpenSea	OCA2	40026
cg00090609	-3.7e-05	1.9e-05	[-0.0001 ; 0.0000]	0.054987	1	no	--+-?+-?-+	0.392423	8	0.117446	chr12	108155279	-	PRDM4	NM_012406	TSS1500	chr12:108154394-108155137	S_Shore	PRDM4	257
cg00090619	-7e-06	4e-05	[-0.0001 ; 0.0001]	0.861899	1	no	-+++-++-+-	0	10	0.503494	chr6	33160286	+	COL11A2;COL11A2;COL11A2;COL11A2	NM_001163771;NM_080680;NM_080679;NM_080681	TSS200;TSS200;TSS200;TSS200	chr6:33160945-33161337	N_Shore	COL11A2	40
cg00090648	-1e-06	1.4e-05	[ 0.0000 ; 0.0000]	0.949017	1	no	-+-++----+	0	10	0.549991	chr1	226187276	-	C1orf55	NM_152608	TSS1500	chr1:226186803-226187336	Island	SDE2	209
cg00090674	-5.8e-05	0.000162	[-0.0004 ; 0.0003]	0.717959	1	no	-+--+++-++	0.321259	10	0.151196	chr22	50446678	+	IL17REL	NM_001001694	5'UTR	chr22:50448567-50449521	N_Shore	IL17REL	0
cg00090731	-3e-06	7e-06	[ 0.0000 ; 0.0000]	0.640223	1	no	+-+-++-++-	0	10	0.526227	chr4	26862057	-	STIM2;STIM2;STIM2	NM_001169118;NM_001169117;NM_020860	TSS1500;TSS1500;TSS1500	chr4:26862031-26863238	Island	STIM2	254
cg00090737	0.00014	0.000136	[-0.0001 ; 0.0004]	0.303803	1	no	+---++--++	0.236431	10	0.225599	chr10	135000089	+	KNDC1	NM_152643	Body	chr10:134999520-134999831	S_Shore	KNDC1	0
cg00090764	2.2e-05	0.000107	[-0.0002 ; 0.0002]	0.834163	1	no	+--++-+--+	0	10	0.796176	chr1	2259065	-	MORN1	NM_024848	Body	chr1:2259064-2259326	Island	MORN1	0
cg00090767	2.1e-05	2.5e-05	[ 0.0000 ; 0.0001]	0.395882	1	no	+-+++---++	0	10	0.778702	chr14	65569376	-	MAX;MAX;MAX;MAX;MAX;MAX	NM_145116;NM_145113;NM_002382;NM_197957;NM_145112;NM_145114	TSS200;TSS200;TSS200;TSS200;TSS200;TSS200	chr14:65568454-65570009	Island	MAX	0
cg00090782	-0.000104	9e-05	[-0.0003 ; 0.0001]	0.245106	1	no	--++----+-	0	10	0.445661	chr10	43248870	+				chr10:43248523-43250912	Island	BMS1	29082
cg00090787	0.000479	0.000192	[ 0.0001 ; 0.0009]	0.01277	1	no	-++-++-++?	0.443489	9	0.072493	chr15	66795345	-	RPL4;SNORD16;SNORD18B	NM_000968;NR_002440;NR_002442	Body;TSS200;TSS1500		OpenSea	RPL4	0	rs117657369	0.011111
cg00090800	-3e-06	9e-06	[ 0.0000 ; 0.0000]	0.736863	1	no	+-+-----++	0.43443	10	0.068717	chr16	27325237	-	IL4R;IL4R	NM_001008699;NM_000418	TSS200;TSS200	chr16:27324885-27325695	Island	IL4R	0
cg00090813	-8.7e-05	0.000235	[-0.0005 ; 0.0004]	0.709611	1	no	+++--+++--	0.391808	10	0.096638	chr16	71674798	-	MARVELD3	NM_001017967	Body		OpenSea	MARVELD3	0
cg00090865	1.4e-05	2.2e-05	[ 0.0000 ; 0.0001]	0.525504	1	no	--++-+++++	0	10	0.742038	chr3	43663694	-	ANO10	NM_018075	TSS200	chr3:43663661-43663906	Island	ANO10	133
cg00090936	-1e-06	1.3e-05	[ 0.0000 ; 0.0000]	0.947746	1	no	---++-+++-	0	10	0.727245	chr3	69592090	+				chr3:69591011-69592050	S_Shore	FRMD4B	356
cg00091004	5.6e-05	0.000157	[-0.0003 ; 0.0004]	0.720524	1	no	+--+++---+	0.259566	10	0.20471	chr1	203455289	-	PRELP;PRELP	NM_002725;NM_201348	Body;Body	chr1:203455815-203456041	N_Shore	PRELP	0
cg00091044	1.3e-05	1.3e-05	[ 0.0000 ; 0.0000]	0.314551	1	no	+-----+++-	0	10	0.633411	chr6	30689640	-	TUBB	NM_178014	Body	chr6:30687941-30688213	S_Shore	TUBB	0
cg00091060	-1.4e-05	3.8e-05	[-0.0001 ; 0.0001]	0.706173	1	no	++-+-+---+	0	10	0.464141	chr19	57922082	-	ZNF17	NM_006959	TSS1500	chr19:57922440-57923066	N_Shore	ZNF17	0
cg00091064	-0.000181	0.000331	[-0.0008 ; 0.0005]	0.585347	1	no	+-++?--?-+	0.436408	8	0.087556	chr6	41376604	+				chr6:41376590-41377167	Island	NCR2	57978
cg00091146	-0.000795	0.000645	[-0.0021 ; 0.0005]	0.217622	1	no	+++------?	0.53896	9	0.026645	chr8	1050972	-				chr8:1051641-1051896	N_Shore		0	rs77206368	0.020417
cg00091162	-3e-06	8e-06	[ 0.0000 ; 0.0000]	0.735178	1	no	+-++-+-++-	0	10	0.684408	chr1	167906284	-	BRP44;DCAF6;BRP44;BRP44;DCAF6	NR_026550;NM_018442;NM_001143674;NM_015415;NM_001017977	TSS1500;Body;TSS200;TSS1500;Body	chr1:167905027-167906801	Island	MPC2	0
cg00091285	-4.9e-05	0.000132	[-0.0003 ; 0.0002]	0.712635	1	no	--+---++-+	0.167387	10	0.289004	chr1	98511031	-				chr1:98510966-98511710	Island	MIR137HG	0
cg00091302	-0.000244	0.000172	[-0.0006 ; 0.0001]	0.155011	1	no	--+--++--+	0	10	0.814634	chr1	182602986	+					OpenSea	RGS8	12804
cg00091349	3.2e-05	8.7e-05	[-0.0001 ; 0.0002]	0.715888	1	no	-+++----+-	0	10	0.738541	chr3	151048406	+	MED12L;P2RY13	NM_053002;NM_176894	Body;TSS1500		OpenSea	MED12L	0
cg00091483	0.000205	0.000173	[-0.0001 ; 0.0005]	0.235635	1	no	++-++-++-+	0	10	0.815263	chr12	118574757	+	PEBP1	NM_002567	Body	chr12:118573730-118574731	S_Shore	PEBP1	0
cg00091569	4.4e-05	0.000149	[-0.0002 ; 0.0003]	0.765337	1	no	-+-+?-+?--	0	8	0.754407	chr3	40428383	-	ENTPD3	NM_001248	TSS1500	chr3:40428651-40429015	N_Shore	ENTPD3	288
cg00091589	0	1.5e-05	[ 0.0000 ; 0.0000]	0.986264	1	no	+--+--++++	0	10	0.622976	chr16	87753704	+	KLHDC4	NM_017566	Body	chr16:87754008-87754285	N_Shore	KLHDC4	0
cg00091596	-0.000249	0.000191	[-0.0006 ; 0.0001]	0.194004	1	no	--+--++---	0.321488	10	0.151006	chr15	98503803	+	ARRDC4	NM_183376	TSS200	chr15:98503534-98504649	Island	ARRDC4	0
cg00091633	-0.000892	0.000295	[-0.0015 ;-0.0003]	0.002506	1	no	-----+----	0	10	0.577949	chr3	120170383	-	FSTL1	NM_007085	TSS1500	chr3:120169202-120170519	Island	FSTL1	464
cg00091693	-1.2e-05	0.000144	[-0.0003 ; 0.0003]	0.93494	1	no	++-++-+--?	0	9	0.537458	chr17	39041602	-	KRT20	NM_019010	TSS200		OpenSea	KRT20	106	rs73983134	0.017841
cg00091742	0.000276	0.000243	[-0.0002 ; 0.0008]	0.256301	1	no	-+-+++-+-+	0.260272	10	0.204077	chr7	23796949	+	STK31;STK31;STK31	NM_032944;NM_031414;NM_001122833	Body;Body;Body		OpenSea	STK31	0
[truncated: 417,463+ more rows]
