# Supplementary material for: A meta-analysis of pre-pregnancy maternal body mass index and placental DNA methylation identifies 27 CpG sites with implications for mother-child health
Source: Commun Biol. 2022 Nov 30;5:1313. doi: 10.1038/s42003-022-04267-y (PMC9709064; doi:10.1038/s42003-022-04267-y)
Supplement: Supplementary file 7 — Supplementary Data 4 [file 42003_2022_4267_MOESM7_ESM.xlsx]

## Sheet: Sheet1
Supplementary Data 4. Meta-analysis results for the association between maternal ppBMI and placental DNAm, unadjusted controlling for putative cellular heterogeneity; included data from AQUA, EARLI, EDEN, Gen3G, GENEIDA, HEBC, INMA, ITU, NHBCS, & RICHS. Beta = Effect size; HetIsq = Heterogeneity I2 Value; HetDf = Degrees of Freedom for Heterogeneity Analyses; HetPVal = Cochran's Q-test p-value; C…
	Results from meta-analysis						Meta-analysis heterogeneity				Location Annotations										Annotation of SNPs in the CpG probes
CpG	Beta	StdErr	95% CI	P-value	Adj. P-value	Bonferroni Significant	Direction	HetISq	HetDf	HetPVal	Chr	Pos	Strand	UCSC_RefGene_Name	UCSC_RefGene_Accession	UCSC_RefGene_Group	Islands_Name	Relation_to_Island	Nearest Gene Symbol	Distance to Nearest Gene Symbol	Probe_rs	Probe_maf	CpG_rs	CpG_maf	SBE_rs	SBE_maf
cg00000029	-3e-06	3.6e-05	[-0.0001 ; 0.0001]	0.927841	1	no	--+---++-+	0	10	0.771218	chr16	53468112	+	RBL2	NM_005611	TSS1500	chr16:53468284-53469209	N_Shore	RBL2	237
cg00000108	1.5e-05	2e-05	[ 0.0000 ; 0.0001]	0.445822	1	no	+--+?++?+?	0.40059	7	0.124238	chr3	37459206	+	C3orf35;C3orf35	NM_178339;NM_178342	Body;3'UTR		OpenSea	C3orf35	0	rs9857774	0.039182
cg00000109	3e-06	5.9e-05	[-0.0001 ; 0.0001]	0.960644	1	no	++-+-++--+	0	10	0.917203	chr3	171916037	+	FNDC3B;FNDC3B	NM_001135095;NM_022763	Body;Body		OpenSea	FNDC3B	0
cg00000165	0.000476	0.000395	[-0.0003 ; 0.0012]	0.227549	1	no	++++--+++-	0	10	0.554699	chr1	91194674	-				chr1:91190489-91192804	S_Shore	BARHL2	11879
cg00000236	8.3e-05	8.1e-05	[-0.0001 ; 0.0002]	0.306857	1	no	-+--++--++	0.134872	10	0.318849	chr8	42263294	-	VDAC3;VDAC3	NM_005662;NM_001135694	3'UTR;3'UTR		OpenSea	VDAC3	0
cg00000289	-0.000207	0.000261	[-0.0007 ; 0.0003]	0.427818	1	no	---++--?-+	0	9	0.629537	chr14	69341139	+	ACTN1;ACTN1;ACTN1	NM_001130005;NM_001130004;NM_001102	3'UTR;3'UTR;3'UTR	chr14:69341427-69341820	N_Shore	ACTN1	0
cg00000292	0.000159	0.000305	[-0.0004 ; 0.0008]	0.60213	1	no	++-++++-??	0	8	0.95934	chr16	28890100	+	ATP2A1;ATP2A1	NM_004320;NM_173201	1stExon;1stExon	chr16:28890954-28891868	N_Shore	ATP2A1	0	rs62037371	0.303865
cg00000321	0.000473	0.000403	[-0.0003 ; 0.0013]	0.240296	1	no	-++++?+--+	0	9	0.641003	chr8	41167802	-	SFRP1	NM_003012	TSS1500	chr8:41165852-41167140	S_Shore	SFRP1	811
cg00000363	0.00024	0.000311	[-0.0004 ; 0.0008]	0.440135	1	no	+-+--++--+	0.284202	10	0.182879	chr1	230560793	+				chr1:230561103-230562702	N_Shore	PGBD5	0
cg00000622	-7e-06	8e-06	[ 0.0000 ; 0.0000]	0.349661	1	no	--+---++-+	0	10	0.990938	chr15	23034447	+	NIPA2;NIPA2;NIPA2;NIPA2	NM_001008860;NM_030922;NM_001008892;NM_001008894	TSS200;TSS200;TSS200;TSS200	chr15:23033933-23034710	Island	NIPA2	19
cg00000658	9.7e-05	8.9e-05	[-0.0001 ; 0.0003]	0.276203	1	no	+++-++---+	0.155852	10	0.299617	chr9	139997924	-	MAN1B1	NM_016219	Body	chr9:139997846-139998048	Island	MAN1B1	0
cg00000714	-0.00019	0.000115	[-0.0004 ; 0.0000]	0.098695	1	no	---+-+----	0	10	0.958964	chr19	54695678	+	TSEN34;TSEN34	NM_024075;NM_001077446	Body;Body	chr19:54693034-54695497	S_Shore	TSEN34	0
cg00000721	-3.9e-05	3.4e-05	[-0.0001 ; 0.0000]	0.254489	1	no	-+-+--+--+	0.231649	10	0.229953	chr6	25282779	-	LRRC16A	NM_017640	Body	chr6:25279131-25279890	S_Shelf	CARMIL1	0
cg00000734	9e-06	2.2e-05	[ 0.0000 ; 0.0001]	0.689176	1	no	+++-+-++-+	0.077826	10	0.370299	chr3	128902377	+	CNBP;CNBP;CNBP;CNBP;CNBP;CNBP	NM_003418;NM_001127192;NM_001127194;NM_001127196;NM_001127193;NM_001127195	5'UTR;5'UTR;5'UTR;5'UTR;5'UTR;5'UTR	chr3:128902134-128902978	Island	CNBP	0
cg00000769	3e-06	9e-06	[ 0.0000 ; 0.0000]	0.778707	1	no	--+++-++++	0.211251	10	0.248618	chr12	124086477	+	DDX55	NM_020936	TSS200	chr12:124086217-124087015	Island	DDX55	193
cg00000807	-4e-05	0.000177	[-0.0004 ; 0.0003]	0.823295	1	no	+--+++-+-?	0.068602	9	0.378122	chr2	23913414	+	KLHL29	NM_052920	Body	chr2:23913308-23913569	Island	KLHL29	0			rs113612339	0.010502
cg00000884	0.000105	0.000354	[-0.0006 ; 0.0008]	0.765988	1	no	+-+++++++-	0.163043	10	0.293003	chr4	154609857	-	TLR2	NM_003264	5'UTR	chr4:154605086-154606052	S_Shelf	TLR2	0
cg00000905	-8e-06	2.1e-05	[ 0.0000 ; 0.0000]	0.71453	1	no	----+++++-	0.48931	10	0.039805	chr15	59785306	-	FAM81A	NM_152450	Body		OpenSea	FAM81A	0
cg00000924	-0.000146	0.000142	[-0.0004 ; 0.0001]	0.304169	1	no	-+---++--+	0	10	0.641072	chr11	2720463	+	KCNQ1;KCNQ1OT1;KCNQ1	NM_000218;NR_002728;NM_181798	Body;Body;Body	chr11:2720410-2722087	Island	KCNQ1	0
cg00000948	0.000758	0.000303	[ 0.0002 ; 0.0014]	0.012376	1	no	+--+++++++	0	10	0.7844	chr8	49890609	+				chr8:49890386-49890874	Island	SNAI2	56609
cg00000957	5.2e-05	0.000101	[-0.0001 ; 0.0002]	0.608793	1	no	+-+-++-+++	0	10	0.77209	chr1	5937253	+	NPHP4	NM_015102	Body	chr1:5937157-5937392	Island	NPHP4	0
cg00001099	0.000435	0.000245	[ 0.0000 ; 0.0009]	0.076076	1	no	++--++-+++	0	10	0.509699	chr8	87081553	+	PSKH2	NM_033126	Body	chr8:87081653-87082046	N_Shore	PSKH2	0
cg00001245	0	1.1e-05	[ 0.0000 ; 0.0000]	0.996943	1	no	--+-++----	0	10	0.99148	chr3	15106710	-	MRPS25;MRPS25	NM_022497;NM_022497	1stExon;5'UTR	chr3:15106459-15106971	Island	MRPS25	0
cg00001249	-0.000188	0.000234	[-0.0006 ; 0.0003]	0.423048	1	no	-+-+++-++-	0	10	0.845693	chr14	60389786	+				chr14:60386271-60386750	S_Shelf	LRRC9	0
cg00001261	0.00038	0.000448	[-0.0005 ; 0.0013]	0.395581	1	no	+++-?-+?-?	0.462945	7	0.083203	chr16	3463964	+					OpenSea	ZNF174	4599	rs76114382	0.035891
cg00001269	-0.000218	0.000158	[-0.0005 ; 0.0001]	0.16614	1	no	--++-+-++-	0	10	0.567105	chr20	48959004	-				chr20:48960164-48960373	N_Shore	LINC01270	27547
cg00001349	0.000751	0.000225	[ 0.0003 ; 0.0012]	0.000866	1	no	++++?-+?++	0.046226	8	0.394431	chr1	166958439	-	MAEL	NM_032858	TSS200	chr1:166958220-166958683	Island	MAEL	0
cg00001364	0.001098	0.000319	[ 0.0005 ; 0.0017]	0.000584	1	no	-+++++++++	0	10	0.566581	chr1	214170376	-	PROX1	NM_002763	Body		OpenSea	PROX1	0
cg00001446	-0.000103	0.000101	[-0.0003 ; 0.0001]	0.309054	1	no	---++-+--+	0.181766	10	0.275757	chr1	43831041	-	ELOVL1	NM_022821	Body	chr1:43832814-43833073	N_Shore	ELOVL1	0
cg00001534	0.000146	0.000219	[-0.0003 ; 0.0006]	0.50402	1	no	+++-+--++-	0	10	0.970926	chr1	51034865	-	FAF1	NM_007051	Body		OpenSea	FAF1	0
cg00001582	-1.4e-05	1.9e-05	[ 0.0000 ; 0.0000]	0.460695	1	no	------+++-	0	10	0.827334	chr10	80828702	-	LOC283050;LOC283050;LOC283050;ZMIZ1	NR_024431;NR_024429;NR_015429;NM_020338	TSS1500;TSS1500;TSS1500;TSS200	chr10:80827070-80830537	Island	ZMIZ1	88
cg00001583	1.1e-05	9e-06	[ 0.0000 ; 0.0000]	0.254689	1	no	+--++++++-	0.221618	10	0.239115	chr1	200011786	-	NR5A2;NR5A2	NM_205860;NM_003822	Body;Body	chr1:200011400-200012055	Island	NR5A2	0
cg00001594	-1e-06	1.4e-05	[ 0.0000 ; 0.0000]	0.923046	1	no	--++-+-+--	0	10	0.585874	chr2	11484705	+	ROCK2;ROCK2	NM_004850;NM_004850	5'UTR;1stExon	chr2:11483959-11485553	Island	ROCK2	0
cg00001687	5e-06	1.2e-05	[ 0.0000 ; 0.0000]	0.650502	1	no	----++++++	0	10	0.900093	chr16	89761661	+	CDK10;CDK10;CDK10;CDK10;CDK10;CDK10	NR_027702;NR_027703;NM_001160367;NM_052988;NM_052987;NM_001098533	Body;Body;Body;Body;Body;Body	chr16:89761016-89761218	S_Shore	CDK10	0
cg00001747	0.000563	0.0006	[-0.0006 ; 0.0017]	0.347877	1	no	+++-+-+--+	0	10	0.891351	chr2	105460263	-				chr2:105459127-105461770	Island	PANTR1	0
cg00001791	4.1e-05	5.6e-05	[-0.0001 ; 0.0002]	0.467693	1	no	-+++--++-+	0.29809	10	0.17082	chr2	103414042	+	TMEM182	NM_144632	Body		OpenSea	TMEM182	0
cg00001793	-0.000145	0.00015	[-0.0004 ; 0.0001]	0.332968	1	no	--?--?+-+-	0	8	0.636615	chr12	11905390	+	ETV6	NM_001987	Body		OpenSea	ETV6	0
cg00001809	0.000374	0.000315	[-0.0002 ; 0.0010]	0.234337	1	no	++--++-+??	0.384126	8	0.123434	chr14	101154025	+					OpenSea	LINC00523	14943	rs4905994	0.444578
cg00001854	-8.1e-05	0.000112	[-0.0003 ; 0.0001]	0.466102	1	no	--+-+--+--	0	10	0.794785	chr16	47008491	+	DNAJA2	NM_005880	TSS1500	chr16:47006827-47008029	S_Shore	DNAJA2	865
cg00001874	-7.9e-05	0.000187	[-0.0004 ; 0.0003]	0.672507	1	no	--++-++++-	0.062852	10	0.383518	chr10	69990588	-	ATOH7;ATOH7	NM_145178;NM_145178	1stExon;3'UTR	chr10:69990893-69991523	N_Shore	ATOH7	0
cg00001930	5.7e-05	5.6e-05	[-0.0001 ; 0.0002]	0.303729	1	no	-+-+++--++	0	10	0.768761	chr18	60055084	-				chr18:60051869-60052387	S_Shelf	TNFRSF11A	140
cg00002028	4e-06	1.7e-05	[ 0.0000 ; 0.0000]	0.828824	1	no	+-+--++-++	0	10	0.747412	chr1	20960010	-	PINK1;PINK1	NM_032409;NM_032409	1stExon;5'UTR	chr1:20960045-20960551	N_Shore	PINK1	0
cg00002033	8e-05	0.000119	[-0.0002 ; 0.0003]	0.50114	1	no	++-+++-++-	0	10	0.973657	chr19	39798481	-	LRFN1	NM_020862	Body	chr19:39797786-39799250	Island	LRFN1	0
cg00002080	0.000115	0.000112	[-0.0001 ; 0.0003]	0.302719	1	no	+++++++-+-	0	10	0.667309	chr21	30390417	+	RWDD2B	NM_016940	Body	chr21:30391264-30391758	N_Shore	RWDD2B	0
cg00002116	-6e-06	6e-06	[ 0.0000 ; 0.0000]	0.34625	1	no	--++---+??	0	8	0.681554	chr17	79670410	-	MRPL12;MRPL12	NM_002949;NM_002949	5'UTR;1stExon	chr17:79669571-79670811	Island	SLC25A10	0	rs1132803	0.285954
cg00002145	-0.000252	0.000281	[-0.0008 ; 0.0003]	0.369486	1	no	--++---+--	0	10	0.985784	chr2	238249536	-	COL6A3;COL6A3;COL6A3	NM_004369;NM_057166;NM_057167	Body;Body;Body		OpenSea	COL6A3	0
cg00002190	-3.8e-05	7.5e-05	[-0.0002 ; 0.0001]	0.616162	1	no	--+++-----	0	10	0.685189	chr8	19555033	+					OpenSea	CSGALNACT1	0
cg00002224	2.2e-05	6.6e-05	[-0.0001 ; 0.0002]	0.745032	1	no	+++++--+-+	0	10	0.536966	chr8	144120399	+	C8orf31	NM_173687	TSS1500		OpenSea	C8orf31	278
cg00002236	-1e-06	1.4e-05	[ 0.0000 ; 0.0000]	0.944488	1	no	++++---+-+	0	10	0.854	chr18	67873061	+	RTTN	NM_173630	TSS200	chr18:67872521-67873358	Island	RTTN	98
cg00002406	-4e-06	7e-06	[ 0.0000 ; 0.0000]	0.592896	1	no	+-+--+-+--	0	10	0.595758	chr16	30366435	+	CD2BP2;CD2BP2	NM_006110;NR_024465	5'UTR;TSS200	chr16:30366206-30366761	Island	CD2BP2	0
cg00002426	0.000567	0.000322	[-0.0001 ; 0.0012]	0.078335	1	no	-+++++-++-	0	10	0.457122	chr3	57743543	+	SLMAP	NM_007159	1stExon	chr3:57741925-57742990	S_Shore	SLMAP	0
cg00002449	-7e-06	6.7e-05	[-0.0001 ; 0.0001]	0.920187	1	no	++-++-++--	0.171032	10	0.285647	chr10	28961565	+				chr10:28957408-28958116	S_Shelf	BAMBI	4857
cg00002464	-5.6e-05	9.7e-05	[-0.0002 ; 0.0001]	0.565202	1	no	-+++--+-??	0.101019	8	0.351787	chr8	120428418	+	NOV	NM_002514	TSS200	chr8:120428398-120429178	Island	CCN3	132	rs115372142	0.130606
cg00002473	1.7e-05	0.000104	[-0.0002 ; 0.0002]	0.871289	1	no	+-++-+--+-	0	10	0.477307	chr2	218988876	-	CXCR2	NM_001168298	TSS1500		OpenSea	CXCR2	1135
cg00002490	-9e-06	1.2e-05	[ 0.0000 ; 0.0000]	0.46024	1	no	+--+-+-+--	0.372985	10	0.110287	chr4	2264510	+	MXD4	NM_006454	TSS1500	chr4:2262960-2264669	Island	MXD4	770
cg00002531	7e-06	3.3e-05	[-0.0001 ; 0.0001]	0.828166	1	no	++-++-++--	0	10	0.533975	chr7	127721794	-	SND1;MIR593	NM_014390;NR_030324	Body;TSS200		OpenSea	SND1	0
cg00002591	5.8e-05	3.9e-05	[ 0.0000 ; 0.0001]	0.133998	1	no	+---++++++	0.317361	10	0.15445	chr3	52870543	+	MUSTN1	NM_205853	TSS1500		OpenSea	STIMATE-MUSTN1	0
cg00002593	0.000147	0.00024	[-0.0003 ; 0.0006]	0.540581	1	no	++--+-+++-	0.036983	10	0.406001	chr1	1268793	+	TAS1R3	NM_152228	Body	chr1:1267435-1268986	Island	TAS1R3	0
cg00002597	0.000525	0.000289	[ 0.0000 ; 0.0011]	0.069484	1	no	++?+-+-+++	0	9	0.800557	chr16	31437783	-	ITGAD	NM_005353	3'UTR	chr16:31438891-31439682	N_Shore	ITGAD	0
cg00002646	2.5e-05	9.5e-05	[-0.0002 ; 0.0002]	0.790249	1	no	-+-++----+	0.581353	10	0.010614	chr1	153515502	-	S100A5	NM_002962	TSS1500		OpenSea	S100A4	591
cg00002660	-4.8e-05	1.8e-05	[-0.0001 ; 0.0000]	0.007593	1	no	--+--+--??	0	8	0.942942	chr12	56583610	+	SMARCC2;SMARCC2;SMARCC2	NM_001130420;NM_003075;NM_139067	TSS1500;TSS1500;TSS1500	chr12:56583406-56583682	Island	SMARCC2	258	rs7977273	0.101266
cg00002719	6e-06	2.2e-05	[ 0.0000 ; 0.0000]	0.765793	1	no	----+-+++-	0	10	0.79935	chr1	169396706	+	C1orf114	NM_021179	TSS200	chr1:169396621-169396869	Island	CCDC181	0
cg00002769	-0.000363	0.000156	[-0.0007 ;-0.0001]	0.019712	1	no	------++--	0	10	0.505251	chr16	90002618	-				chr16:90000351-90000687	S_Shore	TUBB3	112
cg00002808	8.7e-05	4.7e-05	[ 0.0000 ; 0.0002]	0.068472	1	no	-+-++++++-	0.398598	10	0.091901	chr1	223568700	+	C1orf65;C1orf65	NM_152610;NM_152610	3'UTR;1stExon	chr1:223566642-223567268	S_Shore	CCDC185	0
cg00002809	0.000581	0.000322	[ 0.0000 ; 0.0012]	0.070615	1	no	++-+-+-+++	0.170695	10	0.285958	chr17	76482353	-	DNAH17	NM_173628	Body		OpenSea	DNAH17	0
cg00002810	5e-06	3.7e-05	[-0.0001 ; 0.0001]	0.901502	1	no	-+++---++-	0	10	0.970055	chr1	57888707	-	DAB1	NM_021080	5'UTR	chr1:57887963-57890637	Island	DAB1	0
cg00002837	-0.000285	0.000232	[-0.0007 ; 0.0002]	0.219141	1	no	+------+-+	0	10	0.817076	chr1	44513358	-					OpenSea	KLF17	670
cg00002930	2e-05	4.9e-05	[-0.0001 ; 0.0001]	0.683832	1	no	-++-?-++--	0.244686	9	0.225929	chr6	31515398	+	NFKBIL1;NFKBIL1;ATP6V1G2;NFKBIL1;NFKBIL1;NFKBIL1;ATP6V1G2;NFKBIL1	NM_005007;NM_001144963;NM_130463;NM_005007;NM_001144961;NM_001144961;NM_138282;NM_001144962	5'UTR;5'UTR;TSS1500;1stExon;1stExon;5'UTR;TSS1500;5'UTR		OpenSea	NFKBIL1	0
cg00003014	4.2e-05	5.2e-05	[-0.0001 ; 0.0001]	0.422198	1	no	+-++-+-+++	0	10	0.819029	chr3	197279819	-	BDH1;BDH1;BDH1	NM_004051;NM_203314;NM_203315	5'UTR;5'UTR;5'UTR	chr3:197281605-197283128	N_Shore	BDH1	0
cg00003091	-2.1e-05	2.2e-05	[-0.0001 ; 0.0000]	0.334349	1	no	+--+-++-+-	0.091175	10	0.358403	chr4	1715004	+	SLBP	NM_006527	TSS1500	chr4:1713267-1714980	S_Shore	SLBP	932
cg00003173	-1.2e-05	2.3e-05	[-0.0001 ; 0.0000]	0.598102	1	no	--+---+-++	0.177218	10	0.279948	chr3	14166750	+	CHCHD4;TMEM43;CHCHD4	NM_001098502;NM_024334;NM_144636	TSS1500;Body;TSS1500	chr3:14165717-14166999	Island	TMEM43	0
cg00003181	3.8e-05	0.000192	[-0.0003 ; 0.0004]	0.84141	1	no	+---++-++-	0.040633	10	0.402857	chr6	146157367	-					OpenSea	FBXO30-DT	0
cg00003202	1e-06	6e-06	[ 0.0000 ; 0.0000]	0.896683	1	no	-++----+--	0	10	0.76762	chr1	151319512	-	RFX5;RFX5	NM_000449;NM_001025603	5'UTR;5'UTR	chr1:151319326-151319545	Island	RFX5	0
cg00003287	1.7e-05	4.7e-05	[-0.0001 ; 0.0001]	0.711589	1	no	++-+--+++-	0.162895	10	0.293139	chr1	201346149	-	TNNT2;TNNT2;TNNT2;TNNT2	NM_001001431;NM_001001430;NM_001001432;NM_000364	5'UTR;5'UTR;5'UTR;5'UTR		OpenSea	TNNT2	0
cg00003298	-0.000156	0.000357	[-0.0009 ; 0.0005]	0.662235	1	no	-++++-++-+	0.088033	10	0.361213	chr12	113901210	-	LHX5	NM_022363	Body	chr12:113900750-113906442	Island	LHX5	0
cg00003305	-3e-06	0.000408	[-0.0008 ; 0.0008]	0.994394	1	no	++--+?+++?	0.591049	8	0.016657	chr19	30715645	-				chr19:30715549-30715753	Island	ZNF536	147681
cg00003345	0.000189	0.000167	[-0.0001 ; 0.0005]	0.258108	1	no	-+++-+++-+	0	10	0.678087	chr1	10816499	-	CASZ1;CASZ1	NM_001079843;NM_017766	5'UTR;5'UTR		OpenSea	CASZ1	0
cg00003513	7e-06	2.1e-05	[ 0.0000 ; 0.0000]	0.74921	1	no	++-+++-++-	0	10	0.448004	chr1	10757436	+	CASZ1;CASZ1	NM_001079843;NM_017766	5'UTR;5'UTR	chr1:10757891-10758252	N_Shore	CASZ1	0
cg00003529	1.7e-05	0.000211	[-0.0004 ; 0.0004]	0.936419	1	no	--+++--++-	0	10	0.508506	chr3	149510115	-	C3orf16	NM_001144960	1stExon		OpenSea	ANKUB1	0
cg00003578	-0.000117	0.00014	[-0.0004 ; 0.0002]	0.403116	1	no	+---++++--	0	10	0.685892	chr1	12600529	-				chr1:12600347-12600556	Island	DHRS3	27408
cg00003625	-4.6e-05	0.000242	[-0.0005 ; 0.0004]	0.848401	1	no	-+-+++++--	0	10	0.765546	chr17	48912543	-	WFIKKN2	NM_175575	TSS200		OpenSea	WFIKKN2	0
cg00003722	0.001465	0.000368	[ 0.0007 ; 0.0022]	6.99e-05	1	no	+++-++++++	0.042426	10	0.401309	chr10	4500434	+					OpenSea	MANCR	121007
cg00003784	-6e-06	1e-05	[ 0.0000 ; 0.0000]	0.561728	1	no	+--++--++-	0.600305	10	0.007377	chr17	62503072	-	CCDC45;DDX5	NM_138363;NM_004396	TSS200;TSS1500	chr17:62501479-62503566	Island	CEP95	84
cg00003858	-8.2e-05	0.000139	[-0.0004 ; 0.0002]	0.554275	1	no	-+--++-+++	0.214321	10	0.245801	chr1	45080600	-	RNF220	NM_018150	Body	chr1:45082739-45083285	N_Shelf	RNF220	0
cg00003900	-0.00023	0.000154	[-0.0005 ; 0.0001]	0.133953	1	no	--++-+-++-	0.022382	10	0.418476	chr16	2897074	-					OpenSea	PRSS30P	4362
cg00003965	5.2e-05	8.1e-05	[-0.0001 ; 0.0002]	0.520916	1	no	---+++-+-+	0.090157	10	0.359314	chr3	108476878	-	RETNLB	NM_032579	TSS1500		OpenSea	RETNLB	747
cg00003994	-7e-05	0.000258	[-0.0006 ; 0.0004]	0.785717	1	no	++----+++-	0.66352	10	0.00154	chr7	15725862	-	MEOX2	NM_005924	1stExon		OpenSea	MEOX2	0
cg00004055	-1e-06	3e-05	[-0.0001 ; 0.0001]	0.978631	1	no	-++--+-+??	0	8	0.825737	chr16	66586745	+	CKLF;CKLF;CKLF;CKLF;CKLF	NM_181640;NM_001040138;NM_016326;NM_181641;NM_016951	Body;Body;Body;Body;Body	chr16:66586268-66586719	S_Shore	CKLF-CMTM1	0	rs2232725	0.148366
cg00004061	-0.000221	0.000395	[-0.0010 ; 0.0006]	0.57546	1	no	-+-++?+-+-	0	9	0.803245	chr6	81797194	-					OpenSea	TENT5A	658251
cg00004067	-3e-05	2.1e-05	[-0.0001 ; 0.0000]	0.140089	1	no	-++---+--+	0	10	0.699172	chr3	36981714	-	TRANK1	NM_014831	Body	chr3:36985540-36987041	N_Shelf	TRANK1	0
cg00004072	2e-05	1.6e-05	[ 0.0000 ; 0.0000]	0.206989	1	no	+-+-++-++-	0.291851	10	0.176213	chr19	39898015	+	ZFP36	NM_003407	Body	chr19:39897241-39898942	Island	ZFP36	0
cg00004082	1.6e-05	3.7e-05	[-0.0001 ; 0.0001]	0.660795	1	no	-+++++++--	0	10	0.692408	chr4	10020360	+	SLC2A9;SLC2A9	NM_020041;NM_001001290	Body;Body	chr4:10020481-10021026	N_Shore	SLC2A9	0
cg00004089	4.8e-05	0.000205	[-0.0004 ; 0.0004]	0.813576	1	no	+++---++--	0.10302	10	0.347766	chr17	74678836	-	MXRA7;MXRA7;MXRA7	NM_001008528;NM_001008529;NM_198530	Body;3'UTR;Body		OpenSea	MXRA7	0
cg00004105	2.6e-05	0.000141	[-0.0002 ; 0.0003]	0.850935	1	no	+++--+-+-+	0.300755	10	0.16853	chr10	100022608	+	LOXL4	NM_032211	Body		OpenSea	LOXL4	0
cg00004207	2.7e-05	3.8e-05	[ 0.0000 ; 0.0001]	0.482734	1	no	-++--++++-	0.160473	10	0.295367	chr2	38977301	-	SFRS7	NM_001031684	Body	chr2:38977535-38978684	N_Shore	SRSF7	0
cg00004219	4.2e-05	2.2e-05	[ 0.0000 ; 0.0001]	0.059018	1	no	++-++-+-+?	0	9	0.56882	chr12	132536833	-	EP400	NM_015409	Body		OpenSea	EP400	0	rs117153347	0.010851
cg00004257	0.001039	0.000664	[-0.0003 ; 0.0023]	0.117468	1	no	-++++---++	0.221829	10	0.238922	chr1	34629175	+	CSMD2	NM_052896	Body	chr1:34628783-34630976	Island	CSMD2	0
cg00004421	-0.000211	0.000308	[-0.0008 ; 0.0004]	0.492244	1	no	-+?+-?+?+?	0.770013	6	0.000587	chr17	7475079	-	EIF4A1;SENP3	NM_001416;NM_015670	TSS1500;3'UTR	chr17:7475916-7477330	N_Shore	SENP3-EIF4A1	0
cg00004429	0.000115	5.5e-05	[ 0.0000 ; 0.0002]	0.036458	1	no	-++-+++-++	0	10	0.471777	chr9	140681206	+	EHMT1	NM_024757	Body	chr9:140683120-140683774	N_Shore	EHMT1	0
cg00004533	1.2e-05	2.2e-05	[ 0.0000 ; 0.0001]	0.577373	1	no	----+++-++	0.575205	10	0.011847	chr21	45402464	-	AGPAT3;AGPAT3	NM_001037553;NM_020132	3'UTR;3'UTR	chr21:45402484-45402842	N_Shore	AGPAT3	0
cg00004562	5.9e-05	0.000177	[-0.0003 ; 0.0004]	0.738827	1	no	++--++-++-	0.236648	10	0.225402	chr6	31089293	-	CDSN;PSORS1C1	NM_001264;NM_014068	TSS1500;5'UTR		OpenSea	PSORS1C1	0
cg00004608	0.000178	0.000174	[-0.0002 ; 0.0005]	0.304627	1	no	-+++-+++++	0	10	0.555072	chr6	134272463	-				chr6:134273310-134274844	N_Shore	TBPL1	843
cg00004700	-0.000239	0.000184	[-0.0006 ; 0.0001]	0.195351	1	no	+------+++	0	10	0.865293	chr2	106013885	-	FHL2;FHL2;FHL2;FHL2	NM_201557;NM_001039492;NM_001450;NM_201555	5'UTR;5'UTR;5'UTR;5'UTR	chr2:106014878-106015884	N_Shore	FHL2	0
cg00004773	0.001096	0.000558	[ 0.0000 ; 0.0022]	0.049613	1	no	++++?+-?+?	0.355974	7	0.15655	chr12	76722955	+					OpenSea	BBS10	15309
cg00004775	-0.000166	0.000106	[-0.0004 ; 0.0000]	0.115716	1	no	---+?-+?++	0.502068	8	0.050157	chr22	46516503	+				chr22:46518454-46518729	N_Shore	MIRLET7BHG	6694
cg00004806	-0.000152	0.000107	[-0.0004 ; 0.0001]	0.156135	1	no	--+---+++-	0.271442	10	0.194123	chr6	161558105	+	AGPAT4	NM_020133	Body		OpenSea	AGPAT4	0
cg00004818	-0.000378	0.000479	[-0.0013 ; 0.0006]	0.43013	1	no	--++-+-+-?	0	9	0.825067	chr4	178364146	+	AGA	NM_000027	TSS1500	chr4:178363239-178363708	S_Shore	AGA	488
cg00004859	9.7e-05	8.9e-05	[-0.0001 ; 0.0003]	0.273317	1	no	+++++++--+	0	10	0.973766	chr3	110612894	-					OpenSea	NECTIN3-AS1	151267
cg00004883	0.000697	0.000301	[ 0.0001 ; 0.0013]	0.020679	1	no	+++-++++++	0	10	0.608323	chr16	75148460	+	LDHD;LDHD	NM_194436;NM_153486	Body;Body	chr16:75148398-75148864	Island	LDHD	0
cg00004939	-1.8e-05	1.9e-05	[-0.0001 ; 0.0000]	0.340878	1	no	+-+---++--	0	10	0.896027	chr14	69261661	-	C14orf181;C14orf181	NM_207442;NM_207442	3'UTR;1stExon	chr14:69259612-69262900	Island	ZFP36L1	0
cg00004963	0.001213	0.00061	[ 0.0000 ; 0.0024]	0.046727	1	no	+-++-+--++	0	10	0.77221	chr6	147124996	+	LOC729176;C6orf103	NR_003954;NM_024694	TSS200;Body		OpenSea	ADGB	0
cg00004979	1.6e-05	1.6e-05	[ 0.0000 ; 0.0000]	0.340371	1	no	+++-+++--+	0	10	0.980365	chr12	111885466	+	SH2B3	NM_005475	Body		OpenSea	SH2B3	0
cg00004996	6.9e-05	0.000192	[-0.0003 ; 0.0004]	0.720999	1	no	--+---+--+	0.216507	10	0.243796	chr8	17271535	+	MTMR7	NM_004686	TSS1500	chr8:17270603-17271120	S_Shore	MTMR7	494
cg00005010	-4e-06	9e-06	[ 0.0000 ; 0.0000]	0.619596	1	no	+-+-+-+--?	0	9	0.809694	chr16	56691849	-	MT1F	NM_005949	TSS200	chr16:56691689-56692034	Island	MT1F	4	rs113072316	0.017367
cg00005040	8.9e-05	0.000275	[-0.0004 ; 0.0006]	0.745546	1	no	+++++---+-	0.429498	10	0.071718	chr6	127439206	+	RSPO3	NM_032784	TSS1500	chr6:127439265-127441072	N_Shore	RSPO3	840
cg00005072	1e-06	9.7e-05	[-0.0002 ; 0.0002]	0.990516	1	no	----++-+??	0.181823	8	0.286154	chr16	89371982	-	ANKRD11	NM_013275	Body	chr16:89371981-89373514	Island	ANKRD11	0	rs2277907	0.446818
cg00005083	0.000975	0.000267	[ 0.0005 ; 0.0015]	0.00026	1	no	+++++--+++	0	10	0.743791	chr6	46655543	+	TDRD6;TDRD6	NM_001168359;NM_001010870	TSS200;TSS200	chr6:46655262-46656738	Island	TDRD6	67
cg00005112	9.9e-05	9.3e-05	[-0.0001 ; 0.0003]	0.285872	1	no	---++-+--+	0	10	0.466526	chr16	69958840	+	WWP2;WWP2	NM_199424;NM_007014	TSS200;Body		OpenSea	WWP2	0
cg00005164	5.3e-05	9.1e-05	[-0.0001 ; 0.0002]	0.560927	1	no	-+-++--++-	0.294428	10	0.17398	chr19	35511522	-	GRAMD1A;GRAMD1A	NM_020895;NM_001136199	Body;Body	chr19:35512589-35512809	N_Shore	GRAMD1A	0
cg00005166	9e-06	0.000329	[-0.0006 ; 0.0007]	0.977764	1	no	++--+++++-	0.583508	10	0.010204	chr16	3264442	+	OR1F2P	NR_002169	TSS1500		OpenSea	OR1F2P	1118
cg00005215	0.000162	0.000123	[-0.0001 ; 0.0004]	0.188241	1	no	+++++---+-	0	10	0.846252	chr18	61223377	-	SERPINB12	NM_080474	TSS200		OpenSea	SERPINB12	14
cg00005297	0.00031	0.000394	[-0.0005 ; 0.0011]	0.430542	1	no	--+++-++??	0	8	0.83458	chr4	3465367	-	DOK7;DOK7	NM_173660;NM_001164673	Body;Body	chr4:3464799-3465440	Island	DOK7	0	rs139051035	0.1282
cg00005306	4e-06	7e-06	[ 0.0000 ; 0.0000]	0.503957	1	no	+-+-++?+-+	0	9	0.974107	chr16	30709566	-	SRCAP	NM_006662	TSS1500	chr16:30709274-30710364	Island	LOC730183	0
cg00005437	-8.7e-05	6.2e-05	[-0.0002 ; 0.0000]	0.15977	1	no	-+-++-+---	0.29869	10	0.170303	chr17	18010740	+	DRG2;MYO15A	NM_001388;NM_016239	3'UTR;TSS1500		OpenSea	DRG2	0
cg00005543	0	7e-06	[ 0.0000 ; 0.0000]	0.987726	1	no	+-+-+--++-	0	10	0.807983	chr6	170151632	+	TCTE3;C6orf70;TCTE3	NM_174910;NM_018341;NM_174910	5'UTR;TSS200;1stExon	chr6:170151351-170152131	Island	DYNLT2	0
cg00005619	-6.8e-05	9.6e-05	[-0.0003 ; 0.0001]	0.482303	1	no	+---+-++--	0	10	0.582997	chr11	47608722	-	FAM180B	NM_001164379	Body	chr11:47611138-47612438	N_Shelf	FAM180B	0
cg00005622	0.001419	0.000609	[ 0.0002 ; 0.0026]	0.019874	1	no	-+-++-++++	0.300159	10	0.169041	chr8	145180403	-				chr8:145180543-145181000	N_Shore	WDR97	7184
cg00005740	1.3e-05	0.000202	[-0.0004 ; 0.0004]	0.94759	1	no	++?+----+-	0.311805	9	0.168755	chr13	24079418	-					OpenSea	LINC00327	17814
cg00005817	0.000114	0.000176	[-0.0002 ; 0.0005]	0.518404	1	no	+??++?+--?	0	6	0.957133	chr4	75168741	-	MTHFD2L	NM_001144978	3'UTR		OpenSea	MTHFD2L	0
cg00005847	0.000342	0.000693	[-0.0010 ; 0.0017]	0.621363	1	no	-+++?-+???	0.294655	6	0.214125	chr2	177029073	+	HOXD3	NM_006898	5'UTR	chr2:177029413-177029941	N_Shore	HOXD3	0	rs2857541	0.418974
cg00005849	0.000174	0.000272	[-0.0004 ; 0.0007]	0.523686	1	no	+++-?-+-+-	0	9	0.965673	chr2	237071182	+				chr2:237071794-237078762	N_Shore	GBX2	3123
cg00005861	0.00014	0.000184	[-0.0002 ; 0.0005]	0.447422	1	no	-+-+++-++-	0	10	0.787293	chr10	112068221	+				chr10:112064137-112064859	S_Shelf	SMNDC1	3513
cg00006032	1.1e-05	4e-05	[-0.0001 ; 0.0001]	0.788926	1	no	+-++-+-++-	0	10	0.868081	chr14	66974439	-	GPHN;GPHN;GPHN;GPHN	NM_020806;NM_020806;NM_001024218;NM_001024218	1stExon;5'UTR;1stExon;5'UTR	chr14:66974369-66976235	Island	GPHN	0
cg00006081	0.000417	0.000341	[-0.0003 ; 0.0011]	0.221913	1	no	+-+-+-+--+	0	10	0.73025	chr10	124908907	-	HMX2	NM_005519	Body	chr10:124907283-124911035	Island	HMX2	0
cg00006090	0.000239	0.000545	[-0.0008 ; 0.0013]	0.660593	1	no	--?++--++?	0.065526	8	0.37962	chr16	72206655	-	PMFBP1;PMFBP1	NM_031293;NM_001160213	TSS1500;TSS1500		OpenSea	PMFBP1	305
cg00006122	-2e-05	1.9e-05	[-0.0001 ; 0.0000]	0.295912	1	no	-??--+?-+-	0	7	0.646367	chr12	52463316	+	C12orf44;C12orf44	NM_001098673;NM_021934	TSS1500;TSS1500	chr12:52463348-52464202	N_Shore	ATG101	440
cg00006198	0.000898	0.000406	[ 0.0001 ; 0.0017]	0.027133	1	no	++?++?-+++	0	8	0.94921	chr1	154476306	+	TDRD10;TDRD10	NM_182499;NM_001098475	5'UTR;5'UTR	chr1:154474107-154475699	S_Shore	TDRD10	0
cg00006243	3e-05	3.1e-05	[ 0.0000 ; 0.0001]	0.332369	1	no	+-++?-+?+-	0	8	0.922307	chr2	26726565	-	OTOF	NM_194248	Body	chr2:26726189-26726710	Island	OTOF	0
cg00006397	-2.1e-05	0.000171	[-0.0004 ; 0.0003]	0.903596	1	no	---++++++-	0.394437	10	0.094791	chr1	160336699	+	NHLH1	NM_005598	TSS200	chr1:160340604-160340843	N_Shelf	NHLH1	160
cg00006414	1.9e-05	1.9e-05	[ 0.0000 ; 0.0001]	0.32368	1	no	-+-++-++-+	0	10	0.534488	chr7	148822837	+	ZNF425;ZNF398	NM_001001661;NM_020781	Body;TSS1500	chr7:148823194-148824228	N_Shore	ZNF425	0
cg00006459	0.00019	0.000211	[-0.0002 ; 0.0006]	0.367291	1	no	+-++-+-++?	0	9	0.841312	chr4	148635716	+					OpenSea	ARHGAP10	17735	rs140186556	0.0114
cg00006626	-0.000194	0.000174	[-0.0005 ; 0.0001]	0.264141	1	no	--++----+-	0	10	0.951001	chr1	154127462	-	NUP210L;NUP210L	NM_001159484;NM_207308	1stExon;1stExon		OpenSea	NUP210L	0
cg00006787	0.000294	0.000238	[-0.0002 ; 0.0008]	0.215657	1	no	+-++--++++	0	10	0.880185	chr13	110533441	-					OpenSea	IRS2	94526
cg00006884	0	1.6e-05	[ 0.0000 ; 0.0000]	0.986851	1	no	+-+++----?	0.075004	9	0.372793	chr7	23637030	+	CCDC126;CCDC126	NM_138771;NM_138771	5'UTR;1stExon	chr7:23636735-23637557	Island	CCDC126	0	rs143275586	0.0142
cg00006948	-1e-05	1.1e-05	[ 0.0000 ; 0.0000]	0.358585	1	no	--+-+-+---	0.019885	10	0.420593	chr4	1768889	+				chr4:1768563-1769074	Island	TACC3	21983
cg00007032	-3.6e-05	3.1e-05	[-0.0001 ; 0.0000]	0.242782	1	no	--+---++--	0	10	0.47899	chr13	30002629	+	MTUS2;MTUS2	NM_001033602;NM_015233	Body;TSS200		OpenSea	MTUS2	0
cg00007036	2e-05	1.3e-05	[ 0.0000 ; 0.0000]	0.122341	1	no	++--+-++-+	0	10	0.637599	chr1	33742089	+	ZNF362	NM_152493	Body	chr1:33741774-33742381	Island	ZNF362	0
cg00007064	-0.000216	0.000679	[-0.0015 ; 0.0011]	0.750529	1	no	-+-+-+-+-+	0.295033	10	0.173457	chr9	124974153	-	LHX6;LHX6	NM_199160;NM_014368	Body;Body	chr9:124975753-124976692	N_Shore	LHX6	0
cg00007076	-0.000261	0.000301	[-0.0009 ; 0.0003]	0.384667	1	no	--+-++-+--	0.247317	10	0.215731	chr8	67342600	+	RRS1;RRS1	NM_015169;NM_015169	1stExon;3'UTR	chr8:67344497-67344989	N_Shore	RRS1	0
cg00007221	-0.000407	0.000178	[-0.0008 ;-0.0001]	0.022376	1	no	---+--+--+	0.368583	10	0.113584	chr1	43999020	+	PTPRF;PTPRF	NM_002840;NM_130440	5'UTR;5'UTR	chr1:43996724-43997592	S_Shore	PTPRF	0
cg00007226	-1e-05	2.8e-05	[-0.0001 ; 0.0000]	0.733615	1	no	+--+-++++-	0	10	0.727665	chr14	105781366	-	PACS2;PACS2	NM_015197;NM_001100913	1stExon;1stExon	chr14:105780339-105782027	Island	BRF1	0
cg00007239	-0.000287	0.000319	[-0.0009 ; 0.0003]	0.367531	1	no	--+--+--+-	0	10	0.92079	chr4	165877045	+	C4orf39;TRIM61	NM_153027;NM_001012414	TSS1500;Body	chr4:165878036-165878446	N_Shore	TRIM61	0
cg00007269	1e-06	1.7e-05	[ 0.0000 ; 0.0000]	0.95456	1	no	++-+--+++-	0.326536	10	0.146826	chr19	2945106	+	ZNF77	NM_021217	TSS200	chr19:2944682-2945507	Island	ZNF77	136
cg00007300	-5e-06	1e-05	[ 0.0000 ; 0.0000]	0.634736	1	no	--+-+-+---	0	10	0.858497	chr14	24521434	+	LRRC16B	NM_138360	Body	chr14:24520989-24521844	Island	CARMIL3	0
cg00007324	-7e-06	1.1e-05	[ 0.0000 ; 0.0000]	0.503757	1	no	-+----+-++	0.589792	10	0.009071	chr19	4047803	+	ZBTB7A	NM_015898	Body	chr19:4047754-4048428	Island	ZBTB7A	0
cg00007326	0.000351	0.000489	[-0.0006 ; 0.0013]	0.472498	1	no	-++--++++-	0	10	0.902981	chr19	13366046	-	CACNA1A;CACNA1A	NM_001127222;NM_001127221	Body;Body	chr19:13365922-13366158	Island	CACNA1A	0
cg00007420	5.3e-05	8.7e-05	[-0.0001 ; 0.0002]	0.546044	1	no	-+-+-+-+++	0	10	0.880433	chr6	99796732	-	C6orf168	NM_032511	Body	chr6:99797208-99797946	N_Shore	FAXC	0
cg00007426	0.000255	0.000402	[-0.0005 ; 0.0010]	0.526208	1	no	-++----+??	0	8	0.634041	chr2	240404782	-					OpenSea	HDAC4	81435	rs73003371	0.218721
cg00007466	0.000118	6.1e-05	[ 0.0000 ; 0.0002]	0.052283	1	no	-++----+++	0.260582	10	0.2038	chr19	7585086	+	ZNF358	NM_018083	Body	chr19:7584325-7585281	Island	ZNF358	0
cg00007644	-9.8e-05	0.000322	[-0.0007 ; 0.0005]	0.760168	1	no	+++-----+?	0.127568	9	0.328177	chr11	20623259	-	SLC6A5	NM_004211	Body	chr11:20622720-20623399	Island	SLC6A5	0	rs75478325	0.025195
cg00007675	-8.4e-05	0.000136	[-0.0004 ; 0.0002]	0.534622	1	no	-++--++++-	0.31637	10	0.15528	chr8	37606579	-	LOC728024;ERLIN2	NR_003671;NM_007175	TSS1500;Body		OpenSea	ERLIN2	0
cg00007898	-1e-06	9e-06	[ 0.0000 ; 0.0000]	0.910332	1	no	---?-+-+++	0	9	0.58618	chr1	205180627	+	DSTYK;DSTYK	NM_199462;NM_015375	1stExon;1stExon	chr1:205179963-205180910	Island	DSTYK	0
cg00007981	-4e-06	7e-06	[ 0.0000 ; 0.0000]	0.577558	1	no	----++----	0	10	0.962301	chr11	93862594	-	PANX1	NM_015368	1stExon	chr11:93861560-93862773	Island	PANX1	0
cg00007987	1.2e-05	1.6e-05	[ 0.0000 ; 0.0000]	0.457731	1	no	-++-+++-??	0.493808	8	0.054312	chr19	56156430	+	ZNF581	NM_016535	Body	chr19:56156312-56156543	Island	ZNF581	0	rs11084406	0.084193
cg00008004	0.000108	6.5e-05	[ 0.0000 ; 0.0002]	0.098834	1	no	+-+-+?++??	0	7	0.553109	chr1	153756119	-				chr1:153755957-153756335	Island	SLC27A3	3485	rs6665637	0.182174
cg00008036	0.000305	0.000279	[-0.0002 ; 0.0009]	0.27389	1	no	-+-+++-+++	0.394879	10	0.094482	chr1	179712091	-	FAM163A	NM_173509	TSS1500	chr1:179711947-179713951	Island	FAM163A	0
cg00008188	-2.2e-05	2.3e-05	[-0.0001 ; 0.0000]	0.353842	1	no	----?+-?-+	0	8	0.63268	chr14	69262694	-	C14orf181	NM_207442	1stExon	chr14:69259612-69262900	Island	ZFP36L1	0
cg00008345	3.9e-05	3e-05	[ 0.0000 ; 0.0001]	0.193489	1	no	+--+++++++	0	10	0.579765	chr2	232643843	-	PDE6D	NM_002601	Body	chr2:232645313-232646505	N_Shore	PDE6D	0
cg00008387	-6e-06	2.5e-05	[-0.0001 ; 0.0000]	0.828417	1	no	+--+---++-	0	10	0.916915	chr16	50059011	+	TMEM188	NM_153261	TSS200	chr16:50058867-50059423	Island	CNEP1R1	176
cg00008446	6.8e-05	0.000161	[-0.0002 ; 0.0004]	0.672101	1	no	++---+-++-	0	10	0.724377	chr1	156815774	+	NTRK1;INSRR	NM_001007792;NM_014215	Body;Body	chr1:156814881-156815792	Island	NTRK1	0
cg00008452	9.4e-05	0.000107	[-0.0001 ; 0.0003]	0.378633	1	no	++++-+--++	0	10	0.967276	chr12	99126269	-	APAF1;APAF1;APAF1;APAF1;APAF1	NM_181861;NM_013229;NM_181868;NM_181869;NM_001160	Body;Body;Body;3'UTR;Body		OpenSea	APAF1	0
cg00008488	-2e-06	1.9e-05	[ 0.0000 ; 0.0000]	0.932777	1	no	++-+----++	0	10	0.644765	chr5	175199915	-				chr5:175200315-175200555	N_Shore	CPLX2	23693
cg00008493	0.000932	0.000612	[-0.0003 ; 0.0021]	0.127504	1	no	--++?++++?	0	8	0.749337	chr14	93813777	-	COX8C;KIAA1409	NM_182971;NM_020818	Body;5'UTR	chr14:93813483-93814111	Island	UNC79	0	rs11629131	0.028951
cg00008544	4e-05	0.000176	[-0.0003 ; 0.0004]	0.820996	1	no	++-+?-+?-+	0	8	0.789849	chr5	179778527	+	GFPT2	NM_005110	Body	chr5:179779114-179781279	N_Shore	GFPT2	0
cg00008564	9.5e-05	0.000136	[-0.0002 ; 0.0004]	0.485057	1	no	--++--++-+	0.548541	10	0.018316	chr6	27830391	+				chr6:27833120-27833406	N_Shelf	H2AC16	2714
cg00008612	-1.3e-05	7.7e-05	[-0.0002 ; 0.0001]	0.8702	1	no	++-+-----+	0	10	0.981028	chr13	60726243	-	DIAPH3	NM_001042517	Body		OpenSea	DIAPH3	0
cg00008621	-1e-05	3.4e-05	[-0.0001 ; 0.0001]	0.770449	1	no	+++++-+---	0.110855	10	0.340693	chr14	62179983	+	HIF1A;HIF1A	NM_001530;NM_181054	Body;Body		OpenSea	HIF1A	0
cg00008629	0.000636	0.000346	[ 0.0000 ; 0.0013]	0.066132	1	no	--+++---++	0.409419	10	0.084571	chr9	115093661	-	ROD1;ROD1;ROD1	NM_001163790;NM_005156;NM_001163788	Body;Body;5'UTR	chr9:115095149-115095919	N_Shore	MIR3134	0
cg00008647	3e-06	1.2e-05	[ 0.0000 ; 0.0000]	0.797068	1	no	---+++-+-+	0	10	0.896619	chr1	207082900	-	FAIM3;FAIM3;FAIM3	NM_001142473;NM_001142472;NM_005449	Body;Body;Body	chr1:207082693-207083202	Island	FCMR	0
cg00008665	7.5e-05	0.000141	[-0.0002 ; 0.0004]	0.597149	1	no	-++++-+--+	0	10	0.460793	chr3	43146780	-	C3orf39	NM_032806	5'UTR	chr3:43147184-43147713	N_Shore	POMGNT2	0
cg00008671	6.6e-05	8.4e-05	[-0.0001 ; 0.0002]	0.434804	1	no	-++--++-++	0	10	0.873087	chr10	86087961	-	FAM190B	NM_018999	TSS1500	chr10:86088395-86088791	N_Shore	CCSER2	447
cg00008695	-0.000362	0.000285	[-0.0009 ; 0.0002]	0.204204	1	no	---++-+---	0	10	0.824115	chr8	960721	-				chr8:962315-962747	N_Shore		0
cg00008713	2.8e-05	2.6e-05	[ 0.0000 ; 0.0001]	0.274385	1	no	--++--++-?	0	9	0.498093	chr18	11980953	-	IMPA2	NM_014214	TSS1500	chr18:11980483-11982142	Island	IMPA2	472	rs115929460	0.025195
cg00008737	0.000563	0.000304	[ 0.0000 ; 0.0012]	0.064134	1	no	++++++-+-+	0	10	0.891281	chr19	51021200	-	LRRC4B	NM_001080457	Body	chr19:51020296-51022796	Island	LRRC4B	0
cg00008800	5.6e-05	0.000132	[-0.0002 ; 0.0003]	0.670956	1	no	+-?-+?--++	0	8	0.926734	chr2	38710171	-					OpenSea	HNRNPLL	80155
cg00008810	-0.000178	0.000107	[-0.0004 ; 0.0000]	0.09589	1	no	++----++--	0.158493	10	0.297189	chr1	53924763	-	DMRTB1	NM_033067	TSS1500	chr1:53925191-53926228	N_Shore	DMRTB1	307
cg00008823	1e-06	1e-05	[ 0.0000 ; 0.0000]	0.902359	1	no	+-+-?+-?+?	0	7	0.46826	chr1	52344227	+	NRD1;NRD1	NM_002525;NM_001101662	1stExon;1stExon	chr1:52344178-52344939	Island	NRDC	0	rs72901974	0.027682
cg00008839	4e-06	8e-06	[ 0.0000 ; 0.0000]	0.57196	1	no	+++-?++?--	0	8	0.909972	chr19	2269146	+	OAZ1	NM_004152	TSS1500	chr19:2269115-2271364	Island	OAZ1	372
cg00008971	2.1e-05	0.00011	[-0.0002 ; 0.0002]	0.846263	1	no	++--+-++-+	0	10	0.665403	chr1	45966925	-	MMACHC;CCDC163P	NM_015506;NM_001102601	Body;TSS1500	chr1:45965586-45966049	S_Shore	MMACHC	0
cg00009001	-6.3e-05	5.8e-05	[-0.0002 ; 0.0001]	0.279393	1	no	---+-?-?+?	0.356061	7	0.156486	chr12	120151890	+	MIR1178;CIT	NR_031589;NM_007174	TSS1500;Body		OpenSea	CIT	0
cg00009053	1.3e-05	6.3e-05	[-0.0001 ; 0.0001]	0.837434	1	no	-+-----+++	0	10	0.669182	chr11	61283865	-	SYT7	NM_004200	3'UTR	chr11:61283864-61284147	Island	SYT7	0
cg00009088	-6e-06	3.4e-05	[-0.0001 ; 0.0001]	0.852502	1	no	---++--++?	0.360733	9	0.129689	chr11	60930188	-	VPS37C	NM_017966	TSS1500	chr11:60928560-60929262	S_Shore	VPS37C	1271
cg00009167	-9.1e-05	4.6e-05	[-0.0002 ; 0.0000]	0.049714	1	no	---+---+??	0	8	0.65255	chr1	109656433	-	KIAA1324;C1orf194;C1orf194	NM_020775;NM_001122961;NM_001122961	TSS200;5'UTR;1stExon	chr1:109656095-109656611	Island	C1orf194	0	rs536176	0.49202
cg00009196	-0.000429	0.00016	[-0.0007 ;-0.0001]	0.007368	1	no	-+++--+--?	0.146446	9	0.311847	chr20	19954588	+	RIN2	NM_018993	Body	chr20:19955536-19956034	N_Shore	RIN2	0	rs199575	0.000383
cg00009214	-2.6e-05	1.5e-05	[-0.0001 ; 0.0000]	0.070287	1	no	--------+-	0	10	0.910018	chr12	16064569	-	DERA	NM_015954	Body	chr12:16064080-16064534	S_Shore	DERA	0
cg00009292	0.000711	0.000384	[ 0.0000 ; 0.0015]	0.063621	1	no	-+++--++++	0.213155	10	0.246871	chr1	50882082	+				chr1:50881884-50882103	Island	DMRTA2	1139
cg00009293	-0.00011	0.000261	[-0.0006 ; 0.0004]	0.672726	1	no	++---+---+	0	10	0.699959	chr7	44151172	+	AEBP1	NM_001129	Body	chr7:44152227-44152505	N_Shore	AEBP1	0
cg00009349	0.000472	0.000281	[-0.0001 ; 0.0010]	0.093143	1	no	+++-++++++	0	10	0.829161	chr14	22674549	-					OpenSea	DAD1	359256
cg00009364	3e-06	6e-06	[ 0.0000 ; 0.0000]	0.588566	1	no	+-+++--++-	0	10	0.696128	chr14	56586028	-	PELI2	NM_021255	Body	chr14:56585042-56586234	Island	PELI2	0
cg00009407	-1.6e-05	1.2e-05	[ 0.0000 ; 0.0000]	0.172222	1	no	----+--+-+	0.434785	10	0.068504	chr14	89290921	-	TTC8;TTC8;TTC8	NM_198310;NM_144596;NM_198309	TSS200;TSS200;TSS200	chr14:89290918-89291355	Island	TTC8	0
cg00009412	-1e-06	7e-06	[ 0.0000 ; 0.0000]	0.879097	1	no	--+-+--+++	0	10	0.449254	chr2	118572392	-	DDX18	NM_006773	1stExon	chr2:118572112-118572627	Island	DDX18	0
cg00009421	-1e-05	0.000181	[-0.0004 ; 0.0003]	0.95814	1	no	+--+-+---+	0	10	0.951218	chr2	44065571	+	ABCG5;ABCG8	NM_022436;NM_022437	Body;TSS1500		OpenSea	ABCG5	0
cg00009436	2.2e-05	8.7e-05	[-0.0001 ; 0.0002]	0.802733	1	no	+--+-+++--	0	10	0.795901	chr4	186402631	+					OpenSea	CCDC110	9717
cg00009553	0.000215	0.000613	[-0.0010 ; 0.0014]	0.726321	1	no	---+++-+--	0.231938	10	0.22969	chr16	61854084	+	CDH8	NM_001796	Body		OpenSea	CDH8	0
cg00009750	1.8e-05	0.000173	[-0.0003 ; 0.0004]	0.918988	1	no	++--++-++-	0.072095	10	0.375375	chr2	202730892	+	CDK15	NM_139158	Body		OpenSea	CDK15	0
cg00009834	-0.000127	0.000149	[-0.0004 ; 0.0002]	0.395369	1	no	-+----+?++	0	9	0.596228	chr1	1347671	-					OpenSea	MRPL20	4977
cg00009871	0.000775	0.000277	[ 0.0002 ; 0.0013]	0.005097	1	no	+-++++++++	0.252434	10	0.211116	chr13	103532260	-	LOC121952	NR_026965	TSS200		OpenSea	METTL21EP	187
cg00009922	-3e-05	6.1e-05	[-0.0001 ; 0.0001]	0.628255	1	no	-+-++-+-??	0	8	0.822797	chr13	110867376	+	COL4A1	NM_001845	Body		OpenSea	COL4A1	0	rs16975617	0.075021
cg00009944	-0.000164	0.000225	[-0.0006 ; 0.0003]	0.467377	1	no	++-+-+-+--	0.316448	10	0.155215	chr21	48017232	+				chr21:48018542-48018791	N_Shore	S100B	1297
cg00009970	-1.7e-05	1.7e-05	[ 0.0000 ; 0.0000]	0.295174	1	no	+---?-+?+-	0	8	0.685945	chr18	48723811	-	MEX3C;MEX3C	NM_016626;NM_016626	1stExon;5'UTR	chr18:48724198-48724425	N_Shore	MEX3C	0
cg00010046	2.7e-05	1.8e-05	[ 0.0000 ; 0.0001]	0.138978	1	no	+-++--+++-	0.513015	10	0.029985	chr16	88729480	+	MGC23284;MGC23284;MVD	NR_024402;NR_024399;NM_002461	TSS1500;TSS1500;1stExon	chr16:88729108-88730410	Island	MVD	0
cg00010078	-0.000713	0.000325	[-0.0013 ;-0.0001]	0.028016	1	no	----?---+?	0	8	0.894304	chr2	109967172	+	SH3RF3	NM_001099289	Body		OpenSea	SH3RF3	0	rs79452191	0.0128
cg00010108	0.000789	0.000371	[ 0.0001 ; 0.0015]	0.033496	1	no	+++-+-+-??	0	8	0.44082	chr4	1615271	-					OpenSea	FAM53A	26335	rs62286192	0.158135
cg00010168	-4.7e-05	3.4e-05	[-0.0001 ; 0.0000]	0.168759	1	no	+---+----+	0	10	0.649595	chr10	99258642	-	MMS19;UBTD1	NM_022362;NM_024954	TSS1500;TSS200	chr10:99257940-99259520	Island	UBTD1	124
cg00010266	1e-05	1.8e-05	[ 0.0000 ; 0.0000]	0.562674	1	no	+-+-+---++	0	10	0.467126	chr8	145734519	+	MFSD3	NM_138431	TSS200	chr8:145733793-145735370	Island	MFSD3	31
cg00010445	-0.000526	0.00031	[-0.0011 ; 0.0001]	0.090066	1	no	++++-+-+--	0.070631	10	0.376669	chr19	14089630	-	RFX1	NM_002918	Body	chr19:14089570-14089796	Island	RFX1	0
cg00010654	0.000125	0.000125	[-0.0001 ; 0.0004]	0.315795	1	no	-+++-+-+++	0	10	0.585121	chr1	45476118	+	HECTD3	NM_024602	Body	chr1:45476225-45477022	N_Shore	HECTD3	0
cg00010659	3e-06	1.9e-05	[ 0.0000 ; 0.0000]	0.89447	1	no	+-----++-?	0	9	0.4399	chr6	10723146	-	TMEM14C;TMEM14C	NM_001165258;NM_016462	TSS200;TSS200	chr6:10723022-10723609	Island	TMEM14C	0	rs112097099	0.018747
cg00010672	0.000171	0.000527	[-0.0009 ; 0.0012]	0.745164	1	no	????+?-+??	0	3	0.701362	chr2	55281781	-				chr2:55276555-55278044	S_Shelf	RTN4	4046
cg00010742	-6.5e-05	0.000402	[-0.0009 ; 0.0007]	0.87063	1	no	-++-+-+-++	0.525239	10	0.025562	chr1	91182989	+	BARHL2	NM_020063	TSS200	chr1:91183240-91184540	N_Shore	BARHL2	194
cg00010789	9.6e-05	6.4e-05	[ 0.0000 ; 0.0002]	0.133185	1	no	-++-+++-++	0	10	0.683775	chr2	232321341	+	NCL;SNORA75;SNORD20	NM_005381;NR_002921;NR_002908	Body;TSS1500;TSS200		OpenSea	NCL	0
cg00010853	1.5e-05	9.5e-05	[-0.0002 ; 0.0002]	0.876961	1	no	--+++-++++	0.033396	10	0.40908	chr6	30653167	+	KIAA1949;KIAA1949	NM_001134870;NM_133471	Body;1stExon	chr6:30654392-30654934	N_Shore	PPP1R18	0
cg00010890	-4e-05	8.5e-05	[-0.0002 ; 0.0001]	0.636968	1	no	+--+-++-++	0	10	0.97612	chr12	76406513	+					OpenSea	PHLDA1	12712
cg00010932	3.2e-05	7.1e-05	[-0.0001 ; 0.0002]	0.653609	1	no	--++?-+?++	0	8	0.898051	chr2	170680664	+	METTL5	NM_014168	Body	chr2:170681219-170681587	N_Shore	METTL5	0
cg00010946	0.000217	0.000311	[-0.0004 ; 0.0008]	0.484973	1	no	---++---++	0.206477	10	0.253004	chr3	157819282	+	SHOX2;SHOX2;SHOX2	NM_001163678;NM_006884;NM_003030	Body;Body;Body	chr3:157821232-157821604	N_Shore	SHOX2	0
cg00010947	2.9e-05	2.2e-05	[ 0.0000 ; 0.0001]	0.183319	1	no	-+--++?++-	0	9	0.931735	chr4	84377400	-	HELQ;MRPS18C	NM_133636;NM_016067	TSS1500;Body	chr4:84376666-84377237	S_Shore	MRPS18C	0
cg00010954	-4.4e-05	0.000125	[-0.0003 ; 0.0002]	0.727748	1	no	-++---+--+	0	10	0.533615	chr16	54620055	-					OpenSea	IRX3	299676
cg00010992	-3.4e-05	1.6e-05	[-0.0001 ; 0.0000]	0.030162	1	no	+-+---+---	0.39608	10	0.093646	chr4	90032982	+	TIGD2	NM_145715	TSS1500	chr4:90031904-90033005	Island	FAM13A	432
cg00011122	-6e-06	1.4e-05	[ 0.0000 ; 0.0000]	0.657639	1	no	-++-++-++?	0	9	0.483369	chr16	11439027	-	C16orf75	NM_152308	TSS1500	chr16:11439186-11439767	N_Shore	RMI2	0
cg00011203	-7.3e-05	8.2e-05	[-0.0002 ; 0.0001]	0.375653	1	no	---++-++--	0	10	0.51083	chr1	9259066	-				chr1:9258565-9258956	S_Shore	H6PD	35795
cg00011225	-0.000313	0.000287	[-0.0009 ; 0.0003]	0.276561	1	no	---+--+-++	0	10	0.527679	chr2	219738314	+	WNT6	NM_006522	Body	chr2:219738081-219738788	Island	WNT6	0
cg00011239	-0.000196	0.000181	[-0.0006 ; 0.0002]	0.27702	1	no	---+-+-+++	0.267995	10	0.197185	chr2	20876220	-					OpenSea	GDF7	4969
cg00011247	1e-06	8e-06	[ 0.0000 ; 0.0000]	0.902899	1	no	--++----+-	0	10	0.781917	chr8	64081001	-	YTHDF3	NM_152758	TSS200	chr8:64080674-64081766	Island	YTHDF3-AS1	0
cg00011284	-7e-06	2e-05	[ 0.0000 ; 0.0000]	0.747304	1	no	--+-----++	0	10	0.613703	chr16	53469344	-	RBL2	NM_005611	Body	chr16:53468284-53469209	S_Shore	RBL2	0
cg00011350	-1.7e-05	3.9e-05	[-0.0001 ; 0.0001]	0.650124	1	no	-+---++-++	0.207268	10	0.252277	chr12	49444296	+	MLL2	NM_003482	Body		OpenSea	KMT2D	0
cg00011459	2.6e-05	2.8e-05	[ 0.0000 ; 0.0001]	0.348961	1	no	+++-++-+-+	0	10	0.974423	chr16	8890425	+	TMEM186;PMM2	NM_015421;NM_000303	Body;TSS1500	chr16:8891322-8891928	N_Shore	TMEM186	0
cg00011460	-1.8e-05	1.6e-05	[ 0.0000 ; 0.0000]	0.265663	1	no	+--+--++-+	0.380672	10	0.104623	chr4	40439822	-	RBM47;RBM47	NM_001098634;NM_019027	Body;Body	chr4:40439821-40440905	Island	RBM47	0
cg00011482	0.00095	0.000352	[ 0.0003 ; 0.0016]	0.00687	1	no	+--++++--+	0.283226	10	0.183734	chr14	37128790	-	PAX9	NM_006194	5'UTR	chr14:37126786-37128274	S_Shore	PAX9	0
cg00011513	-9.7e-05	0.00022	[-0.0005 ; 0.0003]	0.659527	1	no	---+++-+-+	0.364937	10	0.116343	chr1	152484386	-	LCE5A	NM_178438	3'UTR	chr1:152487978-152488270	N_Shelf	LCE5A	0
cg00011564	2.2e-05	3.2e-05	[ 0.0000 ; 0.0001]	0.499182	1	no	-+-+++-+??	0	8	0.818212	chr16	3591728	+	NLRC3	NM_178844	3'UTR		OpenSea	NLRC3	0	rs76430099	0.050743
cg00011578	-3e-05	3e-05	[-0.0001 ; 0.0000]	0.329258	1	no	---+-+----	0	10	0.874252	chr19	46850432	+	PPP5C	NM_006247	1stExon	chr19:46850185-46850678	Island	PPP5C	0
cg00011605	0.000334	0.00024	[-0.0001 ; 0.0008]	0.163935	1	no	++-+++-+-?	0.126475	9	0.329119	chr16	85193529	+				chr16:85196735-85196992	N_Shelf	LINC02139	10479	rs74435804	0.025195
cg00011616	4.5e-05	8.1e-05	[-0.0001 ; 0.0002]	0.579829	1	no	++-++--++-	0	10	0.545655	chr17	75672423	+					OpenSea	LOC100507351	111319
cg00011717	0.000272	0.000235	[-0.0002 ; 0.0007]	0.24635	1	no	+++-++++--	0	10	0.700764	chr1	5918462	-					OpenSea	MIR4689	4268
cg00011740	0.000921	0.000318	[ 0.0003 ; 0.0015]	0.003849	1	no	+++++++-++	0	10	0.646531	chr16	49311903	+				chr16:49311413-49312308	Island	CBLN1	0
cg00011754	6.2e-05	0.000137	[-0.0002 ; 0.0003]	0.650147	1	no	-+--++++++	0	10	0.472848	chr3	14584788	+	GRIP2	NM_001080423	TSS1500		OpenSea	GRIP2	1199
cg00011856	0.000314	0.00041	[-0.0005 ; 0.0011]	0.443815	1	no	+--+--+?++	0	9	0.941309	chr2	217560946	-	IGFBP5	NM_000599	TSS1500	chr2:217559039-217559484	S_Shore	IGFBP5	673
cg00011861	1.7e-05	0.000101	[-0.0002 ; 0.0002]	0.863051	1	no	--+++--+--	0	10	0.820618	chr14	103607265	+				chr14:103604539-103605504	S_Shore	TNFAIP2	3488
cg00011924	0.000118	9.8e-05	[-0.0001 ; 0.0003]	0.23038	1	no	++-+++-++?	0.331463	9	0.152708	chr17	8301192	-	RNF222	NM_001146684	TSS200		OpenSea	RNF222	47	rs17205049	0.001064
cg00012036	2.6e-05	3.4e-05	[ 0.0000 ; 0.0001]	0.446928	1	no	+++--+-+??	0	8	0.901283	chr17	73775612	-	H3F3B	NM_005324	5'UTR	chr17:73774789-73776044	Island	H3-3B	0	rs60700976	0.114364
cg00012126	-2.4e-05	1.7e-05	[-0.0001 ; 0.0000]	0.162465	1	no	+----+-++-	0.118667	10	0.333613	chr2	193061253	-				chr2:193058995-193060812	S_Shore	TMEFF2	1608
cg00012148	-0.000346	0.000322	[-0.0010 ; 0.0003]	0.282341	1	no	-++--+-+--	0.036942	10	0.406036	chr6	54172997	+	TINAG	NM_014464	TSS1500		OpenSea	TINAG	204
cg00012194	0.000184	9.9e-05	[ 0.0000 ; 0.0004]	0.062741	1	no	+-+++-+++?	0	9	0.809105	chr22	50720288	+	PLXNB2	NM_012401	Body	chr22:50718979-50721884	Island	PLXNB2	0	rs79484015	0.018298
cg00012199	1.6e-05	1.2e-05	[ 0.0000 ; 0.0000]	0.203878	1	no	+++-++++--	0	10	0.546862	chr14	21151024	+	ANG;RNASE4	NM_001145;NM_002937	TSS1500;TSS1500	chr14:21150918-21151224	Island	ANG	1310
cg00012203	1e-06	1e-05	[ 0.0000 ; 0.0000]	0.961226	1	no	+-+--++--+	0.462003	10	0.053138	chr2	219082015	-	ARPC2;ARPC2	NM_005731;NM_152862	TSS200;5'UTR	chr2:219081653-219082032	Island	ARPC2	0
cg00012238	-8.1e-05	0.000358	[-0.0008 ; 0.0006]	0.82098	1	no	-+?+-?+-+?	0.060279	7	0.381485	chr18	21718458	-	CABYR;CABYR;CABYR;CABYR;CABYR;CABYR	NM_138643;NM_012189;NM_153769;NM_153768;NM_153770;NM_138644	TSS1500;TSS1500;TSS1500;TSS1500;TSS1500;TSS1500	chr18:21718862-21719550	N_Shore	CABYR	495
cg00012317	0.000352	0.00019	[ 0.0000 ; 0.0007]	0.064123	1	no	-+?++?+++?	0	7	0.524194	chr1	149370974	-	FCGR1C	NR_027484	Body		OpenSea	FCGR1CP	0
cg00012362	2.4e-05	0.000112	[-0.0002 ; 0.0002]	0.830226	1	no	--++++-+-+	0	10	0.816579	chr1	153599487	-	S100A13;S100A13;S100A13;S100A13;S100A1;S100A13;S100A13	NM_005979;NM_001024213;NM_001024211;NM_001024213;NM_006271;NM_001024210;NM_001024212	5'UTR;1stExon;5'UTR;5'UTR;TSS1500;5'UTR;5'UTR		OpenSea	S100A13	0
cg00012386	2.1e-05	2.2e-05	[ 0.0000 ; 0.0001]	0.350062	1	no	--++-++++-	0.2357	10	0.226265	chr1	227922512	-	JMJD4;JMJD4;SNAP47	NM_023007;NM_001161465;NM_053052	Body;Body;TSS200	chr1:227922643-227923431	N_Shore	SNAP47	0
cg00012397	2e-06	9e-06	[ 0.0000 ; 0.0000]	0.83943	1	no	+----+++++	0.106637	10	0.344505	chr11	17756435	+	KCNC1;KCNC1	NM_004976;NM_001112741	TSS1500;TSS1500	chr11:17756056-17758286	Island	KCNC1	1058
cg00012469	0.000268	0.000138	[ 0.0000 ; 0.0005]	0.05126	1	no	++++--++++	0.196626	10	0.262067	chr7	140771419	-				chr7:140772358-140774560	N_Shore	TMEM178B	2611
cg00012522	-0.000405	0.000666	[-0.0017 ; 0.0009]	0.5437	1	no	--+-+++--?	0.739707	9	0.000157	chr15	98503952	-	ARRDC4;ARRDC4	NM_183376;NM_183376	1stExon;5'UTR	chr15:98503534-98504649	Island	ARRDC4	0	rs116718710	0.03649
cg00012529	0.000551	0.000291	[ 0.0000 ; 0.0011]	0.057954	1	no	++++++++-+	0	10	0.859747	chr12	132896897	-	GALNT9	NM_001122636	Body	chr12:132896299-132896569	S_Shore	GALNT9	0
cg00012576	-2.8e-05	0.000159	[-0.0003 ; 0.0003]	0.861041	1	no	++-+-+-+--	0	10	0.481037	chr13	94568320	+	GPC6	NM_005708	Body		OpenSea	GPC6	0
cg00012638	-0.000451	0.000206	[-0.0009 ; 0.0000]	0.028855	1	no	+--+?--?--	0	8	0.940002	chr6	39280541	+	KCNK17;KCNK17	NM_031460;NM_001135111	Body;Body	chr6:39281135-39282215	N_Shore	KCNK17	0
cg00012692	1.7e-05	0.000159	[-0.0003 ; 0.0003]	0.914657	1	no	+----+-+++	0	10	0.61741	chr13	20805487	+	GJB6;GJB6;GJB6;GJB6	NM_001110220;NM_001110219;NM_001110221;NM_006783	5'UTR;5'UTR;5'UTR;TSS200	chr13:20806016-20806867	N_Shore	GJB6	0
cg00012698	0.000367	0.000187	[ 0.0000 ; 0.0007]	0.050404	1	no	++++++-+??	0	8	0.885404	chr15	34158767	-	AVEN	NM_020371	3'UTR		OpenSea	AVEN	0	rs199781400	0.108
cg00012701	1.7e-05	2e-05	[ 0.0000 ; 0.0001]	0.389025	1	no	+-+-+--++-	0.118203	10	0.334034	chr6	30434338	-				chr6:30434029-30434422	Island	HLA-E	22843
cg00012762	-2e-05	2.4e-05	[-0.0001 ; 0.0000]	0.402825	1	no	++++--+-+-	0	10	0.482421	chr17	72744649	+	SLC9A3R1	NM_004252	TSS200	chr17:72744428-72745952	Island	SLC9A3R1	100
cg00012792	-3.4e-05	3.2e-05	[-0.0001 ; 0.0000]	0.288873	1	no	----?-+?-?	0	7	0.585992	chr6	8064493	-	MUTED	NM_201280	Body	chr6:8064046-8064765	Island	BLOC1S5-TXNDC5	0	rs115481281	0.010851
cg00012920	1.2e-05	5.8e-05	[-0.0001 ; 0.0001]	0.83584	1	no	+-----+-++	0.197088	10	0.261641	chr17	73911257	+	FBF1	NM_001080542	Body	chr17:73910088-73910350	S_Shore	FBF1	0
cg00012960	8.1e-05	8.5e-05	[-0.0001 ; 0.0002]	0.344017	1	no	++--+++-+?	0.520607	9	0.03353	chr16	411011	-				chr16:409984-411491	Island	MRPL28	6371			rs111297366	0.012346
cg00012992	0	1.1e-05	[ 0.0000 ; 0.0000]	0.980696	1	no	+-+---++-+	0.052807	10	0.392303	chr14	61788345	-	PRKCH	NM_006255	TSS200	chr14:61787880-61789467	Island	PRKCH	0
cg00013006	-8.5e-05	0.00023	[-0.0005 ; 0.0004]	0.711001	1	no	--++++----	0	10	0.55779	chr11	4389856	+	OR52B4	NM_001005161	TSS1500		OpenSea	OR52B4	239
cg00013015	-0.000245	0.000349	[-0.0009 ; 0.0004]	0.482731	1	no	+-++--++--	0	10	0.759125	chr6	33866316	-					OpenSea	LINC01016	1631
cg00013301	9.5e-05	0.000201	[-0.0003 ; 0.0005]	0.638377	1	no	++-+-++-+-	0.046632	10	0.397669	chr4	72894733	+				chr4:72897564-72897964	N_Shelf	NPFFR2	2786
cg00013349	0.001305	0.000744	[-0.0002 ; 0.0028]	0.079309	1	no	++?+-+++-?	0.204069	8	0.267731	chr1	77049380	-	ST6GALNAC3	NM_152996	Body		OpenSea	ST6GALNAC3	0
cg00013369	-4e-06	3.9e-05	[-0.0001 ; 0.0001]	0.926201	1	no	-+-++++-+-	0.381406	10	0.104089	chr1	192857594	+					OpenSea	RGS2	76186
cg00013374	-2.5e-05	4.8e-05	[-0.0001 ; 0.0001]	0.596891	1	no	-+-----+-+	0	10	0.933979	chr7	100730520	-	TRIM56	NM_030961	5'UTR	chr7:100732088-100732424	N_Shore	TRIM56	0
cg00013409	6.7e-05	6.6e-05	[-0.0001 ; 0.0002]	0.308909	1	no	+--+---+++	0.54584	10	0.019077	chr1	38231980	+	EPHA10;EPHA10	NM_001099439;NM_173641	TSS1500;TSS1500	chr1:38229838-38230888	S_Shore	EPHA10	1155
cg00013410	7e-06	1.2e-05	[ 0.0000 ; 0.0000]	0.559714	1	no	+-+-++--++	0.373793	10	0.109686	chr17	60142592	+	MED13;MED13	NM_005121;NM_005121	1stExon;5'UTR	chr17:60142247-60143516	Island	MED13	0
cg00013441	-0.000201	0.000404	[-0.0010 ; 0.0006]	0.617943	1	no	-+-+++--+-	0.704217	10	0.000371	chr12	123258908	-	CCDC62;CCDC62;CCDC62	NM_201435;NR_027918;NM_032573	TSS200;TSS200;TSS200		OpenSea	CCDC62	146
cg00013451	-3.8e-05	0.00023	[-0.0005 ; 0.0004]	0.869758	1	no	---+-+++-+	0.438462	10	0.066311	chr8	23711589	-	STC1	NM_003155	Body		OpenSea	STC1	0
cg00013475	2e-06	1.1e-05	[ 0.0000 ; 0.0000]	0.819255	1	no	+-+-+++++-	0	10	0.70798	chr2	71680721	+	DYSF;DYSF;DYSF;DYSF;DYSF;DYSF;DYSF	NM_001130981;NM_001130980;NM_001130978;NM_001130976;NM_001130977;NM_003494;NM_001130979	TSS200;TSS200;TSS200;TSS200;TSS200;TSS200;TSS200	chr2:71680558-71681276	Island	DYSF	30
cg00013569	3.7e-05	4.2e-05	[ 0.0000 ; 0.0001]	0.375181	1	no	-++++-+-??	0.18866	8	0.280501	chr17	80615692	-	RAB40B	NM_006822	3'UTR		OpenSea	RAB40B	0	rs3751911	0.182934
cg00013618	0.000162	0.000199	[-0.0002 ; 0.0006]	0.415162	1	no	+--+++-++?	0	9	0.670359	chr22	22380839	-					OpenSea	TOP3B	43651	rs61996351	0.04069
cg00013660	0.000133	0.000152	[-0.0002 ; 0.0004]	0.380865	1	no	++-+---++-	0.172037	10	0.284722	chr9	140068770	-				chr9:140068792-140069082	N_Shore	ANAPC2	464
cg00013733	2e-06	1.9e-05	[ 0.0000 ; 0.0000]	0.929402	1	no	+--+--+-++	0.018519	10	0.421749	chr19	1423273	+	DAZAP1;DAZAP1	NM_018959;NM_170711	Body;Body	chr19:1423752-1424006	N_Shore	DAZAP1	0
cg00013804	8e-06	4.5e-05	[-0.0001 ; 0.0001]	0.863603	1	no	--+++-+-++	0.17348	10	0.283393	chr2	9358577	-	ASAP2;ASAP2	NM_001135191;NM_003887	Body;Body		OpenSea	ASAP2	0
cg00013809	-0.000268	0.000195	[-0.0006 ; 0.0001]	0.16791	1	no	++----++--	0	10	0.650329	chr7	158249711	-	PTPRN2;PTPRN2;PTPRN2	NM_002847;NM_130842;NM_130843	Body;Body;Body	chr7:158250128-158250497	N_Shore	PTPRN2	0
cg00013899	-2.7e-05	0.000248	[-0.0005 ; 0.0005]	0.913913	1	no	--+--+?+--	0	9	0.446493	chr1	64992433	-	CACHD1	NM_020925	Body		OpenSea	CACHD1	0
cg00013993	2e-06	9e-06	[ 0.0000 ; 0.0000]	0.829945	1	no	-+-++++-??	0.455931	8	0.075441	chr19	7533810	-	ARHGEF18;ARHGEF18	NM_015318;NM_001130955	Body;Body	chr19:7531810-7532669	S_Shore	ARHGEF18	0	rs10405143	0.217391
cg00014085	1.9e-05	1.5e-05	[ 0.0000 ; 0.0000]	0.223004	1	no	+-+-+-+++-	0	10	0.492992	chr2	85581505	-	ELMOD3;ELMOD3;ELMOD3;ELMOD3;RETSAT	NM_001135021;NM_001135022;NM_001135023;NM_032213;NM_017750	TSS1500;TSS1500;TSS1500;TSS1500;1stExon	chr2:85581618-85581963	N_Shore	RETSAT	0
cg00014104	0.000143	0.00021	[-0.0003 ; 0.0006]	0.496561	1	no	-++-++++++	0.193276	10	0.265152	chr22	22220367	-	MAPK1;MAPK1	NM_138957;NM_002745	Body;Body	chr22:22221055-22222367	N_Shore	MAPK1	0
cg00014112	0.000321	0.000311	[-0.0003 ; 0.0009]	0.302885	1	no	++-+--+-++	0.189978	10	0.26819	chr2	127413530	+	GYPC;GYPC	NM_016815;NM_002101	TSS200;TSS200	chr2:127413696-127414171	N_Shore	GYPC	0
cg00014118	2.9e-05	0.00026	[-0.0005 ; 0.0005]	0.910674	1	no	--++--++??	0.321878	8	0.171016	chr1	1935561	+	KIAA1751	NM_001080484	TSS1500	chr1:1935166-1935452	S_Shore	CFAP74	284	rs72636339	0.140439
cg00014194	0.000357	0.000296	[-0.0002 ; 0.0009]	0.227482	1	no	+-++++-+-?	0	9	0.605731	chr9	137978763	+	OLFM1;OLFM1	NM_014279;NM_006334	Body;Body	chr9:137978821-137980254	N_Shore	OLFM1	0	rs114654291	0.013901
cg00014203	-0.000169	0.000322	[-0.0008 ; 0.0005]	0.598877	1	no	+-?+-?-?+?	0.028144	6	0.398466	chr17	7757969	+	KDM6B;TMEM88	NM_001080424;NM_203411	3'UTR;TSS1500	chr17:7758607-7758980	N_Shore	KDM6B	0
cg00014260	-8.4e-05	0.000244	[-0.0006 ; 0.0004]	0.731842	1	no	+--+++-+-?	0	9	0.874945	chr8	10383071	+	T-SP1	NM_198464	TSS200		OpenSea	PRSS55	0	rs143401399	0.013514
cg00014272	8e-06	1.5e-05	[ 0.0000 ; 0.0000]	0.595132	1	no	+-+-+-+-+-	0	10	0.460032	chr19	2329227	-	SPPL2B;SPPL2B;LSM7	NM_001077238;NM_152988;NM_016199	Body;Body;TSS1500	chr19:2328364-2329089	S_Shore	SPPL2B	0
cg00014285	-3.4e-05	1.8e-05	[-0.0001 ; 0.0000]	0.06503	1	no	+------+-+	0	10	0.550144	chr2	200716175	-				chr2:200715388-200716067	S_Shore	FTCDNL1	278
cg00014289	-2e-06	0.000143	[-0.0003 ; 0.0003]	0.989055	1	no	+--+--+-++	0	10	0.564262	chr11	124709875	+				chr11:124709222-124709957	Island	ROBO3	25428
cg00014301	1.1e-05	3.2e-05	[-0.0001 ; 0.0001]	0.72633	1	no	-+-++---++	0	10	0.91489	chr2	3327027	+	TSSC1	NM_003310	Body		OpenSea	EIPR1	0
cg00014333	0	0.000226	[-0.0004 ; 0.0004]	0.998794	1	no	-++--+++??	0	8	0.645758	chr8	20130023	-					OpenSea	LZTS1-AS1	3259	rs729361	0.367259
cg00014445	-5.9e-05	4.1e-05	[-0.0001 ; 0.0000]	0.15126	1	no	---+-+-++-	0	10	0.652944	chr1	44034053	+	PTPRF;PTPRF	NM_002840;NM_130440	Body;Body	chr1:44031286-44031853	S_Shelf	PTPRF	0
cg00014484	0.000299	0.000518	[-0.0007 ; 0.0013]	0.564616	1	no	+++--++--?	0.165351	9	0.295379	chr12	131865279	+					OpenSea	LINC01257	167802	rs115847228	0.010426
cg00014638	0.000416	0.000455	[-0.0005 ; 0.0013]	0.360147	1	no	++-+??-???	0	5	0.887208	chr10	94113651	+	MARCH5	NM_017824	3'UTR		OpenSea	MARCHF5	0
cg00014665	6e-06	2.8e-05	[ 0.0000 ; 0.0001]	0.842716	1	no	-+--+++-+-	0.058298	10	0.387509	chr8	142243060	-					OpenSea	SLC45A4	0
cg00014667	2e-05	0.000213	[-0.0004 ; 0.0004]	0.926492	1	no	----+-++-?	0	9	0.943181	chr13	113805721	+				chr13:113807288-113807865	N_Shore	F10	1877	rs12865586	0.0119
cg00014733	3.1e-05	3.1e-05	[ 0.0000 ; 0.0001]	0.320955	1	no	-+--++++??	0.366682	8	0.136328	chr22	29730659	-	AP1B1;SNORD125;AP1B1;AP1B1	NM_001166019;NR_003686;NM_001127;NM_145730	Body;TSS1500;Body;Body		OpenSea	AP1B1	0	rs98069	0.301624
cg00014752	-1.1e-05	2.3e-05	[-0.0001 ; 0.0000]	0.633943	1	no	+---?-+?--	0	8	0.919232	chr5	132073447	-	KIF3A	NM_007054	TSS200	chr5:132072695-132073429	S_Shore	KIF3A	181
cg00014754	5.6e-05	0.000151	[-0.0002 ; 0.0004]	0.713081	1	no	++-+?+-?+-	0.271961	8	0.211469	chr8	143761811	+	PSCA	NM_005672	TSS200		OpenSea	PSCA	0
cg00014786	0.000269	0.000213	[-0.0001 ; 0.0007]	0.206368	1	no	+-++-?-++?	0.509189	8	0.046711	chr7	6614945	-				chr7:6616918-6617277	N_Shore	ZDHHC4	2118
cg00014806	8e-06	2e-05	[ 0.0000 ; 0.0000]	0.704806	1	no	+-++-++--?	0.261949	9	0.210969	chr19	2475658	+	GADD45B	NM_015675	TSS1500	chr19:2474610-2476828	Island	GADD45B	463	rs3729535	0.000804
cg00014830	0.000998	0.00053	[ 0.0000 ; 0.0020]	0.059477	1	no	+++-++--??	0	8	0.64884	chr17	77765733	+				chr17:77763364-77767356	Island	CBX8	2441	rs60072941	0.097438
cg00014837	1.4e-05	0.000122	[-0.0002 ; 0.0003]	0.905339	1	no	-++-?+-++-	0	9	0.527106	chr12	6757257	-	ACRBP	NM_032489	TSS1500	chr12:6756001-6756679	S_Shore	ACRBP	676
cg00014900	-5.5e-05	4.5e-05	[-0.0001 ; 0.0000]	0.218357	1	no	---+--+-??	0.342167	8	0.155063	chr1	44438411	-	DPH2;DPH2	NM_001039589;NM_001384	3'UTR;3'UTR	chr1:44440142-44441256	N_Shore	DPH2	0	rs783308	0.192563
cg00014986	7e-06	1.3e-05	[ 0.0000 ; 0.0000]	0.607077	1	no	+++++++--+	0.303999	10	0.165753	chr17	79849735	-	ANAPC11;ANAPC11;ANAPC11;ANAPC11;ANAPC11;ANAPC11;ANAPC11;ANAPC11;ANAPC11;THOC4	NM_001002245;NM_016476;NM_001002248;NM_001002246;NM_001002244;NM_001002247;NM_016476;NM_001002249;NM_001002244;NM_005782	5'UTR;5'UTR;5'UTR;5'UTR;5'UTR;5'UTR;1stExon;TSS200;1stExon;TSS1500	chr17:79848512-79849981	Island	ANAPC11	0
cg00014996	-1.1e-05	1e-05	[ 0.0000 ; 0.0000]	0.293648	1	no	+-+-----+-	0.281192	10	0.185518	chr18	158348	+	USP14;USP14	NM_001037334;NM_005151	TSS200;TSS200	chr18:158278-159311	Island	USP14	133
cg00014998	0.001356	0.00046	[ 0.0005 ; 0.0023]	0.003197	1	no	+--+++-+-+	0.412798	10	0.082339	chr2	177014962	-	HOXD4;MIR10B	NM_014621;NR_029609	TSS1500;TSS200	chr2:177014948-177015214	Island	MIR10B	67
cg00015024	-1.3e-05	3.7e-05	[-0.0001 ; 0.0001]	0.731051	1	no	+-+--++---	0	10	0.965308	chr10	97803045	-	CCNJ;CCNJ;CCNJ	NM_001134376;NM_019084;NM_001134375	TSS200;TSS200;TSS200	chr10:97802871-97804262	Island	ENTPD1-AS1	0
cg00015058	1.2e-05	1e-05	[ 0.0000 ; 0.0000]	0.216623	1	no	++++++++-+	0	10	0.942951	chr2	66652949	-				chr2:66652691-66654218	Island	MEIS1-AS3	0
cg00015121	-1.2e-05	0.000176	[-0.0004 ; 0.0003]	0.943864	1	no	-+++--+--?	0.279199	9	0.196166	chr14	24024633	-	THTPA;THTPA;THTPA	NR_023314;NM_024328;NM_001126339	TSS1500;TSS1500;TSS1500	chr14:24025006-24025577	N_Shore	THTPA	0	rs111471508	0.012351
cg00015319	0.000446	0.000179	[ 0.0001 ; 0.0008]	0.012975	1	no	++-+---+++	0.390321	10	0.097688	chr12	54500832	+	FLJ12825	NR_026655	Body	chr12:54500127-54501158	Island	FLJ12825	0
cg00015340	-0.000504	0.000428	[-0.0013 ; 0.0003]	0.238275	1	no	--+-?--?-+	0	8	0.631857	chr6	19086423	-					OpenSea	MIR548A1	514311
cg00015343	0.000416	0.000269	[-0.0001 ; 0.0009]	0.121923	1	no	++-+++-+??	0.261665	8	0.219954	chr11	44786266	-	TSPAN18	NM_130783	5'UTR		OpenSea	TSPAN18	0	rs12273904	0.068692
cg00015373	-3e-06	6.1e-05	[-0.0001 ; 0.0001]	0.962404	1	no	--++-++-++	0.50547	10	0.032933	chr9	134247288	+				chr9:134248688-134249160	N_Shore	PRRC2B	22310
cg00015530	-1.1e-05	5.5e-05	[-0.0001 ; 0.0001]	0.842603	1	no	-+++----+-	0	10	0.783232	chr8	145052950	+	PARP10	NM_032789	Body	chr8:145047293-145052305	S_Shore	PARP10	0
cg00015603	8.6e-05	7.2e-05	[-0.0001 ; 0.0002]	0.226793	1	no	+++----+??	0.27156	8	0.211799	chr2	241069873	-	MYEOV2	NM_138336	Body	chr2:241069198-241069400	S_Shore	COPS9	0	rs7567372	0.303429
cg00015639	-7e-06	8.3e-05	[-0.0002 ; 0.0002]	0.936349	1	no	++--+++---	0	10	0.555646	chr14	24554539	-	NRL	NM_006177	TSS1500	chr14:24550317-24551148	S_Shelf	NRL	0
cg00015699	4.3e-05	4.7e-05	[ 0.0000 ; 0.0001]	0.354513	1	no	-+-+++-+-+	0	10	0.776851	chr12	90313589	-					OpenSea	ATP2B1-AS1	207859
cg00015770	-0.000103	5.9e-05	[-0.0002 ; 0.0000]	0.080905	1	no	---+---+++	0	10	0.527936	chr4	122302007	+	QRFPR;QRFPR	NM_198179;NM_198179	1stExon;5'UTR	chr4:122301567-122302290	Island	QRFPR	0
cg00015930	0.000116	9.4e-05	[-0.0001 ; 0.0003]	0.217358	1	no	++--+----+	0.201485	10	0.257595	chr1	46921746	+					OpenSea	FAAHP1	10371
cg00016066	-1e-06	8e-06	[ 0.0000 ; 0.0000]	0.935074	1	no	--+--++++?	0	9	0.568887	chr15	57210658	+	TCF12;LOC145783;TCF12;TCF12;TCF12	NM_207037;NR_015419;NM_207038;NM_003205;NM_207036	TSS200;Body;TSS200;TSS200;TSS200	chr15:57210226-57212005	Island	ZNF280D	0	rs189458842	0.0151
cg00016127	-0.000272	0.000423	[-0.0011 ; 0.0006]	0.519735	1	no	+--+--+-++	0	10	0.882214	chr11	56310671	+	OR8U8;OR5M11	NM_001013356;NM_001005245	Body;1stExon		OpenSea	OR8U8	0
cg00016156	1.8e-05	1e-05	[ 0.0000 ; 0.0000]	0.072981	1	no	+++-++++-+	0	10	0.954865	chr5	170815183	-	NPM1;NPM1;NPM1	NM_002520;NM_199185;NM_001037738	Body;Body;Body	chr5:170814447-170815655	Island	NPM1	0
cg00016223	1e-05	7e-06	[ 0.0000 ; 0.0000]	0.147429	1	no	+-++++-+??	0	8	0.841961	chr6	36515007	+	STK38;STK38	NM_007271;NM_007271	1stExon;5'UTR	chr6:36514995-36515308	Island	STK38	0	rs45524837	0.056518
cg00016238	7.2e-05	7.9e-05	[-0.0001 ; 0.0002]	0.358692	1	no	-++-++++??	0	8	0.90278	chr1	244374065	-					OpenSea	C1orf100	141870	rs945652	0.187022
cg00016255	-0.000188	0.000176	[-0.0005 ; 0.0002]	0.283936	1	no	---+-+-++-	0.490582	10	0.039237	chr17	41133928	+	AARSD1;AARSD1;RUNDC1;AARSD1	NM_001142653;NM_001136042;NM_173079;NM_001142654	TSS1500;TSS1500;Body;TSS1500	chr17:41132462-41133367	S_Shore	RUNDC1	0
cg00016324	0.00115	0.000473	[ 0.0002 ; 0.0021]	0.015015	1	no	+++++-+++-	0.395535	10	0.094025	chr2	144223682	+	ARHGAP15	NM_018460	Body		OpenSea	ARHGAP15	0
cg00016360	0.000559	0.000304	[ 0.0000 ; 0.0012]	0.066162	1	no	-+++--+-++	0.204993	10	0.254368	chr7	21582131	+	DNAH11	NM_003777	TSS1500	chr7:21582443-21583313	N_Shore	DNAH11	700
cg00016406	-4e-06	1.5e-05	[ 0.0000 ; 0.0000]	0.800924	1	no	--++-+--??	0	8	0.713218	chr14	104643443	-	KIF26A	NM_015656	Body	chr14:104643173-104644203	Island	KIF26A	0	rs2487302	0.430587
cg00016439	0.000747	0.000279	[ 0.0002 ; 0.0013]	0.007402	1	no	++-+-+-+-?	0.214903	9	0.251955	chr18	55018650	+	ST8SIA3	NM_015879	TSS1500	chr18:55019707-55021605	N_Shore	ST8SIA3	1069	rs72927545	0.020586
cg00016481	0.000112	0.000315	[-0.0005 ; 0.0007]	0.721328	1	no	++-+--+--+	0.276747	10	0.189432	chr8	77768353	-	ZFHX4	NM_024721	Body		OpenSea	ZFHX4	0
cg00016498	1.5e-05	1e-05	[ 0.0000 ; 0.0000]	0.133426	1	no	--+-+-++??	0.004666	8	0.425472	chr17	40307048	+	RAB5C;RAB5C	NM_004583;NM_201434	TSS200;TSS200	chr17:40306909-40307263	Island	RAB5C	0	rs7218506	0.064097
cg00016593	1.5e-05	6.5e-05	[-0.0001 ; 0.0001]	0.814732	1	no	-++-+++-++	0.612983	10	0.005649	chr1	41483423	-	SLFNL1;SLFNL1	NM_001168247;NM_144990	Body;Body	chr1:41483418-41483693	Island	SLFNL1-AS1	0
cg00016618	5.4e-05	5.9e-05	[-0.0001 ; 0.0002]	0.360717	1	no	+---?++?++	0.289705	8	0.196937	chr16	1705991	+	CRAMP1L	NM_020825	Body	chr16:1705866-1706244	Island	CRAMP1	0
cg00016718	7e-05	7.2e-05	[-0.0001 ; 0.0002]	0.329535	1	no	++-+++++-+	0	10	0.544099	chr6	49405490	-	MUT	NM_000255	Body		OpenSea	MMUT	0
cg00016783	9.3e-05	5.4e-05	[ 0.0000 ; 0.0002]	0.086286	1	no	--++++++++	0.393695	10	0.095311	chr2	8936684	-	KIDINS220	NM_020738	Body		OpenSea	KIDINS220	0
cg00016814	0.001224	0.000607	[ 0.0000 ; 0.0024]	0.043754	1	no	+++???+?+?	0	5	0.571021	chr7	145875026	-	CNTNAP2	NM_014141	Body		OpenSea	CNTNAP2	0
cg00016841	9.5e-05	0.000145	[-0.0002 ; 0.0004]	0.513852	1	no	--+-++++-+	0	10	0.91739	chr16	31499479	-	SLC5A2	NM_003041	Body	chr16:31498650-31500564	Island	SLC5A2	0
cg00016892	0.000307	0.000213	[-0.0001 ; 0.0007]	0.149177	1	no	+-++++++-?	0.412426	9	0.09236	chr19	41948653	+	C19orf69	NM_001130514	TSS1500	chr19:41945690-41945904	S_Shelf	ERICH4	408	rs11083620	0.001665
cg00016913	0.00027	0.000162	[ 0.0000 ; 0.0006]	0.094906	1	no	-+++-+++-?	0	9	0.64188	chr17	27369892	-	PIPOX	NM_016518	TSS200		OpenSea	PIPOX	24	rs114082216	0.023023
cg00016968	-8.4e-05	0.000154	[-0.0004 ; 0.0002]	0.586063	1	no	+--+-+-+-?	0.24168	9	0.228546	chr1	113250448	-	RHOC;RHOC;RHOC	NM_001042679;NM_175744;NM_001042678	TSS1500;TSS1500;TSS1500	chr1:113249342-113250198	S_Shore	RHOC	422	rs3125045	0.028782
cg00016996	5.9e-05	3.4e-05	[ 0.0000 ; 0.0001]	0.087924	1	no	+-++?++?+?	0.370851	7	0.145568	chr1	2334022	-	RER1	NM_007033	Body	chr1:2333550-2334172	Island	RER1	0			rs2494602	0.01086
cg00017002	-4.2e-05	2e-05	[-0.0001 ; 0.0000]	0.033841	1	no	---+----+-	0.027447	10	0.414166	chr6	28249251	-	PGBD1	NM_032507	TSS200	chr6:28249166-28249568	Island	PGBD1	61
cg00017033	-9e-06	1.3e-05	[ 0.0000 ; 0.0000]	0.480061	1	no	+-++-+++-?	0	9	0.546579	chr14	60559007	+	C14orf135;C14orf135	NM_022495;NM_022495	5'UTR;1stExon	chr14:60558340-60559176	Island	PCNX4	0	rs2297297	0.0197
cg00017059	-0.000152	0.000162	[-0.0005 ; 0.0002]	0.349282	1	no	+-?--?-+-?	0	7	0.891446	chr2	45797255	-	SRBD1	NM_018079	Body		OpenSea	SRBD1	0
cg00017062	-3.4e-05	4.5e-05	[-0.0001 ; 0.0001]	0.44888	1	no	---+?-+?+-	0	8	0.798779	chr15	70669548	-					OpenSea	UACA	277343
cg00017121	-3.1e-05	6.2e-05	[-0.0002 ; 0.0001]	0.621904	1	no	--++++----	0.243127	10	0.219523	chr17	38244555	-	THRA;THRA	NM_199334;NM_003250	Body;Body		OpenSea	THRA	0
cg00017188	-5.8e-05	2.2e-05	[-0.0001 ; 0.0000]	0.009233	1	no	-----++---	0	10	0.824606	chr17	38375747	-	WIPF2	NM_133264	5'UTR	chr17:38375440-38375836	Island	WIPF2	0
cg00017203	0.000125	7.9e-05	[ 0.0000 ; 0.0003]	0.111847	1	no	-+++++++??	0	8	0.84628	chr8	145000033	+	PLEC1;PLEC1;PLEC1;PLEC1;PLEC1;PLEC1;PLEC1;PLEC1	NM_201378;NM_201384;NM_201382;NM_201381;NM_000445;NM_201380;NM_201383;NM_201379	Body;Body;Body;Body;Body;Body;Body;Body	chr8:144990270-145002135	Island	PLEC	0	rs7002152	0.237347
cg00017271	4.4e-05	8.9e-05	[-0.0001 ; 0.0002]	0.622736	1	no	-+-++++---	0	10	0.802255	chr17	76220743	-	BIRC5;BIRC5;BIRC5;EPR1	NM_001012271;NM_001168;NM_001012270;NR_002219	3'UTR;3'UTR;3'UTR;Body		OpenSea	BIRC5	0
cg00017362	0.000142	0.00019	[-0.0002 ; 0.0005]	0.452976	1	no	-++++-+-+-	0	10	0.937336	chr8	19711803	-					OpenSea	INTS10	2216
cg00017363	0.000145	0.000177	[-0.0002 ; 0.0005]	0.413114	1	no	--?++-+-+-	0	9	0.780892	chr10	8277523	-					OpenSea	GATA3	160358
cg00017441	-3e-06	5e-06	[ 0.0000 ; 0.0000]	0.518246	1	no	+-++---+--	0	10	0.938007	chr19	18220973	+	MAST3	NM_015016	Body	chr19:18220764-18221445	Island	MAST3	0
cg00017461	-0.000179	0.000123	[-0.0004 ; 0.0001]	0.147215	1	no	-+---++--+	0	10	0.583171	chr22	30663316	-	OSM	NM_020530	TSS1500		OpenSea	OSM	486
cg00017475	1e-05	3.9e-05	[-0.0001 ; 0.0001]	0.792469	1	no	+----+++++	0.489591	10	0.039679	chr9	136131707	-	ABO	NM_020469	Body	chr9:136131001-136131831	Island	ABO	0
cg00017489	0.001351	0.000543	[ 0.0003 ; 0.0024]	0.012758	1	no	++-++-++++	0.595912	10	0.008055	chr7	153583318	-	DPP6	NM_001039350	TSS1500	chr7:153583317-153585666	Island	DPP6	1099
cg00017546	-2.1e-05	0.000119	[-0.0003 ; 0.0002]	0.857707	1	no	---+++-+--	0.066184	10	0.380588	chr1	28659475	+	MED18;MED18	NM_017638;NM_001127350	Body;Body	chr1:28655365-28655667	S_Shelf	MED18	0
cg00017601	-9.4e-05	0.00011	[-0.0003 ; 0.0001]	0.392479	1	no	++---+-+-?	0	9	0.897913	chr8	27288039	+	PTK2B;PTK2B;PTK2B;PTK2B	NM_173176;NM_173175;NM_173174;NM_004103	Body;Body;Body;Body		OpenSea	PTK2B	0	rs111320620	0.015625
cg00017826	0.000166	0.000173	[-0.0002 ; 0.0005]	0.336579	1	no	-++++-+-++	0	10	0.897267	chr2	30644955	-					OpenSea	LCLAT1	25166
cg00017842	0.000437	0.000404	[-0.0004 ; 0.0012]	0.279538	1	no	---++-++++	0.493903	10	0.037775	chr2	119528421	-				chr2:119532065-119532315	N_Shelf	EN1	71324
cg00017931	-9.6e-05	0.000139	[-0.0004 ; 0.0002]	0.491517	1	no	-++-+-+---	0.439756	10	0.065548	chr6	157932180	-	ZDHHC14;ZDHHC14	NM_153746;NM_024630	Body;Body		OpenSea	ZDHHC14	0
cg00017970	0.000159	0.000143	[-0.0001 ; 0.0004]	0.268006	1	no	-+++-+++++	0	10	0.961149	chr1	26487737	+	GRRP1	NM_024869	5'UTR	chr1:26487807-26488606	N_Shore	FAM110D	0
cg00018010	-2e-06	3.6e-05	[-0.0001 ; 0.0001]	0.961049	1	no	-+--+++--+	0.621514	10	0.004665	chr17	20105626	-	CYTSB;CYTSB;CYTSB;CYTSB	NM_001033554;NM_152904;NM_001033555;NM_001033553	Body;Body;Body;Body		OpenSea	SPECC1	0
cg00018024	7.2e-05	3.2e-05	[ 0.0000 ; 0.0001]	0.02533	1	no	+++-+-+--+	0.32425	10	0.148714	chr10	134600848	-	NKX6-2	NM_177400	TSS1500	chr10:134597357-134602649	Island	NKX6-2	1310
cg00018044	-2.4e-05	0.000143	[-0.0003 ; 0.0003]	0.866152	1	no	-+--+--++-	0.605019	10	0.006695	chr18	19109496	-	ESCO1	NM_052911	3'UTR		OpenSea	ESCO1	0
cg00018103	-3.1e-05	2.8e-05	[-0.0001 ; 0.0000]	0.269628	1	no	-+---+-+--	0.570998	10	0.012744	chr1	29513749	-					OpenSea	SRSF4	5111
cg00018128	0.000424	0.00031	[-0.0002 ; 0.0010]	0.171897	1	no	-+++++--++	0	10	0.988165	chr2	162275746	+	TBR1	NM_006593	Body	chr2:162275161-162275596	S_Shore	TBR1	0
cg00018181	-0.000146	0.000141	[-0.0004 ; 0.0001]	0.298049	1	no	---+++-+--	0	10	0.860668	chr7	101931734	+	SH2B2	NM_020979	Body	chr7:101929503-101931089	S_Shore	SH2B2	0
cg00018184	-0.000353	0.000161	[-0.0007 ; 0.0000]	0.027779	1	no	--+-?-+?--	0	8	0.567187	chr1	153519850	-	S100A3	NM_002960	3'UTR		OpenSea	S100A3	0
cg00018198	0.00013	0.000208	[-0.0003 ; 0.0005]	0.531377	1	no	-+-+?-+?++	0	8	0.618203	chr2	65297247	-	CEP68	NM_015147	Body		OpenSea	CEP68	0
cg00018229	-2.1e-05	0.000183	[-0.0004 ; 0.0003]	0.908651	1	no	-?+--++--+	0	9	0.522025	chr1	231113419	-	TTC13;ARV1;TTC13	NM_001122835;NM_022786;NM_024525	Body;TSS1500;Body	chr1:231113871-231114873	N_Shore	TTC13	0
cg00018524	2e-05	1.7e-05	[ 0.0000 ; 0.0001]	0.226112	1	no	+-+--+-+++	0.230381	10	0.231109	chr2	110370907	+	SEPT10;SEPT10;ANKRD57	NM_178584;NM_144710;NM_023016	Body;Body;TSS1500	chr2:110370906-110373301	Island	SEPTIN10	0
cg00018539	5e-05	3.3e-05	[ 0.0000 ; 0.0001]	0.133899	1	no	++-+-+-++-	0	10	0.553152	chr7	2632689	-	IQCE;IQCE	NM_001100390;NM_152558	Body;Body	chr7:2632171-2632372	S_Shore	IQCE	0
cg00018557	-1.2e-05	1.9e-05	[ 0.0000 ; 0.0000]	0.516948	1	no	+-+-++----	0	10	0.746823	chr17	43238884	+	HEXIM2	NM_144608	5'UTR	chr17:43238260-43239233	Island	HEXIM2	0
cg00018606	-5.5e-05	0.000135	[-0.0003 ; 0.0002]	0.680554	1	no	-+--+-----	0	10	0.988491	chr2	208989425	+	CRYGD	NM_006891	TSS200	chr2:208988834-208989269	S_Shore	LOC100507443	0
cg00018696	0.000392	0.000215	[ 0.0000 ; 0.0008]	0.068596	1	no	++-+++--++	0	10	0.648735	chr8	3046483	-	CSMD1	NM_033225	Body		OpenSea	CSMD1	0
cg00018739	1.9e-05	2.6e-05	[ 0.0000 ; 0.0001]	0.454017	1	no	-++-++-++-	0	10	0.442044	chr12	124459490	+	ZNF664	NM_152437	5'UTR	chr12:124456573-124458728	S_Shore	ZNF664-RFLNA	0
cg00018845	0.000382	0.000358	[-0.0003 ; 0.0011]	0.287009	1	no	++--++---+	0.140062	10	0.314102	chr14	38067965	-				chr14:38067446-38069207	Island	FOXA1	3639
cg00018850	6e-06	3e-05	[-0.0001 ; 0.0001]	0.834409	1	no	-+-+--+++?	0	9	0.855907	chr14	73066921	+					OpenSea	DPF3	19081	rs75273108	0.026064
cg00018866	0.000339	0.000568	[-0.0008 ; 0.0015]	0.551118	1	no	-+-+?+-???	0.171513	6	0.302818	chr10	50343286	+	FAM170B	NM_001164484	TSS1500	chr10:50339890-50340178	S_Shelf	FAM170B-AS1	0	rs73304705	0.063071
cg00018896	0.000515	0.000479	[-0.0004 ; 0.0015]	0.28273	1	no	+++-+-+--+	0.255249	10	0.208583	chr13	25671476	+	PABPC3	NM_030979	1stExon	chr13:25670041-25670531	S_Shore	PABPC3	0
cg00019076	4.2e-05	3.5e-05	[ 0.0000 ; 0.0001]	0.234251	1	no	++-+?++?++	0	8	0.97313	chr16	85670772	-	KIAA0182;KIAA0182	NM_001134473;NM_014615	5'UTR;Body	chr16:85670134-85670349	S_Shore	GSE1	0
cg00019082	0.000396	0.000432	[-0.0004 ; 0.0012]	0.358731	1	no	--+-++-+++	0.023489	10	0.417536	chr3	11057500	+	SLC6A1	NM_003042	5'UTR	chr3:11058818-11059051	N_Shore	SLC6A1	0
cg00019093	-6e-06	8e-06	[ 0.0000 ; 0.0000]	0.47735	1	no	-----+-+--	0.384217	10	0.102053	chr13	30424932	+	UBL3	NM_007106	TSS200	chr13:30423921-30424941	Island	UBL3	111
cg00019118	0.000607	0.000358	[-0.0001 ; 0.0013]	0.089688	1	no	+-+++-++++	0	10	0.828283	chr12	132851518	+	GALNT9;LOC100130238	NM_001122636;NR_024563	Body;TSS1500	chr12:132853943-132854190	N_Shelf	GALNT9	0
cg00019137	1e-06	8e-06	[ 0.0000 ; 0.0000]	0.918619	1	no	+-+-+--+-?	0.107434	9	0.345434	chr19	41103107	-	LTBP4;LTBP4	NM_001042544;NM_003573	TSS200;Body	chr19:41102845-41103281	Island	LTBP4	0	rs193301807	0.0183
cg00019151	5e-06	0.000178	[-0.0003 ; 0.0004]	0.975508	1	no	--+?+++-??	0	7	0.815447	chr1	173470149	-	SLC9A11	NM_178527	3'UTR		OpenSea	SLC9C2	0	rs12065426	0.286536
cg00019275	2.7e-05	0.000283	[-0.0005 ; 0.0006]	0.92516	1	no	++-+-+-++-	0	10	0.833419	chr19	35249217	-	ZNF599	NM_001007248	3'UTR		OpenSea	ZNF599	0
cg00019301	-5e-06	1.9e-05	[ 0.0000 ; 0.0000]	0.81083	1	no	--+--+-+--	0	10	0.510882	chr4	123843794	+	NUDT6;NUDT6;SPATA5	NM_198041;NM_007083;NM_145207	5'UTR;TSS200;TSS1500	chr4:123843362-123843795	Island	NUDT6	0
cg00019308	1.3e-05	3.9e-05	[-0.0001 ; 0.0001]	0.735504	1	no	+++-+-+---	0	10	0.965319	chr1	234906904	-					OpenSea	LINC01132	39513
cg00019366	-2.3e-05	3.2e-05	[-0.0001 ; 0.0000]	0.478212	1	no	---++---++	0	10	0.496138	chr12	130623366	-				chr12:130623142-130623492	Island	FZD10-AS1	12770
cg00019377	1.7e-05	3.7e-05	[-0.0001 ; 0.0001]	0.640554	1	no	+++-+-+++-	0	10	0.444524	chr19	41035024	-	SPTBN4;SPTBN4	NM_025213;NM_020971	TSS1500;Body	chr19:41035100-41035440	N_Shore	SPTBN4	0
cg00019458	5.4e-05	4.6e-05	[ 0.0000 ; 0.0001]	0.236535	1	no	-+-++++-++	0.063602	10	0.382859	chr1	7887942	+	PER3	NM_016831	Body	chr1:7887198-7887476	S_Shore	PER3	0
cg00019463	-7.3e-05	7.8e-05	[-0.0002 ; 0.0001]	0.346245	1	no	-+?-----+-	0	9	0.594198	chr15	59279703	-	RNF111	NM_017610	TSS200	chr15:59279741-59280720	N_Shore	RNF111	160
cg00019495	-3.4e-05	7e-05	[-0.0002 ; 0.0001]	0.628199	1	no	+-+-?--?++	0	8	0.623515	chr4	57547525	-	HOPX;HOPX;HOPX;HOPX;HOPX;HOPX	NM_139212;NM_139212;NM_032495;NM_001145460;NM_032495;NM_001145460	5'UTR;1stExon;1stExon;5'UTR;5'UTR;1stExon		OpenSea	HOPX	0
cg00019511	0.00022	0.000214	[-0.0002 ; 0.0006]	0.303997	1	no	+-++++-+++	0	10	0.814061	chr14	101201288	+	DLK1	NM_003836	3'UTR	chr14:101201559-101201763	N_Shore	DLK1	0
cg00019576	-8e-06	1.6e-05	[ 0.0000 ; 0.0000]	0.597612	1	no	---+-++-+-	0.017613	10	0.422515	chr8	144337537	-	ZFP41	NM_173832	3'UTR	chr8:144337536-144338585	Island	ZFP41	0
cg00019654	-2.4e-05	0.000144	[-0.0003 ; 0.0003]	0.867946	1	no	+---+--+++	0.473765	10	0.047133	chr14	82148289	-					OpenSea	SEL1L	148083
cg00019678	-0.000101	6.7e-05	[-0.0002 ; 0.0000]	0.133578	1	no	---------+	0	10	0.992738	chr12	110154229	-	C12orf34	NM_032829	5'UTR	chr12:110151327-110152758	S_Shore	FAM222A	0
cg00019759	-0.000145	0.000214	[-0.0006 ; 0.0003]	0.499121	1	no	-+++-+--??	0	8	0.488959	chr1	212687842	-				chr1:212688031-212688448	N_Shore	ATF3	50832	rs750228	0.257507
cg00019778	1.4e-05	4.1e-05	[-0.0001 ; 0.0001]	0.732885	1	no	+---?+-?+?	0.192926	7	0.282546	chr6	160390889	+	IGF2R	NM_000876	Body	chr6:160389832-160390890	Island	IGF2R	0	rs116227660	0.020417
cg00019809	5e-06	6e-06	[ 0.0000 ; 0.0000]	0.40972	1	no	-++--+-+--	0	10	0.669165	chr18	33647529	+	RPRD1A	NM_018170	TSS200	chr18:33647065-33647665	Island	RPRD1A	155
cg00019826	0.000111	0.000268	[-0.0004 ; 0.0006]	0.677394	1	no	+-++-+++--	0	10	0.7582	chr4	1554149	-				chr4:1554465-1554678	N_Shore	FAM53A	87457
cg00019838	1.4e-05	0.000344	[-0.0007 ; 0.0007]	0.966759	1	no	++-++++-+-	0	10	0.586708	chr16	6571083	-	A2BP1;A2BP1	NM_001142333;NM_018723	5'UTR;5'UTR		OpenSea	RBFOX1	0
cg00019841	2.5e-05	4e-05	[-0.0001 ; 0.0001]	0.530227	1	no	+--+++++-+	0.509023	10	0.031524	chr18	48256146	+	MAPK4	NM_002747	Body	chr18:48255544-48256359	Island	MAPK4	0
cg00019877	-0.000106	0.000191	[-0.0005 ; 0.0003]	0.579235	1	no	----++++--	0.088841	10	0.360491	chr9	115773738	-	LOC169834	NM_001101338	5'UTR	chr9:115774295-115774615	N_Shore	ZNF883	0
cg00019997	0.000233	0.000417	[-0.0006 ; 0.0011]	0.575495	1	no	-+?-++--+?	0.503285	8	0.049559	chr7	108025567	-	NRCAM;NRCAM	NM_001037132;NM_005010	5'UTR;5'UTR		OpenSea	NRCAM	0
cg00020052	3e-06	1.3e-05	[ 0.0000 ; 0.0000]	0.8362	1	no	-+++++-+++	0	10	0.994757	chr2	68546899	+	CNRIP1;CNRIP1;CNRIP1;CNRIP1	NM_001111101;NM_015463;NM_015463;NM_001111101	1stExon;1stExon;5'UTR;5'UTR	chr2:68546339-68547111	Island	CNRIP1	0
cg00020175	0.00096	0.000334	[ 0.0003 ; 0.0016]	0.00405	1	no	++--+-++-+	0.546363	10	0.018928	chr15	71124693	-	LARP6	NM_018357	Body		OpenSea	LARP6	0
cg00020191	0.000165	7.4e-05	[ 0.0000 ; 0.0003]	0.026045	1	no	--+-?+-+++	0.343	9	0.143498	chr12	79258083	+	SYT1;SYT1;SYT1	NM_001135805;NM_001135805;NM_005639	5'UTR;1stExon;TSS1500		OpenSea	SYT1	0
cg00020297	7e-06	6e-06	[ 0.0000 ; 0.0000]	0.291187	1	no	+-+---+++?	0.276193	9	0.198733	chr6	17600383	+	FAM8A1	NM_016255	TSS200	chr6:17600382-17601397	Island	FAM8A1	133	rs55987802	0.017824
cg00020340	-5e-06	2e-05	[ 0.0000 ; 0.0000]	0.817655	1	no	---++---??	0	8	0.510279	chr7	910388	-	UNC84A;UNC84A	NM_025154;NM_001130965	Body;Body		OpenSea	SUN1	0	rs77127926	0.135616
cg00020348	1.3e-05	0.000104	[-0.0002 ; 0.0002]	0.896959	1	no	+---+++-++	0.599106	10	0.007558	chr7	142749542	-	OR6V1	NM_001001667	1stExon		OpenSea	OR6V1	0
cg00020390	-8.8e-05	4.1e-05	[-0.0002 ; 0.0000]	0.031759	1	no	---+-----+	0.146578	10	0.308131	chr7	100727888	-	TRIM56	NM_030961	TSS1500		OpenSea	TRIM56	896
cg00020405	-0.00078	0.000257	[-0.0013 ;-0.0003]	0.002431	1	no	------++-?	0.561659	9	0.019424	chr5	65439520	-	SFRS12;SFRS12	NM_001077199;NM_139168	TSS1500;TSS1500	chr5:65439836-65440764	N_Shore	SREK1	524
cg00020419	0.000116	0.000142	[-0.0002 ; 0.0004]	0.413643	1	no	++--+++-++	0	10	0.852626	chr6	43273548	+	CRIP3	NM_206922	3'UTR	chr6:43276419-43276659	N_Shelf	CRIP3	0
cg00020446	8e-05	0.000279	[-0.0005 ; 0.0006]	0.774802	1	no	+--+-+-+++	0	10	0.735922	chr12	124585444	+					OpenSea	ZNF664-RFLNA	0
cg00020474	-2.6e-05	3.4e-05	[-0.0001 ; 0.0000]	0.449873	1	no	+-+----+--	0.013179	10	0.426254	chr1	8214963	+					OpenSea	ERRFI1	128569
cg00020533	2e-05	2.6e-05	[ 0.0000 ; 0.0001]	0.443957	1	no	--?-?++?++	0.351417	7	0.159949	chr6	35480916	+	TULP1	NM_003322	TSS1500	chr6:35479388-35479678	S_Shore	TULP1	268
cg00020622	-3.8e-05	6.9e-05	[-0.0002 ; 0.0001]	0.578144	1	no	-+--+---++	0.348093	10	0.129408	chr2	144694680	-				chr2:144694666-144695180	Island	GTDC1	8899
cg00020649	2e-06	9e-06	[ 0.0000 ; 0.0000]	0.858852	1	no	+------+??	0.386906	8	0.121416	chr15	28341562	+	OCA2	NM_000275	5'UTR	chr15:28339774-28342442	Island	OCA2	0	rs7164220	0.319217
cg00020720	1.3e-05	1.9e-05	[ 0.0000 ; 0.0001]	0.487059	1	no	+-++--+-+-	0	10	0.579794	chr1	84972482	+	SPATA1;GNG5	NM_001081472;NM_005274	5'UTR;TSS1500	chr1:84971344-84972491	Island	GNG5	219
cg00020794	7.1e-05	9.8e-05	[-0.0001 ; 0.0003]	0.466174	1	no	+-+-+-++--	0	10	0.887998	chr16	88824570	-	FAM38A	NM_001142864	Body	chr16:88821117-88821605	S_Shelf	PIEZO1	0
cg00020799	-0.000259	0.000192	[-0.0006 ; 0.0001]	0.175764	1	no	+++-+-+---	0	10	0.561313	chr12	94565092	-	PLXNC1	NM_005761	Body		OpenSea	PLXNC1	0
cg00020991	1.8e-05	9.4e-05	[-0.0002 ; 0.0002]	0.847316	1	no	--+-++--++	0	10	0.736209	chr4	169930429	-	CBR4	NM_032783	Body	chr4:169930790-169931607	N_Shore	CBR4	0
cg00021028	-1.6e-05	2.8e-05	[-0.0001 ; 0.0000]	0.568343	1	no	--+--+--++	0	10	0.759513	chr21	45209230	-	RRP1	NM_003683	TSS200	chr21:45209221-45209880	Island	RRP1	186
cg00021030	0.000593	0.00018	[ 0.0002 ; 0.0009]	0.000984	1	no	+++-+++++-	0.31259	10	0.15846	chr17	27225770	-	FLOT2;DHRS13	NM_004475;NM_144683	TSS1500;Body	chr17:27224005-27224873	S_Shore	DHRS13	0
cg00021108	-3e-06	2e-05	[ 0.0000 ; 0.0000]	0.877345	1	no	+-+++-++--	0	10	0.44342	chr14	92980026	+	RIN3	NM_024832	TSS200	chr14:92979726-92981228	Island	RIN3	97
cg00021123	0	0.000211	[-0.0004 ; 0.0004]	0.998938	1	no	-+---+++??	0	8	0.838687	chr1	16945449	+	CROCCL1	NR_026752	Body		OpenSea	CROCCP2	0	rs11576126	0.333333
cg00021128	-2.3e-05	1.5e-05	[-0.0001 ; 0.0000]	0.143106	1	no	---+?-+?--	0.131029	8	0.327725	chr17	4871207	+	SPAG7	NM_004890	TSS200	chr17:4870189-4871710	Island	SPAG7	74
cg00021152	0.000367	0.000129	[ 0.0001 ; 0.0006]	0.004301	1	no	++-++-++-+	0.237901	10	0.224264	chr8	26367088	-	PNMA2	NM_007257	5'UTR		OpenSea	PNMA2	0
cg00021166	-1.1e-05	9e-06	[ 0.0000 ; 0.0000]	0.218629	1	no	+-+---+++-	0.323258	10	0.149537	chr12	27676702	-	PPFIBP1;PPFIBP1	NM_003622;NM_177444	TSS1500;TSS1500		OpenSea	PPFIBP1	341
cg00021237	-4.4e-05	6.2e-05	[-0.0002 ; 0.0001]	0.473904	1	no	+--+--+++-	0.528927	10	0.024312	chr8	67525849	+	MYBL1;MYBL1	NM_001080416;NM_001144755	TSS1500;TSS1500	chr8:67524607-67526059	Island	MYBL1	368
cg00021242	3.4e-05	0.000231	[-0.0004 ; 0.0005]	0.884328	1	no	-+--+++++?	0	9	0.697252	chr15	29773425	+	FAM189A1	NM_015307	Body		OpenSea	FAM189A1	0	rs74008490	0.010522
cg00021256	0.000957	0.000321	[ 0.0003 ; 0.0016]	0.002869	1	no	++++-+++++	0.110453	10	0.341056	chr2	219848373	-	FEV	NM_017521	Body	chr2:219848919-219850541	N_Shore	FEV	0
cg00021275	-9e-06	6.7e-05	[-0.0001 ; 0.0001]	0.894502	1	no	-+++-++--+	0.205002	10	0.25436	chr2	128142155	+				chr2:128145117-128145897	N_Shelf	PROC	33839
cg00021325	2.4e-05	0.000252	[-0.0005 ; 0.0005]	0.922768	1	no	+++--++-+-	0.445243	10	0.062362	chr14	91294412	+					OpenSea	TTC7B	11650
cg00021476	0.000174	0.000144	[-0.0001 ; 0.0005]	0.225396	1	no	+--++++--+	0	10	0.708268	chr16	85660215	-	KIAA0182;KIAA0182	NM_001134473;NM_014615	5'UTR;Body	chr16:85658742-85658998	S_Shore	GSE1	0
cg00021513	-0.000225	0.000261	[-0.0007 ; 0.0003]	0.388587	1	no	-+++--++--	0.17807	10	0.279163	chr16	85214746	+					OpenSea	LINC02139	31696
cg00021527	8e-06	9e-06	[ 0.0000 ; 0.0000]	0.356949	1	no	-----+++++	0.488187	10	0.040311	chr17	34136180	-	TAF15;TAF15	NM_139215;NM_003487	TSS1500;TSS1500	chr17:34135878-34137007	Island	TAF15	277
cg00021532	0.000353	0.000279	[-0.0002 ; 0.0009]	0.205321	1	no	++?-??-???	0.568795	4	0.073273	chr16	4324280	+	TFAP4	NM_003223	TSS1500	chr16:4321639-4324073	S_Shore	TFAP4	1278	rs2892165	0.349287
cg00021539	-9e-06	1.2e-05	[ 0.0000 ; 0.0000]	0.464273	1	no	+-+-+-+-+-	0.191558	10	0.266734	chr6	37225413	+	TMEM217;TMEM217;TBC1D22B;TMEM217	NM_145316;NM_001162900;NM_017772;NM_001162900	TSS200;1stExon;TSS200;5'UTR	chr6:37225358-37225700	Island	TMEM217	0
cg00021540	0	1.3e-05	[ 0.0000 ; 0.0000]	0.977861	1	no	+-++++-+--	0	10	0.550728	chr17	75084649	+	SCARNA16;C17orf86	NR_003013;NR_027058	TSS1500;TSS200	chr17:75084622-75085085	Island	SNHG20	0
cg00021550	0.0007	0.000315	[ 0.0001 ; 0.0013]	0.026179	1	no	++++--++++	0.037394	10	0.405647	chr1	54209080	+				chr1:54203402-54205310	S_Shelf	GLIS1	9202
cg00021558	2.3e-05	2.1e-05	[ 0.0000 ; 0.0001]	0.274164	1	no	--+++--+??	0.164848	8	0.300141	chr12	52262965	-				chr12:52262627-52263215	Island	ANKRD33	18826	rs303764	0.369813
cg00021576	6e-06	2.1e-05	[ 0.0000 ; 0.0000]	0.788027	1	no	+-++----++	0.371045	10	0.111735	chr1	244211966	+				chr1:244211034-244212088	Island	ZBTB18	273
cg00021600	0.000217	0.000209	[-0.0002 ; 0.0006]	0.299224	1	no	++?-+?-+-?	0	7	0.793368	chr16	84003607	+	NECAB2	NM_019065	Body	chr16:84001805-84002011	S_Shore	NECAB2	0
cg00021762	0.000213	0.000356	[-0.0005 ; 0.0009]	0.54911	1	no	++-+++--++	0.418266	10	0.078785	chr22	27832684	+				chr22:27834425-27834630	N_Shore	MN1	311579
cg00021783	2e-05	2.5e-05	[ 0.0000 ; 0.0001]	0.416196	1	no	+++++--+-+	0.277766	10	0.188532	chr15	43398581	+	UBR1	NM_174916	TSS1500		OpenSea	UBR1	294
cg00021855	7.1e-05	0.000157	[-0.0002 ; 0.0004]	0.648872	1	no	+---+++-++	0	10	0.947488	chr8	144690956	+	PYCRL	NM_023078	Body	chr8:144691400-144692269	N_Shore	PYCR3	0
cg00021933	-0.000103	0.000147	[-0.0004 ; 0.0002]	0.483934	1	no	++-++--+--	0.33935	10	0.136384	chr1	86082316	-				chr1:86081700-86082068	S_Shore	CCN1	32667
cg00021944	3e-05	1.7e-05	[ 0.0000 ; 0.0001]	0.076735	1	no	+----+?+++	0	9	0.462705	chr10	104005240	-	GBF1	NM_004193	TSS200	chr10:104005139-104005592	Island	GBF1	13
cg00021945	-1e-06	8e-06	[ 0.0000 ; 0.0000]	0.876943	1	no	+--+-+-++-	0.049056	10	0.395566	chr19	52430920	+	ZNF613;ZNF613	NM_001031721;NM_024840	5'UTR;5'UTR		OpenSea	ZNF613	0
cg00021978	0.000155	0.001019	[-0.0018 ; 0.0022]	0.879292	1	no	+-?+??-?-?	0	5	0.753351	chr8	105476917	-	DPYS	NM_001385	Body	chr8:105478672-105479340	N_Shore	DPYS	0
cg00022024	0.000653	0.000246	[ 0.0002 ; 0.0011]	0.008003	1	no	-++++++-++	0	10	0.865737	chr9	138800324	+	CAMSAP1	NM_015447	TSS1500	chr9:138798462-138800325	Island	CAMSAP1	1318
cg00022054	-0.000187	0.000168	[-0.0005 ; 0.0001]	0.264368	1	no	+--+----+-	0	10	0.839441	chr1	48177261	-				chr1:48174494-48176519	S_Shore	TRABD2B	48937
cg00022076	9.8e-05	5.2e-05	[ 0.0000 ; 0.0002]	0.060046	1	no	+++++-++--	0.014901	10	0.424804	chr16	68293990	-	PLA2G15	NM_012320	3'UTR		OpenSea	PLA2G15	0
cg00022101	8e-06	3e-05	[-0.0001 ; 0.0001]	0.787316	1	no	-+--+-++-+	0	10	0.456574	chr10	129079552	+	DOCK1	NM_001380	Body		OpenSea	DOCK1	0
cg00022138	1e-06	1.4e-05	[ 0.0000 ; 0.0000]	0.935976	1	no	---+++++-+	0.265416	10	0.199482	chr20	42085879	+	SFRS6	NM_006275	TSS1500	chr20:42085948-42087322	N_Shore	SRSF6	623
cg00022145	0.000353	0.000454	[-0.0005 ; 0.0012]	0.436913	1	no	++-+++--??	0.453164	8	0.07711	chr22	49452167	-				chr22:49447339-49448283	S_Shelf	LINC01310	157968	rs17766028	0.062834
cg00022235	1e-05	6.7e-05	[-0.0001 ; 0.0001]	0.883698	1	no	++--++++??	0	8	0.914759	chr16	11764847	-	SNN	NM_003498	5'UTR	chr16:11762563-11763246	S_Shore	SNN	0	rs7193441	0.473719
cg00022259	-3.6e-05	3.3e-05	[-0.0001 ; 0.0000]	0.271277	1	no	--+++-++-+	0.382722	10	0.103134	chr12	133385284	+	GOLGA3	NM_005895	Body		OpenSea	GOLGA3	0
cg00022308	1e-06	1.9e-05	[ 0.0000 ; 0.0000]	0.958763	1	no	++-+-+-+-+	0.011166	10	0.427946	chr2	27851831	+	CCDC121;CCDC121;GPN1;CCDC121;GPN1;GPN1;GPN1;CCDC121;GPN1	NM_024584;NM_001142683;NM_001145047;NM_024584;NM_001145049;NM_001145048;NM_007266;NM_001142682;NR_026735	1stExon;TSS200;Body;5'UTR;5'UTR;5'UTR;TSS200;TSS200;TSS200		OpenSea	ZNF512	0
cg00022558	6e-06	4.8e-05	[-0.0001 ; 0.0001]	0.903639	1	no	--++?++?-+	0.426481	8	0.094005	chr11	69590287	+	FGF4	NM_002007	TSS200	chr11:69588826-69590546	Island	FGF4	115
cg00022594	9e-06	2.8e-05	[ 0.0000 ; 0.0001]	0.741525	1	no	++--+---+-	0	10	0.660592	chr19	15512550	-	AKAP8L	NM_014371	Body	chr19:15512025-15512393	S_Shore	AKAP8L	0
cg00022633	8e-06	1.2e-05	[ 0.0000 ; 0.0000]	0.524493	1	no	-++-+-+++-	0.371363	10	0.111497	chr13	26827877	-	CDK8	NM_001260	TSS1500	chr13:26827936-26829103	N_Shore	CDK8	877
cg00022642	-1.9e-05	0.000132	[-0.0003 ; 0.0002]	0.886046	1	no	--++---+??	0	8	0.796864	chr1	231377610	+	GNPAT;C1orf131	NM_014236;NM_152379	Body;TSS1500	chr1:231376796-231377243	S_Shore	GNPAT	0	rs487047	0.423863
cg00022688	0.000153	0.000216	[-0.0003 ; 0.0006]	0.480009	1	no	---++++++?	0.442235	9	0.073253	chr10	114136011	-	ACSL5;ACSL5;ACSL5;ACSL5	NM_016234;NM_203379;NM_016234;NM_203380	5'UTR;5'UTR;1stExon;5'UTR		OpenSea	ACSL5	0	rs74802221	0.012163
cg00022858	-3.8e-05	1.9e-05	[-0.0001 ; 0.0000]	0.04162	1	no	+---?+-?+-	0.369178	8	0.134459	chr4	55096616	+	PDGFRA	NM_006206	5'UTR	chr4:55096185-55100331	Island	PDGFRA	0
cg00022866	-6.1e-05	0.000233	[-0.0005 ; 0.0004]	0.794266	1	no	--++-+---+	0	10	0.783242	chr11	64108440	+	CCDC88B	NM_032251	Body	chr11:64109822-64110228	N_Shore	CCDC88B	0
cg00022871	-9e-06	0.000148	[-0.0003 ; 0.0003]	0.95198	1	no	+--+---++-	0	10	0.80543	chr17	43884358	-	CRHR1;CRHR1;CRHR1;CRHR1	NM_001145148;NM_004382;NM_001145147;NM_001145146	Body;Body;Body;Body		OpenSea	CRHR1	0
cg00022900	4.9e-05	0.000142	[-0.0002 ; 0.0003]	0.728886	1	no	-++--+--++	0	10	0.475352	chr8	94143534	-					OpenSea	C8orf87	2788
cg00022911	0.000613	0.000247	[ 0.0001 ; 0.0011]	0.013286	1	no	++++-+++??	0	8	0.764347	chr19	19372392	+	HAPLN4	NM_023002	Body	chr19:19371675-19372393	Island	HAPLN4	0	rs79477190	0.063171
cg00022966	-4e-06	6.3e-05	[-0.0001 ; 0.0001]	0.953695	1	no	---+-+--++	0.184301	10	0.27342	chr1	205747925	+				chr1:205743900-205744668	S_Shelf	RAB29	3314
cg00022997	-3.2e-05	0.000259	[-0.0005 ; 0.0005]	0.900554	1	no	++--+++++-	0	10	0.822008	chr6	31650808	+				chr6:31650648-31651292	Island	LY6G5C	0
cg00023001	-1e-06	1.9e-05	[ 0.0000 ; 0.0000]	0.953568	1	no	-++----+++	0	10	0.651005	chr17	55938748	-				chr17:55939088-55939591	N_Shore	CUEDC1	0
cg00023024	-0.000319	0.00019	[-0.0007 ; 0.0001]	0.094161	1	no	-+-+--++--	0	10	0.817562	chr1	23521272	+	HTR1D	NM_000864	TSS200		OpenSea	HTR1D	49
cg00023132	-9e-06	6e-06	[ 0.0000 ; 0.0000]	0.141909	1	no	+---++---+	0	10	0.461696	chr3	69133948	-	ARL6IP5	NM_006407	TSS200	chr3:69134086-69134479	N_Shore	ARL6IP5	140
cg00023154	0.000921	0.000372	[ 0.0002 ; 0.0016]	0.013248	1	no	+++--+++++	0	10	0.719671	chr1	44872463	-	RNF220	NM_018150	5'UTR	chr1:44871109-44874047	Island	RNF220	0
cg00023168	-8e-06	1.6e-05	[ 0.0000 ; 0.0000]	0.603016	1	no	----+++-+-	0.419743	10	0.077838	chr19	44669068	-	ZNF226;ZNF226;ZNF226;ZNF226;ZNF226	NM_001032374;NM_001032373;NM_001032372;NM_015919;NM_001146220	TSS200;TSS200;TSS1500;TSS200;TSS200		OpenSea	ZNF226	145
cg00023174	-0.000353	0.000221	[-0.0008 ; 0.0001]	0.111021	1	no	-+-+---+--	0	10	0.683444	chr19	12202386	-	ZNF788	NR_027049	TSS1500	chr19:12203028-12203503	N_Shore	ZNF788P	690
cg00023185	0.001053	0.000371	[ 0.0003 ; 0.0018]	0.004553	1	no	-++++++-++	0	10	0.900833	chr8	65489939	-	LOC401463	NR_015374	TSS200	chr8:65491083-65491319	N_Shore	LOC401463	0
cg00023233	0.000134	0.000151	[-0.0002 ; 0.0004]	0.374432	1	no	-+-+-+++++	0	10	0.689637	chr10	126077698	+				chr10:126077405-126078075	Island	OAT	8172
cg00023288	1.1e-05	1.8e-05	[ 0.0000 ; 0.0000]	0.551682	1	no	-??-+?+-?+	0	6	0.863357	chr2	44223284	-	LRPPRC	NM_133259	TSS200	chr2:44222741-44223732	Island	LRPPRC	139
cg00023321	3.1e-05	6.4e-05	[-0.0001 ; 0.0002]	0.623778	1	no	--+-+-+-++	0.223911	10	0.237018	chr6	31511363	+	BAT1;BAT1	NM_004640;NM_080598	TSS1500;TSS1500	chr6:31509668-31509896	S_Shore	ATP6V1G2-DDX39B	0
cg00023351	0.00012	0.000329	[-0.0005 ; 0.0008]	0.715386	1	no	++---+--++	0	10	0.694068	chr12	79187938	-					OpenSea	SYT1	69833
cg00023411	-1.9e-05	0.000131	[-0.0003 ; 0.0002]	0.881991	1	no	+---+++-+-	0.137117	10	0.316796	chr2	72126422	+					OpenSea	DYSF	212528
cg00023464	-0.000132	0.000149	[-0.0004 ; 0.0002]	0.375636	1	no	---+-++++-	0	10	0.740484	chr13	111267667	-	CARKD	NM_018210	TSS1500	chr13:111267780-111268778	N_Shore	NAXD	138
cg00023492	-2.1e-05	3e-05	[-0.0001 ; 0.0000]	0.480766	1	no	+-+-?-+???	0.307684	6	0.204637	chr1	19970710	+	NBL1;NBL1	NM_182744;NM_005380	Body;TSS200	chr1:19970255-19971923	Island	MICOS10-NBL1	0	rs3020595	0.308326
cg00023673	-7.2e-05	0.000349	[-0.0008 ; 0.0006]	0.835358	1	no	-+-+-+----	0	10	0.470549	chr16	86755632	+					OpenSea	FOXL1	140327
cg00023695	-4e-06	7e-06	[ 0.0000 ; 0.0000]	0.598795	1	no	--+--+-+--	0	10	0.870585	chr15	75230594	-	COX5A	NM_004255	TSS200	chr15:75229782-75230660	Island	COX5A	98
cg00023702	0.000117	8.7e-05	[-0.0001 ; 0.0003]	0.180942	1	no	++++?---++	0	9	0.632247	chr1	114496771	+	HIPK1;HIPK1;HIPK1;HIPK1	NM_198269;NM_198268;NM_152696;NM_181358	Body;Body;Body;5'UTR		OpenSea	HIPK1	0
cg00023726	7e-05	0.000202	[-0.0003 ; 0.0005]	0.729238	1	no	++-+-+-++-	0	10	0.81036	chr1	2839935	+					OpenSea	ACTRT2	98109
cg00023808	0.000378	0.000328	[-0.0003 ; 0.0010]	0.248247	1	no	-+++++-+-+	0	10	0.470586	chr7	101944556	+	SH2B2	NM_020979	Body	chr7:101943785-101944557	Island	SH2B2	0
cg00023919	-0.000383	0.000201	[-0.0008 ; 0.0000]	0.056837	1	no	+----+-+--	0	10	0.870638	chr11	66839191	+	RHOD	NM_014578	3'UTR	chr11:66838918-66839192	Island	RHOD	0
cg00024046	0.000351	0.000206	[-0.0001 ; 0.0008]	0.087991	1	no	++++++-++?	0	9	0.858692	chr2	20398358	+					OpenSea	SDC1	2198	rs77955381	0.014335
cg00024086	0.000873	0.000305	[ 0.0003 ; 0.0015]	0.004241	1	no	+++--+-+-+	0.53217	10	0.023246	chr7	156814491	+				chr7:156810572-156814593	Island	MNX1-AS1	5372
cg00024192	-0.000599	0.000388	[-0.0014 ; 0.0002]	0.122582	1	no	+-++?--?--	0.171985	8	0.29427	chr2	179828541	+					OpenSea	CCDC141	0
cg00024198	-5.5e-05	3.2e-05	[-0.0001 ; 0.0000]	0.082608	1	no	+--+--+--?	0.312855	9	0.167888	chr1	2443577	+	PANK4	NM_018216	Body	chr1:2445355-2445648	N_Shore	PANK4	0			rs3001343	0.013032	rs3001343	0.013032
cg00024280	-1.8e-05	1.4e-05	[ 0.0000 ; 0.0000]	0.175366	1	no	--++--++--	0.384919	10	0.101546	chr19	17501257	-				chr19:17501955-17502250	N_Shore	BST2	12496
cg00024382	-0.000176	5e-05	[-0.0003 ;-0.0001]	0.000386	1	no	-+--?+-?--	0.061558	8	0.382684	chr17	34058623	-	RASL10B	NM_033315	TSS200	chr17:34058549-34058778	Island	RASL10B	54
cg00024396	4e-06	1.2e-05	[ 0.0000 ; 0.0000]	0.761926	1	no	--++---+++	0.467704	10	0.050178	chr6	53214008	-	ELOVL5	NM_021814	TSS200	chr6:53212617-53214043	Island	ELOVL5	30
cg00024404	8e-06	1.5e-05	[ 0.0000 ; 0.0000]	0.57526	1	no	--+++--++-	0.311192	10	0.15964	chr5	79552470	-	SERINC5	NM_178276	TSS1500	chr5:79551369-79552294	S_Shore	SERINC5	571
cg00024416	-0.00019	0.000158	[-0.0005 ; 0.0001]	0.227833	1	no	---+--+++?	0.292862	9	0.184576	chr22	24240387	+				chr22:24236257-24237539	S_Shelf	MIF-AS1	0	rs114362543	0.017376
cg00024443	0.000129	0.000112	[-0.0001 ; 0.0003]	0.246415	1	no	---+++-+++	0.050583	10	0.394239	chr16	21569473	-					OpenSea	SMG1P3	37707
cg00024471	1.9e-05	4.5e-05	[-0.0001 ; 0.0001]	0.662302	1	no	+++--++-++	0.489197	10	0.039856	chr3	188692547	+					OpenSea	TPRG1	0
cg00024472	-4e-06	7e-06	[ 0.0000 ; 0.0000]	0.558945	1	no	+-+++--++?	0.439845	9	0.07471	chr17	47573864	-	NGFR	NM_002507	Body	chr17:47572345-47575316	Island	NGFR	0	rs187891559	0.0137
cg00024494	-0.000156	0.000119	[-0.0004 ; 0.0001]	0.188196	1	no	-+--------	0	10	0.998591	chr16	73096842	-				chr16:73096888-73097115	N_Shore	ZFHX3	4307
cg00024516	0.000136	0.000216	[-0.0003 ; 0.0006]	0.528154	1	no	-+-++-+-++	0	10	0.48021	chr4	123506194	+					OpenSea	IL21	27587
cg00024722	6e-06	2.6e-05	[ 0.0000 ; 0.0001]	0.815744	1	no	+-+--+?+-+	0	9	0.813932	chr15	32163260	-					OpenSea	OTUD7A	267
cg00024790	1.1e-05	1.4e-05	[ 0.0000 ; 0.0000]	0.458808	1	no	--+++-++-?	0	9	0.544532	chr16	22385412	+	CDR2	NM_001802	Body	chr16:22385077-22386485	Island	CDR2	0	rs182293260	0.0142
cg00024812	4e-06	7e-06	[ 0.0000 ; 0.0000]	0.520849	1	no	++--+-++++	0	10	0.805792	chr2	9564248	+	ITGB1BP1;ITGB1BP1;CPSF3	NM_022334;NM_004763;NM_016207	TSS1500;TSS1500;Body	chr2:9563126-9564282	Island	CPSF3	0
cg00024967	-9e-05	0.000221	[-0.0005 ; 0.0003]	0.684226	1	no	--+-+++-+-	0.303653	10	0.166048	chr3	169377818	-	MECOM	NM_004991	Body	chr3:169379437-169381056	N_Shore	MECOM	0
cg00024989	-6.6e-05	0.000163	[-0.0004 ; 0.0003]	0.685293	1	no	++-+-+--+-	0	10	0.443587	chr19	17902242	+				chr19:17905579-17906317	N_Shelf	FCHO1	2864
cg00025044	-1.1e-05	6.6e-05	[-0.0001 ; 0.0001]	0.867439	1	no	-++-?++?-+	0	8	0.947699	chr10	50716478	-	ERCC6	NM_000124	Body		OpenSea	ERCC6	0
cg00025138	-8e-06	6e-06	[ 0.0000 ; 0.0000]	0.229493	1	no	+--+--+---	0.303222	10	0.166417	chr14	71275917	-	MAP3K9	NM_033141	TSS200	chr14:71275512-71276571	Island	MAP3K9	28
cg00025155	5.4e-05	5e-05	[ 0.0000 ; 0.0002]	0.274481	1	no	-+-++-+++-	0	10	0.439092	chr3	61379582	-					OpenSea	FHIT	142448
cg00025211	-6.4e-05	0.000144	[-0.0003 ; 0.0002]	0.65586	1	no	+-++-++-+-	0	10	0.953708	chr1	145588627	-	NUDT17	NM_001012758	Body	chr1:145589135-145589535	N_Shore	NBPF20	0
cg00025331	0.000253	0.000196	[-0.0001 ; 0.0006]	0.197134	1	no	+--+++-+++	0	10	0.880071	chr2	145147350	-	ZEB2;ZEB2	NM_014795;NM_001171653	Body;Body	chr2:145147123-145147476	Island	ZEB2	0
cg00025347	0.000169	0.000251	[-0.0003 ; 0.0007]	0.499708	1	no	++++-+-+++	0	10	0.989721	chr8	42359992	+	SLC20A2	NM_006749	5'UTR		OpenSea	SLC20A2	0
cg00025357	6.9e-05	0.000174	[-0.0003 ; 0.0004]	0.692629	1	no	+--+++-++-	0.015375	10	0.424404	chr1	17577455	-	PADI3	NM_016233	Body		OpenSea	PADI3	0
cg00025405	0.000626	0.000298	[ 0.0000 ; 0.0012]	0.035806	1	no	-++++-++++	0.428801	10	0.072148	chr5	2135863	-				chr5:2136797-2137305	N_Shore	IRX4	248569
cg00025436	1.3e-05	1e-05	[ 0.0000 ; 0.0000]	0.173727	1	no	-++-++-++-	0	10	0.443956	chr12	56660492	+	COQ10A;COQ10A	NM_001099337;NM_144576	TSS1500;TSS200	chr12:56660442-56661131	Island	COQ10A	148
cg00025439	-0.000176	0.000314	[-0.0008 ; 0.0004]	0.57444	1	no	-+?--?+?+?	0.043261	6	0.388916	chr16	87856450	-					OpenSea	SLC7A5	7177	rs76069656	0.041268
cg00025496	-0.000204	0.000338	[-0.0009 ; 0.0005]	0.545504	1	no	+--+-+--++	0.205893	10	0.253541	chr17	1057343	+	ABR;ABR	NM_021962;NM_001159746	Body;5'UTR		OpenSea	ABR	0
cg00025591	9.4e-05	0.000245	[-0.0004 ; 0.0006]	0.700333	1	no	++-++-++--	0.452653	10	0.058188	chr21	48026043	+	S100B	NM_006272	TSS1500		OpenSea	S100B	1007
cg00025626	0.000135	0.000237	[-0.0003 ; 0.0006]	0.569187	1	no	+-+-+--++?	0	9	0.569601	chr2	239049392	-	KLHL30	NM_198582	5'UTR	chr2:239049388-239050089	Island	KLHL30	0	rs78476732	0.012153
cg00025643	-5.1e-05	0.000205	[-0.0005 ; 0.0004]	0.803911	1	no	-+--+++--+	0	10	0.861337	chr1	37904694	-					OpenSea	LINC01137	15784
cg00025647	-0.000442	0.000312	[-0.0011 ; 0.0002]	0.156789	1	no	---++-+-??	0.507639	8	0.04745	chr3	147077127	+				chr3:147077115-147077672	Island	ZIC4	26706	rs884369	0.079414
cg00025663	-0.000164	0.000166	[-0.0005 ; 0.0002]	0.321688	1	no	+++--+----	0	10	0.941304	chr2	10827685	-	NOL10	NM_024894	Body	chr2:10829724-10830241	N_Shelf	NOL10	0
cg00025715	0.000159	0.000299	[-0.0004 ; 0.0007]	0.595576	1	no	-+--+-++++	0.159576	10	0.296192	chr19	58597097	-	ZSCAN18;ZSCAN18;ZSCAN18;ZSCAN18	NM_001145542;NM_001145543;NM_023926;NM_001145544	Body;Body;Body;Body	chr19:58595816-58596927	S_Shore	ZSCAN18	0
cg00025795	-2.8e-05	7.9e-05	[-0.0002 ; 0.0001]	0.72801	1	no	-++-++-++-	0	10	0.701568	chr17	77983156	-	TBC1D16	NM_019020	Body	chr17:77983980-77984482	N_Shore	TBC1D16	0
cg00025823	4.9e-05	0.000217	[-0.0004 ; 0.0005]	0.821267	1	no	-+-+---+++	0	10	0.814985	chr17	43909151	+	CRHR1;CRHR1;CRHR1;CRHR1	NM_001145148;NM_004382;NM_001145147;NM_001145146	Body;Body;Body;Body		OpenSea	CRHR1	0
cg00025877	-9e-06	1.2e-05	[ 0.0000 ; 0.0000]	0.469322	1	no	-++-----+?	0	9	0.842685	chr6	34164284	+				chr6:34164137-34164526	Island	HMGA1	40291	rs116775942	0.045139
cg00025972	-0.000327	0.000556	[-0.0014 ; 0.0008]	0.556448	1	no	+-++-----?	0	9	0.886429	chr4	187762312	-					OpenSea	FAT1	114461	rs79690095	0.012351
cg00025981	1.2e-05	9e-06	[ 0.0000 ; 0.0000]	0.179361	1	no	+-+++-+++-	0.070223	10	0.377028	chr13	42031281	+	C13orf15	NM_014059	TSS1500	chr13:42030913-42032667	Island	RGCC	259
cg00025991	-8.6e-05	0.000142	[-0.0004 ; 0.0002]	0.546765	1	no	----+-+--+	0	10	0.953499	chr10	736625	-	DIP2C	NM_014974	TSS1500	chr10:734707-735606	S_Shore	DIP2C	1016
cg00026030	1e-06	2.9e-05	[-0.0001 ; 0.0001]	0.966281	1	no	---+---++-	0	10	0.65894	chr21	34100439	+	SYNJ1;SYNJ1;SYNJ1;SYNJ1	NM_001160306;NM_003895;NM_001160302;NM_203446	TSS200;TSS200;TSS200;TSS200	chr21:34099716-34100796	Island	PAXBP1-AS1	0
cg00026033	-0.000305	0.000192	[-0.0007 ; 0.0001]	0.110999	1	no	--+-?-+?-?	0	7	0.636637	chr12	56414490	+	IKZF4	NM_022465	TSS200		OpenSea	IKZF4	0	rs75143485	0.0101
cg00026075	-4e-05	0.000104	[-0.0002 ; 0.0002]	0.698695	1	no	+--+?--?+?	0	7	0.906882	chr3	172465746	+				chr3:172468372-172468845	N_Shelf	ECT2	2727	rs112382662	0.010064
cg00026104	-2.6e-05	1.7e-05	[-0.0001 ; 0.0000]	0.125226	1	no	+--+--++-?	0	9	0.643315	chr16	85855299	+					OpenSea	COX4I1	14691	rs78511134	0.023003
cg00026119	0.000331	0.000331	[-0.0003 ; 0.0010]	0.318064	1	no	+++--++-+-	0.022074	10	0.418737	chr12	124270439	+	DNAH10	NM_207437	Body	chr12:124272128-124272585	N_Shore	DNAH10	0
cg00026141	0.000149	0.000449	[-0.0007 ; 0.0010]	0.739204	1	no	+-+-+----+	0	10	0.543793	chr3	191579258	-				chr3:191580928-191581300	N_Shore	FGF12	277922
cg00026222	0	3.6e-05	[-0.0001 ; 0.0001]	0.994406	1	no	+--+---++-	0.36012	10	0.120027	chr1	2144244	+				chr1:2144199-2144497	Island	FAAP20	5071
cg00026230	-1e-06	1.5e-05	[ 0.0000 ; 0.0000]	0.952369	1	no	---+++++--	0.302399	10	0.167121	chr16	30064606	+	ALDOA	NM_000034	5'UTR	chr16:30064200-30064678	Island	BOLA2	0
cg00026290	0.000105	0.000207	[-0.0003 ; 0.0005]	0.610826	1	no	-++--+++--	0	10	0.663397	chr4	10686554	+	CLNK	NM_052964	TSS200		OpenSea	CLNK	167
cg00026327	2.8e-05	0.000148	[-0.0003 ; 0.0003]	0.847803	1	no	----++--??	0	8	0.893683	chr17	79056183	+	BAIAP2;BAIAP2;BAIAP2;BAIAP2	NM_017450;NM_006340;NM_001144888;NM_017451	Body;Body;Body;Body	chr17:79051892-79052534	S_Shelf	BAIAP2	0	rs114601634	0.053866
cg00026346	0.00012	0.0001	[-0.0001 ; 0.0003]	0.22671	1	no	++?+-+--++	0.560669	9	0.01971	chr15	42267275	-				chr15:42264156-42264861	S_Shelf	EHD4	2519
cg00026362	3e-06	0.000168	[-0.0003 ; 0.0003]	0.9871	1	no	---++++---	0.066034	10	0.380721	chr6	43858741	+	LOC100132354	NR_024478	TSS200		OpenSea	LINC01512	22
cg00026374	2e-06	1e-05	[ 0.0000 ; 0.0000]	0.876647	1	no	--+----+++	0	10	0.575177	chr6	35464536	+	TEAD3	NM_003214	5'UTR	chr6:35464056-35466269	Island	TEAD3	0
cg00026375	0.002745	0.000572	[ 0.0016 ; 0.0039]	1.59e-06	0.666941	no	++++++++++	0.273883	10	0.191961	chr6	30227813	-	HLA-L	NR_027822	Body	chr6:30227320-30228255	Island	HCG17	0
cg00026412	-4.5e-05	8.5e-05	[-0.0002 ; 0.0001]	0.599596	1	no	--+-+----+	0	10	0.618325	chr10	62059894	-	ANK3	NM_020987	Body		OpenSea	ANK3	0
cg00026455	-9.9e-05	8.4e-05	[-0.0003 ; 0.0001]	0.240616	1	no	--+---++-?	0.204497	9	0.261081	chr16	90032736	+	DEF8	NM_207514	3'UTR	chr16:90030509-90030740	S_Shore	DEF8	0	rs61612201	0.016918
cg00026457	6e-05	3.5e-05	[ 0.0000 ; 0.0001]	0.085016	1	no	++-+++++++	0	10	0.809247	chr1	200116736	-	NR5A2;NR5A2	NM_205860;NM_003822	Body;Body	chr1:200116696-200117204	Island	NR5A2	0
cg00026458	0.000231	0.000195	[-0.0002 ; 0.0006]	0.236156	1	no	-++---+++?	0	9	0.528156	chr2	207633745	+	FASTKD2;FASTKD2;FASTKD2	NM_001136194;NM_001136193;NM_014929	Body;Body;Body	chr2:207629878-207630160	S_Shelf	FASTKD2	0			rs112216390	0.014181
cg00026474	-2e-05	0.000236	[-0.0005 ; 0.0004]	0.934136	1	no	-+--?+---+	0.043375	9	0.398862	chr8	134585500	+	ST3GAL1;ST3GAL1	NM_173344;NM_003033	TSS1500;TSS1500	chr8:134581969-134584875	S_Shore	ST3GAL1	1316
cg00026546	-2e-06	0.000198	[-0.0004 ; 0.0004]	0.992213	1	no	-+-+++-+--	0	10	0.990362	chr1	33354785	+	HPCA	NM_002143	Body	chr1:33358469-33359449	N_Shelf	HPCA	0
cg00026553	-9.5e-05	0.000109	[-0.0003 ; 0.0001]	0.384051	1	no	-+--+++---	0.357017	10	0.122422	chr15	90562839	-	ZNF710	NM_198526	5'UTR		OpenSea	ZNF710	0
cg00026603	0.000338	0.000275	[-0.0002 ; 0.0009]	0.21908	1	no	+++-++-+++	0	10	0.762417	chr13	73141877	+					OpenSea	MZT1	140616
cg00026703	1.6e-05	1.1e-05	[ 0.0000 ; 0.0000]	0.153243	1	no	+-+++-++++	0.357662	10	0.121923	chr15	96870030	-	NR2F2	NM_001145155	Body	chr15:96873408-96877721	N_Shelf	NR2F2-AS1	0
cg00026731	1e-06	2.5e-05	[ 0.0000 ; 0.0001]	0.967843	1	no	+-+-+---??	0	8	0.643785	chr18	55254092	+	FECH;FECH	NM_001012515;NM_000140	TSS200;TSS200	chr18:55253544-55254093	Island	FECH	122	rs17063905	0.329982
cg00026776	-0.000109	0.000327	[-0.0008 ; 0.0005]	0.737824	1	no	-+-++?-+??	0.067038	7	0.376665	chr6	32278653	-	C6orf10	NM_006781	Body		OpenSea	TSBP1	0	rs9268199	0.104639
cg00026803	0.000144	0.000171	[-0.0002 ; 0.0005]	0.400692	1	no	+-++-+++-+	0	10	0.529749	chr1	160055253	+	KCNJ9	NM_004983	Body	chr1:160053721-160054738	S_Shore	KCNJ9	0
cg00026853	2e-06	7e-06	[ 0.0000 ; 0.0000]	0.806481	1	no	+--++-+++-	0	10	0.558904	chr16	30934156	-	NCRNA00095	NR_024348	Body	chr16:30933637-30935774	Island	FBXL19-AS1	0
cg00026857	-1.8e-05	5.3e-05	[-0.0001 ; 0.0001]	0.728058	1	no	--++-++-++	0	10	0.496254	chr12	6619803	-	NCAPD2	NM_014865	Body		OpenSea	NCAPD2	0
cg00026909	-0.000115	0.000409	[-0.0009 ; 0.0007]	0.779645	1	no	+-+--+----	0	10	0.861806	chr1	58089001	+	DAB1	NM_021080	5'UTR		OpenSea	DAB1	0
cg00026919	0.00013	9.9e-05	[-0.0001 ; 0.0003]	0.191159	1	no	+++-++++-?	0	9	0.98516	chr13	40226031	-				chr13:40229743-40230181	N_Shelf	COG6	3731	rs78859583	0.018282
cg00026938	0.000149	0.000292	[-0.0004 ; 0.0007]	0.610049	1	no	+-++?-+?-+	0.581698	8	0.019192	chr2	121363977	+					OpenSea	GLI2	129220
cg00026974	-2.9e-05	3.7e-05	[-0.0001 ; 0.0000]	0.433877	1	no	-+-+---+-+	0	10	0.476171	chr17	42298151	-	UBTF;UBTF;UBTF	NM_001076683;NM_001076684;NM_001076683	1stExon;TSS1500;5'UTR	chr17:42295861-42299719	Island	UBTF	0
cg00027037	-1.8e-05	1e-05	[ 0.0000 ; 0.0000]	0.071783	1	no	--+-?+-?+-	0	8	0.643049	chr18	21977708	+	OSBPL1A;OSBPL1A	NM_080597;NM_080597	1stExon;5'UTR	chr18:21977275-21978110	Island	OSBPL1A	0
cg00027081	-2e-05	0.00011	[-0.0002 ; 0.0002]	0.855169	1	no	-+-+-+--++	0	10	0.938897	chr2	3325158	+	TSSC1	NM_003310	Body	chr2:3321063-3321293	S_Shelf	EIPR1	0
cg00027083	2e-06	5e-06	[ 0.0000 ; 0.0000]	0.667786	1	no	+---+--++-	0	10	0.530319	chr18	5543801	+	EPB41L3	NM_012307	5'UTR	chr18:5543437-5544241	Island	EPB41L3	0
cg00027114	-4e-06	0.000102	[-0.0002 ; 0.0002]	0.96717	1	no	-++-+---+-	0	10	0.643504	chr7	42740486	+					OpenSea	C7orf25	208384
cg00027120	4.3e-05	0.000412	[-0.0008 ; 0.0008]	0.917019	1	no	+-++?+-?+-	0.378309	8	0.127689	chr7	142880832	-	TAS2R39	NM_176881	1stExon		OpenSea	TAS2R39	0
cg00027232	2e-06	8e-05	[-0.0002 ; 0.0002]	0.981719	1	no	+++---+--+	0	10	0.591245	chr2	85547231	+	TGOLN2	NM_006464	3'UTR		OpenSea	TGOLN2	0
cg00027400	5.2e-05	0.000151	[-0.0002 ; 0.0003]	0.731521	1	no	+-+--+++-?	0	9	0.593798	chr18	49866412	-	DCC	NM_005215	TSS200	chr18:49868377-49868759	N_Shore	DCC	128	rs79743962	0.037969
cg00027466	0.000406	0.000268	[-0.0001 ; 0.0009]	0.129666	1	no	++++++++--	0	10	0.782488	chr1	156269048	+	VHLL;VHLL	NM_001004319;NM_001004319	5'UTR;1stExon		OpenSea	VHLL	0
cg00027499	-1e-05	1e-05	[ 0.0000 ; 0.0000]	0.327185	1	no	+-+--+---?	0	9	0.633897	chr16	30759507	+	PHKG2	NM_000294	TSS1500	chr16:30759403-30760320	Island	PHKG2	111	rs4889503	0.03306
cg00027570	1.2e-05	6.6e-05	[-0.0001 ; 0.0001]	0.854796	1	no	++-++----+	0	10	0.72461	chr1	117306669	-	CD2	NM_001767	Body		OpenSea	CD2	0
cg00027586	0.000286	0.000313	[-0.0003 ; 0.0009]	0.36034	1	no	+-+--+-+??	0	8	0.774487	chr18	76148676	-				chr18:76150398-76151531	N_Shore	SALL3	591597	rs61191477	0.114083
cg00027637	-0.000192	0.000131	[-0.0004 ; 0.0001]	0.143634	1	no	---+-+-++-	0	10	0.452935	chr1	226900521	+	ITPKB	NM_002221	Body		OpenSea	ITPKB	0
cg00027650	0.000414	0.000267	[-0.0001 ; 0.0009]	0.121521	1	no	++-++?-?++	0	8	0.973354	chr15	57510575	+	TCF12;TCF12;TCF12;TCF12;TCF12	NM_207040;NM_003205;NM_207037;NM_207036;NM_207038	TSS1500;Body;Body;Body;Body		OpenSea	TCF12	0
cg00027669	0.00058	0.000212	[ 0.0002 ; 0.0010]	0.006284	1	no	+++--++++?	0.628458	9	0.005861	chr17	37382699	-	STAC2	NM_198993	TSS1500	chr17:37380953-37382363	S_Shore	STAC2	658
cg00027674	-8e-05	5.1e-05	[-0.0002 ; 0.0000]	0.118397	1	no	++-+-+++--	0	10	0.511264	chr11	87908897	-	RAB38	NM_022337	TSS1500	chr11:87908243-87908614	S_Shore	RAB38	261
cg00027729	0.000231	0.000175	[-0.0001 ; 0.0006]	0.188027	1	no	-+++++--++	0	10	0.742212	chr16	31285773	+	ITGAM;ITGAM	NM_001145808;NM_000632	Body;Body		OpenSea	ITGAM	0
cg00027745	3e-06	1.8e-05	[ 0.0000 ; 0.0000]	0.860831	1	no	+--++---??	0.280501	8	0.204459	chr7	1452678	+				chr7:1452417-1452794	Island	MICALL2	21315	rs78816359	0.247027
cg00027990	1.1e-05	9e-05	[-0.0002 ; 0.0002]	0.902549	1	no	+-++++--??	0.470169	8	0.067114	chr19	18368368	-	KIAA1683;KIAA1683;KIAA1683	NM_001145305;NM_025249;NM_001145304	Body;Body;Body	chr19:18368482-18368911	N_Shore	IQCN	0	rs10451485	0.074208
cg00027995	-4.2e-05	7.3e-05	[-0.0002 ; 0.0001]	0.563927	1	no	-+--+++---	0	10	0.941952	chr15	39888093	+	THBS1	NM_003246	3'UTR		OpenSea	THBS1	0
cg00028013	-7.5e-05	9.9e-05	[-0.0003 ; 0.0001]	0.445323	1	no	+-++++++--	0.068137	10	0.378868	chr15	74218697	-	LOXL1	NM_005576	TSS200	chr15:74218696-74220373	Island	LOXL1-AS1	0
cg00028014	-0.000218	0.000409	[-0.0010 ; 0.0006]	0.594974	1	no	--?-++-+??	0	7	0.499706	chr2	201601406	+					OpenSea	AOX2P	0	rs13017660	0.491208
cg00028034	-8.9e-05	0.000125	[-0.0003 ; 0.0002]	0.479457	1	no	-----+++--	0	10	0.970184	chr20	30779307	+	TSPYL3	NR_002781	TSS1500	chr20:30777756-30778329	S_Shore	PLAGL2	998
cg00028056	2.6e-05	0.000334	[-0.0006 ; 0.0007]	0.937876	1	no	-+-+++-++?	0	9	0.494694	chr2	220407171	+	CHPF	NM_024536	Body	chr2:220407698-220409048	N_Shore	CHPF	0
cg00028135	0.000643	0.000325	[ 0.0000 ; 0.0013]	0.047771	1	no	+-+++-++-+	0.041068	10	0.402482	chr3	114343673	+	ZBTB20;ZBTB20;ZBTB20;ZBTB20;ZBTB20;ZBTB20	NM_001164345;NM_001164346;NM_001164347;NM_001164344;NM_015642;NM_001164343	5'UTR;5'UTR;TSS1500;5'UTR;5'UTR;5'UTR		OpenSea	ZBTB20	0
cg00028184	2.7e-05	2e-05	[ 0.0000 ; 0.0001]	0.176657	1	no	-++++--+++	0	10	0.997035	chr1	222638644	+				chr1:222638761-222638973	N_Shore	HHIPL2	56956
cg00028211	6.8e-05	0.000157	[-0.0002 ; 0.0004]	0.664427	1	no	+-+++-+++-	0	10	0.463653	chr2	45028802	+				chr2:45028955-45029318	N_Shore	CAMKMT	29070
cg00028251	9.5e-05	0.000177	[-0.0003 ; 0.0004]	0.592421	1	no	-+--+-++-+	0.697681	10	0.00048	chr6	119397402	-	FAM184A;FAM184A	NM_001100411;NM_024581	5'UTR;Body	chr6:119399091-119400223	N_Shore	FAM184A	0
cg00028299	4e-05	0.000129	[-0.0002 ; 0.0003]	0.756786	1	no	+-?--++?++	0	8	0.872686	chr8	59170968	-					OpenSea	FAM110B	108690
cg00028308	7.1e-05	0.000432	[-0.0008 ; 0.0009]	0.869491	1	no	-+??-?-???	0	4	0.561618	chr12	54090754	+				chr12:54089211-54089413	S_Shore	CALCOCO1	14146
cg00028318	0.000299	0.000156	[ 0.0000 ; 0.0006]	0.055619	1	no	+-+--++-++	0.341503	10	0.134655	chr6	29570739	+	GABBR1;GABBR1;GABBR1	NM_021904;NM_021903;NM_001470	3'UTR;3'UTR;3'UTR		OpenSea	GABBR1	0
cg00028336	1.6e-05	9.7e-05	[-0.0002 ; 0.0002]	0.870141	1	no	--+---+-+?	0.37805	9	0.116659	chr4	186741788	+	SORBS2	NM_021069	5'UTR		OpenSea	SORBS2	0	rs117228998	0.013889
cg00028338	-6.2e-05	3.4e-05	[-0.0001 ; 0.0000]	0.072279	1	no	-+-+-----+	0	10	0.468361	chr4	1952723	+	WHSC1;WHSC1;WHSC1;WHSC1	NM_001042424;NM_133330;NM_133331;NM_133335	Body;Body;Body;Body		OpenSea	NSD2	0
cg00028429	-1.1e-05	2.9e-05	[-0.0001 ; 0.0000]	0.708749	1	no	+-++---+--	0	10	0.937396	chr15	101273479	-					OpenSea	ASB7	81574
cg00028431	0.000352	0.000187	[ 0.0000 ; 0.0007]	0.059388	1	no	+++-++-+++	0.190043	10	0.268131	chr8	125564372	+	MTSS1	NM_014751	3'UTR		OpenSea	NDUFB9	0
cg00028455	-1e-05	1e-05	[ 0.0000 ; 0.0000]	0.31543	1	no	+--+---++-	0	10	0.513909	chr6	126112406	-	NCOA7;NCOA7	NM_181782;NM_001122842	5'UTR;5'UTR	chr6:126111537-126112480	Island	NCOA7	0
cg00028487	1.9e-05	2.2e-05	[ 0.0000 ; 0.0001]	0.392297	1	no	++++++-+--	0	10	0.765652	chr19	53030711	-	ZNF808	NM_001039886	TSS200	chr19:53030824-53031359	N_Shore	ZNF808	196
cg00028515	5.1e-05	0.000107	[-0.0002 ; 0.0003]	0.634065	1	no	++---++++-	0	10	0.580334	chr3	187548756	+					OpenSea	BCL6	85242
cg00028598	0.000773	0.000448	[-0.0001 ; 0.0017]	0.084773	1	no	++++++-+-+	0	10	0.928327	chr15	27128633	+	GABRA5;GABRA5	NM_001165037;NM_000810	Body;Body	chr15:27128249-27128935	Island	GABRB3	0
cg00028636	5e-06	1.2e-05	[ 0.0000 ; 0.0000]	0.700637	1	no	+-+-----++	0	10	0.803337	chr12	6876321	+	PTMS	NM_002824	Body	chr12:6875481-6876923	Island	MLF2	0
cg00028677	-5.5e-05	8.2e-05	[-0.0002 ; 0.0001]	0.503121	1	no	---++-?-??	0	7	0.953007	chr15	55884658	-				chr15:55879792-55881228	S_Shelf	PYGO1	3607	rs11636556	0.26732
cg00028678	0.000276	0.000181	[-0.0001 ; 0.0006]	0.127621	1	no	++++-++-++	0.139549	10	0.314572	chr2	131674175	-	ARHGEF4;ARHGEF4	NM_032995;NM_015320	TSS200;TSS200	chr2:131673686-131674150	S_Shore	ARHGEF4	0
cg00028749	-1.2e-05	2e-05	[-0.0001 ; 0.0000]	0.558039	1	no	--++-+-+--	0	10	0.650891	chr13	103451644	+	BIVM;BIVM;KDELC1;BIVM;BIVM	NM_001159596;NM_001159596;NM_024089;NM_017693;NM_017693	1stExon;5'UTR;TSS1500;5'UTR;1stExon	chr13:103450877-103453216	Island	BIVM	0
cg00028757	-5e-06	8e-06	[ 0.0000 ; 0.0000]	0.562927	1	no	--++-++-+-	0.068368	10	0.378665	chr6	31848498	-	EHMT2;EHMT2	NM_006709;NM_025256	Body;Body		OpenSea	EHMT2	0
cg00028829	-9e-06	2.1e-05	[-0.0001 ; 0.0000]	0.661852	1	no	---+-++++-	0.100029	10	0.350459	chr16	58768411	-	GOT2	NM_002080	TSS200	chr16:58767447-58768328	S_Shore	GOT2	164
cg00028844	1.7e-05	0.000154	[-0.0003 ; 0.0003]	0.910696	1	no	+---++-+--	0.38807	10	0.099288	chr20	43938184	-	MATN4;RBPJL;MATN4;MATN4	NM_003833;NM_014276;NM_030590;NM_030592	TSS1500;Body;TSS1500;TSS1500	chr20:43940306-43941111	N_Shelf	RBPJL	0
cg00028870	1e-05	1.4e-05	[ 0.0000 ; 0.0000]	0.500183	1	no	----++-++-	0	10	0.825279	chr3	138634861	-				chr3:138634445-138634989	Island	FOXL2	28203
cg00028881	-2e-06	9e-06	[ 0.0000 ; 0.0000]	0.866129	1	no	+-++-----?	0.43331	9	0.078765	chr6	31632939	-	BAT4;BAT4;CSNK2B	NM_033177;NM_033177;NM_001320	5'UTR;1stExon;TSS1500	chr6:31632815-31634093	Island	GPANK1	0	rs35377600	0.044974
cg00028918	-4.2e-05	4.2e-05	[-0.0001 ; 0.0000]	0.318855	1	no	--++---+-?	0.411416	9	0.093041	chr5	159200479	-				chr5:159200237-159200692	Island	ADRA1B	143259
cg00028929	-0.00045	0.000377	[-0.0012 ; 0.0003]	0.232556	1	no	+---++----	0.536997	10	0.021714	chr12	52908478	+	KRT5	NM_000424	3'UTR		OpenSea	KRT5	0
cg00028935	0.00082	0.000383	[ 0.0001 ; 0.0016]	0.032409	1	no	+--++-+-++	0.345699	10	0.131306	chr3	147114406	-	ZIC4;ZIC4;ZIC4	NM_001168378;NM_032153;NM_001168379	Body;Body;Body	chr3:147113608-147114479	Island	ZIC4	0
cg00028993	-9e-05	0.000127	[-0.0003 ; 0.0002]	0.479763	1	no	-+--+-+-??	0	8	0.87563	chr19	48247714	-	GLTSCR2	NM_015710	TSS1500	chr19:48248729-48249110	N_Shore	NOP53	1077	rs17625418	0.058277
cg00029053	-2.5e-05	5.4e-05	[-0.0001 ; 0.0001]	0.636217	1	no	++-+?--?+-	0.154481	8	0.308641	chr2	10830014	-	NOL10;NOL10	NM_024894;NM_024894	1stExon;5'UTR	chr2:10829724-10830241	Island	NOL10	0
cg00029161	2.8e-05	1.8e-05	[ 0.0000 ; 0.0001]	0.122035	1	no	-+++++++++	0.167334	10	0.289053	chr7	75268282	-	HIP1	NM_005338	Body	chr7:75268004-75268871	Island	HIP1	0
cg00029233	1e-05	1.2e-05	[ 0.0000 ; 0.0000]	0.401046	1	no	+-+-+-+-++	0	10	0.854511	chr17	43227453	-	HEXIM1	NM_006460	1stExon	chr17:43224933-43227616	Island	HEXIM1	0
cg00029246	0.000187	0.000377	[-0.0006 ; 0.0009]	0.621108	1	no	++++-++++-	0	10	0.981014	chr7	137223417	+	DGKI	NM_004717	Body		OpenSea	DGKI	0
cg00029282	-5.7e-05	8e-05	[-0.0002 ; 0.0001]	0.479743	1	no	++--?--?+-	0	8	0.533779	chr2	95941820	+	PROM2;PROM2;PROM2	NM_001165977;NM_001165978;NM_144707	Body;Body;Body		OpenSea	PROM2	0
cg00029284	0.000265	0.000273	[-0.0003 ; 0.0008]	0.330317	1	no	++-++--+-+	0	10	0.651784	chr12	111731203	-	CUX2	NM_015267	Body		OpenSea	CUX2	0
cg00029353	6e-06	1e-05	[ 0.0000 ; 0.0000]	0.552687	1	no	-+---+++--	0.26382	10	0.200905	chr12	52241041	-				chr12:52240772-52242547	Island	FIGNL2	15339
cg00029397	-1e-06	2.4e-05	[ 0.0000 ; 0.0000]	0.981516	1	no	+--+--++--	0	10	0.606235	chr12	57940957	+	DCTN2;DCTN2	NM_006400;NM_006400	5'UTR;1stExon	chr12:57940563-57940981	Island	DCTN2	0
cg00029521	2.7e-05	9e-05	[-0.0001 ; 0.0002]	0.762787	1	no	+--+++++--	0	10	0.680775	chr6	39272634	-	KCNK17;KCNK17	NM_031460;NM_001135111	Body;Body	chr6:39271516-39271758	S_Shore	KCNK17	0
cg00029583	-7.6e-05	0.000424	[-0.0009 ; 0.0008]	0.857472	1	no	--+-++++-?	0	9	0.857088	chr8	1443908	-				chr8:1443867-1444086	Island	DLGAP2	5622			rs115612216	0.014335
cg00029619	-2e-06	2.1e-05	[ 0.0000 ; 0.0000]	0.934437	1	no	+-+-?+-?-+	0.108537	8	0.345802	chr6	17760992	-	KIF13A	NM_001105568	3'UTR		OpenSea	KIF13A	0
cg00029640	-3.2e-05	4.6e-05	[-0.0001 ; 0.0001]	0.484858	1	no	+-+-+-+-+-	0.525024	10	0.025636	chr19	35770141	-	USF2;USF2	NM_003367;NM_207291	Body;Body	chr19:35769543-35770197	Island	USF2	0
cg00029678	6.1e-05	0.000215	[-0.0004 ; 0.0005]	0.776925	1	no	++-+++-++-	0	10	0.978051	chr17	78354382	+	RNF213;LOC100294362	NM_020914;NR_029376	Body;Body		OpenSea	RNF213	0
cg00029821	1e-06	3.9e-05	[-0.0001 ; 0.0001]	0.977543	1	no	--?+-+-+++	0.013587	9	0.422781	chr6	147374493	+					OpenSea	STXBP5-AS1	0
cg00029822	5e-06	8e-06	[ 0.0000 ; 0.0000]	0.481985	1	no	+-+---++-+	0.010287	10	0.428684	chr15	75871730	+	PTPN9	NM_002833	TSS200	chr15:75870802-75871814	Island	PTPN9	104
cg00029825	0.000248	0.000205	[-0.0002 ; 0.0007]	0.226469	1	no	-++-++++-?	0.351402	9	0.1369	chr16	31500439	-	SLC5A2	NM_003041	Body	chr16:31498650-31500564	Island	SLC5A2	0	rs116551030	0.011295
cg00029826	4.1e-05	2.5e-05	[ 0.0000 ; 0.0001]	0.102676	1	no	+++-+-+++?	0	9	0.949765	chr14	20801459	+	CCNB1IP1;CCNB1IP1	NM_182849;NM_021178	TSS200;TSS200		OpenSea	CCNB1IP1	0	rs75163418	0.0165
cg00029831	-5e-06	3.3e-05	[-0.0001 ; 0.0001]	0.868357	1	no	++-----++-	0	10	0.901363	chr8	145653349	-	VPS28;VPS28	NM_183057;NM_016208	5'UTR;5'UTR	chr8:145653335-145654145	Island	VPS28	0
cg00029922	2.2e-05	0.000289	[-0.0005 ; 0.0006]	0.93981	1	no	++-+--+?-?	0	8	0.60297	chr2	192030587	-					OpenSea	STAT4	0	rs16833461	0.019665
cg00029973	0.000249	0.00028	[-0.0003 ; 0.0008]	0.37377	1	no	-++++--+++	0	10	0.537709	chr17	3501741	+	TRPV1;TRPV1	NM_018727;NM_080704	TSS1500;5'UTR		OpenSea	TRPV1	0
cg00029979	-4.6e-05	0.000147	[-0.0003 ; 0.0002]	0.751024	1	no	+---+-++-+	0.131377	10	0.322041	chr17	49027095	-					OpenSea	SPAG9	12438
cg00030005	-6.8e-05	9.8e-05	[-0.0003 ; 0.0001]	0.487876	1	no	-++-+-+---	0.033329	10	0.409137	chr7	155129409	+				chr7:155130499-155131042	N_Shore	INSIG1	27463
cg00030047	0.000132	0.000294	[-0.0004 ; 0.0007]	0.652558	1	no	-++++++--+	0	10	0.597613	chr1	6268790	-	RNF207	NM_207396	Body	chr1:6268820-6269588	N_Shore	RNF207	0
cg00030291	-0.000115	5.8e-05	[-0.0002 ; 0.0000]	0.049415	1	no	+--+--+++-	0	10	0.461924	chr7	8302094	-	ICA1;ICA1;ICA1;ICA1	NM_004968;NM_004968;NM_001136020;NM_022307	5'UTR;1stExon;TSS1500;TSS1500	chr7:8301031-8302252	Island	ICA1	0
cg00030296	-9.4e-05	0.000173	[-0.0004 ; 0.0002]	0.584799	1	no	-+---++--+	0	10	0.59699	chr17	75318732	-	SEPT9;SEPT9;SEPT9	NM_001113492;NM_001113491;NM_006640	5'UTR;Body;Body		OpenSea	SEPTIN9	0
cg00030420	0.000659	0.000228	[ 0.0002 ; 0.0011]	0.00388	1	no	--+++--+-+	0.148828	10	0.306067	chr5	140683772	+	SLC25A2	NM_031947	TSS200	chr5:140683195-140683773	Island	SLC25A2	159
cg00030422	1e-06	7e-06	[ 0.0000 ; 0.0000]	0.922671	1	no	+------++-	0.495236	10	0.037196	chr3	38080704	+	DLEC1;DLEC1;DLEC1;DLEC1	NM_007335;NM_007337;NM_007337;NM_007335	5'UTR;5'UTR;1stExon;1stExon	chr3:38080628-38081187	Island	DLEC1	0
cg00030423	1e-06	9e-06	[ 0.0000 ; 0.0000]	0.914387	1	no	+-----++-?	0	9	0.968531	chr19	29704213	-	UQCRFS1	NM_006003	TSS200	chr19:29703570-29704331	Island	UQCRFS1	76	rs149688333	0.0101
cg00030427	-0.000315	0.000387	[-0.0011 ; 0.0004]	0.414423	1	no	+-++--?---	0.396791	9	0.103134	chr6	169562540	-					OpenSea	THBS2	53333
cg00030432	-1.7e-05	7.2e-05	[-0.0002 ; 0.0001]	0.809356	1	no	-++-+-+---	0	10	0.996803	chr7	100028974	+	MEPCE	NM_019606	1stExon	chr7:100025804-100028002	S_Shore	MEPCE	0
cg00030476	0.000163	0.000108	[ 0.0000 ; 0.0004]	0.13266	1	no	+--++++-+?	0.05143	9	0.392286	chr1	146642035	+	PRKAB2	NM_005399	Body	chr1:146643470-146644501	N_Shore	PRKAB2	0	rs57570045	0.032022
cg00030501	0.000188	0.000228	[-0.0003 ; 0.0006]	0.409792	1	no	-+-++--++-	0.476666	10	0.045713	chr1	223181473	-					OpenSea	DISP1	2135
cg00030508	-5.7e-05	4.4e-05	[-0.0001 ; 0.0000]	0.202234	1	no	-+++---?-+	0	9	0.508686	chr6	30139542	+	TRIM15	NM_033229	Body	chr6:30139718-30140263	N_Shore	TRIM15	0
cg00030523	3.3e-05	0.000107	[-0.0002 ; 0.0002]	0.756037	1	no	+++-+--+-+	0	10	0.931803	chr12	97885353	+	RMST;MIR1251	NR_024037;NR_031653	Body;TSS1500		OpenSea	RMST	0
cg00030588	0.000267	0.000241	[-0.0002 ; 0.0007]	0.268233	1	no	+--++--+??	0	8	0.501742	chr16	87100811	+					OpenSea	C16orf95	235591	rs17770116	0.225264
cg00030604	-6.8e-05	0.00014	[-0.0003 ; 0.0002]	0.629354	1	no	++-+++-++-	0	10	0.684088	chr1	2379831	-					OpenSea	PLCH2	27921
cg00030627	0.001306	0.000365	[ 0.0006 ; 0.0020]	0.000344	1	no	++++--++++	0.655805	10	0.001932	chr10	131811605	-				chr10:131813042-131813277	N_Shore	EBF3	49513
cg00030682	-1.4e-05	5.5e-05	[-0.0001 ; 0.0001]	0.795833	1	no	-+++-+--+-	0	10	0.947955	chr16	16175602	-	ABCC1;ABCC1;ABCC1;ABCC1;ABCC1	NM_019862;NM_019898;NM_019899;NM_004996;NM_019900	Body;Body;Body;Body;Body		OpenSea	ABCC1	0
cg00030774	4e-05	4.9e-05	[-0.0001 ; 0.0001]	0.420494	1	no	++++?+-+--	0.431439	9	0.079944	chr15	29432143	-	FAM189A1	NM_015307	Body		OpenSea	FAM189A1	0
cg00030795	-4e-06	7e-06	[ 0.0000 ; 0.0000]	0.515071	1	no	+++----+-?	0.023711	9	0.414725	chr6	33422380	-	ZBTB9;ZBTB9	NM_152735;NM_152735	5'UTR;1stExon	chr6:33422046-33422530	Island	ZBTB9	0	rs144407262	0.0151
cg00030807	0.000463	0.000447	[-0.0004 ; 0.0013]	0.300288	1	no	-+?+-+-+-+	0	9	0.517098	chr8	1786072	-	ARHGEF10	NM_014629	5'UTR		OpenSea	ARHGEF10	0
cg00030816	-1.6e-05	1.8e-05	[-0.0001 ; 0.0000]	0.390925	1	no	--+-----+-	0	10	0.566226	chr1	145507504	-	RBM8A	NM_005105	TSS200	chr1:145507588-145507931	N_Shore	NBPF20	0
cg00030909	-2e-06	8.8e-05	[-0.0002 ; 0.0002]	0.981496	1	no	?+----+-++	0.079533	9	0.369008	chr17	47112296	+	IGF2BP1;IGF2BP1	NM_006546;NM_001160423	Body;Body	chr17:47113256-47113490	N_Shore	IGF2BP1	0
cg00031013	-9.1e-05	0.000105	[-0.0003 ; 0.0001]	0.388812	1	no	----+-+++-	0.185988	10	0.271866	chr17	7757933	-	KDM6B;TMEM88	NM_001080424;NM_203411	3'UTR;TSS1500	chr17:7758607-7758980	N_Shore	KDM6B	0
cg00031063	-2.3e-05	6.3e-05	[-0.0001 ; 0.0001]	0.71098	1	no	++--+-+--+	0	10	0.770465	chr1	17303752	-	MFAP2;MFAP2;MFAP2;MFAP2	NM_017459;NM_001135248;NM_002403;NM_001135247	Body;Body;Body;Body	chr1:17306551-17307363	N_Shelf	MFAP2	0
cg00031105	0.00011	0.000187	[-0.0003 ; 0.0005]	0.554589	1	no	++-+++-+--	0.453079	10	0.057953	chr6	33166117	-	RXRB	NM_021976	Body	chr6:33167885-33168715	N_Shore	RXRB	0
cg00031162	-0.000181	0.000164	[-0.0005 ; 0.0001]	0.269786	1	no	-+--+++---	0	10	0.815223	chr17	7453377	-	TNFSF12;TNFSF12-TNFSF13	NM_003809;NM_172089	Body;Body	chr17:7452150-7452645	S_Shore	TNFSF12-TNFSF13	0
cg00031165	-1.2e-05	1.6e-05	[ 0.0000 ; 0.0000]	0.435561	1	no	-+-+--+-+?	0.179005	9	0.283435	chr7	87258360	+	RUNDC3B;ABCB1;RUNDC3B;RUNDC3B	NM_001134406;NM_000927;NM_001134405;NM_138290	Body;5'UTR;Body;Body	chr7:87256958-87258444	Island	ABCB1	0	rs2157928	0.042462
cg00031187	-0.000204	0.000177	[-0.0006 ; 0.0001]	0.250211	1	no	----++-+--	0	10	0.853499	chr12	31522997	-					OpenSea	DENND5B	12158
cg00031256	-4e-06	7e-06	[ 0.0000 ; 0.0000]	0.561534	1	no	+-+--+----	0	10	0.510625	chr6	2842255	-	SERPINB1	NM_030666	TSS200	chr6:2841810-2842273	Island	SERPINB1	0
cg00031277	0.000113	0.000164	[-0.0002 ; 0.0004]	0.493099	1	no	-++-+++-++	0.311265	10	0.159579	chr4	101943443	+					OpenSea	PPP3CA	1142
cg00031303	-3.5e-05	2.6e-05	[-0.0001 ; 0.0000]	0.173628	1	no	--++-+?--?	0	8	0.564229	chr3	195681400	+				chr3:195681288-195681563	Island	SDHAP1	5390
cg00031340	-2.2e-05	2e-05	[-0.0001 ; 0.0000]	0.276676	1	no	+-----++--	0.448712	10	0.06039	chr16	81130212	-	GCSH;LOC100329108;GCSH	NR_033249;NR_033247;NM_004483	TSS1500;TSS1500;TSS1500	chr16:81129361-81130218	Island	GCSH	231
cg00031346	7.9e-05	0.000238	[-0.0004 ; 0.0005]	0.739766	1	no	-+--++-+--	0	10	0.872798	chr6	168478519	+	FRMD1	NM_024919	Body	chr6:168479566-168479809	N_Shore	FRMD1	0
cg00031402	-0.000376	0.000212	[-0.0008 ; 0.0000]	0.075681	1	no	+-++---+--	0.453418	10	0.057766	chr10	73612154	+	PSAP;PSAP;PSAP	NM_002778;NM_001042465;NM_001042466	TSS1500;TSS1500;TSS1500	chr10:73610661-73611145	S_Shore	PSAP	1071
cg00031443	2.2e-05	3.4e-05	[ 0.0000 ; 0.0001]	0.514013	1	no	++--+---??	0.087348	8	0.362594	chr19	7599076	-	PNPLA6;PNPLA6;PNPLA6;PNPLA6;PNPLA6	NM_006702;NM_001166111;NM_006702;NM_001166112;NM_001166113	5'UTR;TSS1500;1stExon;TSS200;TSS1500	chr19:7598413-7601008	Island	PNPLA6	0	rs560849	0.367019
cg00031456	-1.5e-05	6e-06	[ 0.0000 ; 0.0000]	0.017854	1	no	+--+--+++-	0.738896	10	7.39e-05	chr1	109234919	-	PRPF38B	NM_018061	TSS200	chr1:109234788-109235161	Island	PRPF38B	11
cg00031476	6e-06	3.6e-05	[-0.0001 ; 0.0001]	0.872258	1	no	-++--++++-	0.183125	10	0.274505	chr2	28114244	-	BRE;RBKS;LOC100302650;BRE;BRE;BRE;BRE	NM_199193;NM_022128;NR_028308;NM_199192;NM_199194;NM_199191;NM_004899	5'UTR;TSS1500;TSS1500;5'UTR;5'UTR;5'UTR;5'UTR	chr2:28113060-28113764	S_Shore	BABAM2	0
cg00031491	-2.9e-05	0.00019	[-0.0004 ; 0.0003]	0.878256	1	no	++--++-+--	0.474403	10	0.046818	chr6	31837439	-	SLC44A4	NM_025257	Body		OpenSea	SLC44A4	0
cg00031663	3e-06	6e-06	[ 0.0000 ; 0.0000]	0.632443	1	no	+-+-++-+--	0.319729	10	0.152471	chr19	10654640	-	ATG4D	NM_032885	TSS200	chr19:10654228-10655042	Island	ATG4D	0
cg00031708	-1.9e-05	7.4e-05	[-0.0002 ; 0.0001]	0.797096	1	no	-++--++-+-	0	10	0.533391	chr7	23051361	-	FAM126A	NM_032581	5'UTR	chr7:23052971-23054002	N_Shore	FAM126A	0
cg00031722	-5.5e-05	9.3e-05	[-0.0002 ; 0.0001]	0.550655	1	no	-+?+---+-+	0.174993	9	0.286948	chr8	57361263	-				chr8:57358126-57359415	S_Shore	PENK	1980
cg00031759	-3.1e-05	2.6e-05	[-0.0001 ; 0.0000]	0.24087	1	no	+--+?++?--	0.463517	8	0.070949	chr13	32889534	-	BRCA2	NM_000059	TSS200	chr13:32889533-32889900	Island	BRCA2	81
cg00031779	-0.000279	0.000185	[-0.0006 ; 0.0001]	0.130139	1	no	-++---+---	0	10	0.494043	chr18	56296243	+	ALPK2	NM_052947	TSS200		OpenSea	ALPK2	53
cg00031896	-0.000114	0.000117	[-0.0003 ; 0.0001]	0.330436	1	no	-----++--+	0	10	0.593151	chr12	122020205	-	KDM2B	NM_032590	TSS1500	chr12:122018170-122018457	S_Shore	KDM2B	1284
cg00031967	-1.3e-05	1e-05	[ 0.0000 ; 0.0000]	0.192737	1	no	+---?--?+-	0	8	0.882783	chr7	43769114	-	C7orf44	NM_018224	TSS200	chr7:43768814-43769479	Island	COA1	0
cg00031973	-0.000347	0.000232	[-0.0008 ; 0.0001]	0.134341	1	no	---+?-+?-?	0	7	0.769859	chr7	47783848	+					OpenSea	LINC00525	17224	rs73325886	0.029735
cg00032036	1.6e-05	3.3e-05	[ 0.0000 ; 0.0001]	0.620368	1	no	----?+-?+-	0	8	0.753999	chr19	7600417	+	PNPLA6;PNPLA6;PNPLA6;PNPLA6;PNPLA6	NM_001166113;NM_006702;NM_001166114;NM_001166112;NM_001166111	5'UTR;5'UTR;TSS200;5'UTR;5'UTR	chr19:7598413-7601008	Island	PNPLA6	0
cg00032192	-3.5e-05	2.8e-05	[-0.0001 ; 0.0000]	0.213704	1	no	----?-++++	0.129188	9	0.326781	chr19	12818196	+	SNORD41;TNPO2;TNPO2;TNPO2	NR_002751;NM_001136195;NM_013433;NM_001136196	TSS1500;Body;Body;Body		OpenSea	TNPO2	0
cg00032205	0.000864	0.000504	[-0.0001 ; 0.0019]	0.086454	1	no	--+-?-+?++	0	8	0.567602	chr8	98290372	+	TSPYL5	NM_033512	TSS200	chr8:98289604-98290404	Island	TSPYL5	195
cg00032227	-1.7e-05	8e-06	[ 0.0000 ; 0.0000]	0.030793	1	no	+-+----+--	0	10	0.804177	chr17	72772512	+	TMEM104;NAT9	NM_017728;NM_015654	TSS200;TSS200	chr17:72772244-72772692	Island	NAT9	41
cg00032246	-3.9e-05	4.3e-05	[-0.0001 ; 0.0000]	0.362909	1	no	-+---++-??	0.184636	8	0.28383	chr17	33913953	+	AP2B1;AP2B1	NM_001030006;NM_001282	TSS1500;TSS1500		OpenSea	AP2B1	327	rs28384428	0.095431
cg00032308	8e-05	0.000106	[-0.0001 ; 0.0003]	0.451233	1	no	++-++-+++-	0	10	0.875364	chr6	123107591	+				chr6:123110288-123110878	N_Shelf	FABP7	2372
cg00032366	0.000228	0.000166	[-0.0001 ; 0.0006]	0.169989	1	no	+-++++-+--	0.294799	10	0.173659	chr19	5692159	-	LONP1	NM_004793	Body	chr19:5690127-5692213	Island	LONP1	0
cg00032419	0	1.1e-05	[ 0.0000 ; 0.0000]	0.999551	1	no	+-+-?-+???	0	6	0.869761	chr17	27895566	-	TP53I13	NM_138349	TSS200	chr17:27893086-27896078	Island	TP53I13	171	rs497993	0.301222
cg00032490	-0.000288	0.0007	[-0.0017 ; 0.0011]	0.681254	1	no	-+?--?+++-	0	8	0.553575	chr12	131402349	-					OpenSea	ADGRD1	36101
cg00032609	0.000326	0.000108	[ 0.0001 ; 0.0005]	0.002516	1	no	++++++++++	0	10	0.779265	chr20	57606607	-	ATP5E;ATP5E	NM_001001977;NM_006886	Body;Body	chr20:57607045-57607782	N_Shore	SLMO2-ATP5E	0
cg00032610	1.6e-05	4.6e-05	[-0.0001 ; 0.0001]	0.736678	1	no	+++++-+--+	0	10	0.625676	chr8	711064	-					OpenSea		0
cg00032643	0	4.3e-05	[-0.0001 ; 0.0001]	0.998698	1	no	---+-+-?++	0.450576	9	0.068272	chr1	3700680	+	LRRC47	NM_020710	Body	chr1:3703672-3703908	N_Shelf	LRRC47	0
cg00032664	-3.1e-05	3.6e-05	[-0.0001 ; 0.0000]	0.393739	1	no	--+++++---	0.005608	10	0.432602	chr3	125237438	-	SNX4	NM_003794	Body	chr3:125238496-125239201	N_Shore	SNX4	0
cg00032686	2e-06	9e-06	[ 0.0000 ; 0.0000]	0.820141	1	no	+-+-?--?+?	0	7	0.610777	chr4	1005072	-	FGFRL1;FGFRL1;FGFRL1	NM_001004358;NM_021923;NM_001004356	TSS1500;TSS1500;TSS1500	chr4:1003106-1005455	Island	FGFRL1	0	rs181897613	0.027
cg00032701	-0.000206	0.00017	[-0.0005 ; 0.0001]	0.223607	1	no	-++-?+-?--	0.019268	8	0.414702	chr19	7911195	-	EVI5L;EVI5L	NM_145245;NM_001159944	5'UTR;TSS200	chr19:7912629-7912895	N_Shore	EVI5L	0
cg00032756	0.000649	0.000214	[ 0.0002 ; 0.0011]	0.002429	1	no	--+++-++++	0.388217	10	0.099183	chr12	45268999	+	NELL2;NELL2;NELL2;NELL2;NELL2	NM_001145110;NM_001145107;NM_006159;NM_001145108;NM_001145109	Body;Body;Body;Body;Body	chr12:45269830-45270835	N_Shore	NELL2	0
cg00032789	7e-06	1.7e-05	[ 0.0000 ; 0.0000]	0.679669	1	no	---+-++++-	0.153059	10	0.302183	chr3	49377369	+	USP4;USP4	NM_003363;NM_199443	1stExon;1stExon	chr3:49377340-49377854	Island	USP4	0
cg00032805	5.3e-05	5.7e-05	[-0.0001 ; 0.0002]	0.35298	1	no	++++--?-++	0.409741	9	0.094176	chr4	165304473	+	MARCH1	NM_001166373	TSS200	chr4:165304328-165305177	Island	MARCHF1	65
cg00032852	3.3e-05	2.6e-05	[ 0.0000 ; 0.0001]	0.211907	1	no	+++-+--++-	0	10	0.545387	chr7	132767132	+	CHCHD3	NM_017812	TSS1500	chr7:132766509-132767096	S_Shore	CHCHD3	303
cg00032879	-7e-05	0.000217	[-0.0005 ; 0.0004]	0.746118	1	no	+??--+-++-	0	8	0.828021	chr1	2304264	-	MORN1	NM_024848	Body	chr1:2304159-2304376	Island	MORN1	0
cg00032884	0.00039	0.000267	[-0.0001 ; 0.0009]	0.14344	1	no	-+-++++++?	0	9	0.79314	chr2	48540671	-	FOXN2	NM_002158	TSS1500	chr2:48541252-48542587	N_Shore	FOXN2	1122	rs77966862	0.014757
cg00032912	-0.000276	0.000162	[-0.0006 ; 0.0000]	0.088391	1	no	-++---+--+	0.312087	10	0.158884	chr15	96887529	+				chr15:96887415-96887616	Island	NR2F2	4036
cg00032959	-0.000245	0.000245	[-0.0007 ; 0.0002]	0.316571	1	no	+---+--+--	0.360844	10	0.119471	chr16	71326879	+				chr16:71323115-71323514	S_Shelf	CMTR2	3365
cg00033155	0.000204	0.000207	[-0.0002 ; 0.0006]	0.323822	1	no	-+-+++-++-	0	10	0.444215	chr2	110925418	+	NPHP1;NPHP1;NPHP1;NPHP1	NM_001128179;NM_207181;NM_000272;NM_001128178	Body;Body;Body;Body		OpenSea	NPHP1	0
cg00033165	-8.6e-05	0.000113	[-0.0003 ; 0.0001]	0.446469	1	no	-+---+-++-	0	10	0.964845	chr4	169952114	-					OpenSea	CBR4	20645
cg00033220	-3.1e-05	1.8e-05	[-0.0001 ; 0.0000]	0.080856	1	no	++-++--+--	0.046503	10	0.397781	chr18	3451606	-	TGIF1;TGIF1;TGIF1;TGIF1;TGIF1;TGIF1;TGIF1;TGIF1;TGIF1	NM_174886;NM_173208;NM_173210;NM_170695;NM_173209;NM_170695;NM_003244;NM_173207;NM_173210	5'UTR;Body;5'UTR;1stExon;5'UTR;5'UTR;Body;Body;1stExon	chr18:3448006-3452360	Island	TGIF1	0
cg00033304	0.000152	0.000209	[-0.0003 ; 0.0006]	0.466649	1	no	-++++--+-+	0.452237	10	0.058419	chr3	185302692	+	SENP2	NM_021627	TSS1500	chr3:185303822-185304497	N_Shore	SENP2	0
cg00033334	-1.5e-05	4.4e-05	[-0.0001 ; 0.0001]	0.727147	1	no	-++---++--	0	10	0.695372	chr12	123877320	+	SETD8	NM_020382	Body	chr12:123873794-123874597	S_Shelf	KMT5A	0
cg00033371	2.6e-05	1.5e-05	[ 0.0000 ; 0.0001]	0.085386	1	no	++-++-+--+	0.440755	10	0.064962	chr19	4956786	+	UHRF1;UHRF1	NM_013282;NM_001048201	Body;Body	chr19:4954453-4954870	S_Shore	UHRF1	0
cg00033457	9e-06	9e-06	[ 0.0000 ; 0.0000]	0.285924	1	no	-++-++++-+	0	10	0.72574	chr8	74884507	-	TCEB1	NM_005648	TSS200	chr8:74884234-74884602	Island	ELOC	0
cg00033490	-0.000258	0.000272	[-0.0008 ; 0.0003]	0.342674	1	no	----+--++-	0	10	0.688376	chr7	87027887	+	CROT;CROT	NM_021151;NM_001143935	Body;Body		OpenSea	CROT	0
cg00033516	-4.5e-05	2.5e-05	[-0.0001 ; 0.0000]	0.07545	1	no	----?-+???	0	6	0.915888	chr4	38666773	-	FLJ13197;KLF3	NR_026804;NM_016531	TSS1500;5'UTR	chr4:38664649-38666531	S_Shore	KLF3	0	rs28656945	0.142466
cg00033533	-2e-06	1.7e-05	[ 0.0000 ; 0.0000]	0.913933	1	no	+-+--+--++	0	10	0.900013	chr9	35116375	-	KIAA1539	NM_025182	TSS1500	chr9:35115701-35116446	Island	FAM214B	481
cg00033551	-1.7e-05	1.7e-05	[ 0.0000 ; 0.0000]	0.325979	1	no	---+-++-++	0	10	0.776437	chr16	4738568	-	MGRN1;MGRN1;MGRN1;MGRN1	NM_001142291;NM_015246;NM_001142290;NM_001142289	3'UTR;Body;3'UTR;Body		OpenSea	MGRN1	0
cg00033643	0	1.4e-05	[ 0.0000 ; 0.0000]	0.988386	1	no	---+--++??	0	8	0.814229	chr7	134001901	-	SLC35B4	NM_032826	TSS200	chr7:134001207-134001982	Island	SLC35B4	73	rs1646724	0.443616
cg00033666	-0.000253	0.000166	[-0.0006 ; 0.0001]	0.128522	1	no	--+---+-+-	0	10	0.641362	chr15	96887043	-				chr15:96887415-96887616	N_Shore	NR2F2	3550
cg00033668	1e-06	6e-06	[ 0.0000 ; 0.0000]	0.921219	1	no	+-----++-+	0	10	0.841916	chr12	15942561	+	EPS8	NM_004447	TSS200	chr12:15941718-15942740	Island	EPS8	50
cg00033703	-8.8e-05	0.000113	[-0.0003 ; 0.0001]	0.436415	1	no	--?+-++?+?	0.091597	7	0.358925	chr15	63566255	-				chr15:63569296-63570100	N_Shelf	APH1B	3492
cg00033773	-5.2e-05	0.000108	[-0.0003 ; 0.0002]	0.632495	1	no	+++-+--+-+	0	10	0.759511	chr19	12779366	-	MORG1;MORG1;C19orf56;MORG1	NM_032332;NM_001099737;NM_016145;NR_029375	TSS1500;5'UTR;Body;Body	chr19:12779795-12781094	N_Shore	WDR83	0
cg00033806	-0.000284	0.000318	[-0.0009 ; 0.0003]	0.370691	1	no	++---+----	0	10	0.765521	chr8	143356113	+	TSNARE1	NM_145003	Body	chr8:143359844-143360110	N_Shelf	TSNARE1	0
cg00033834	0.000363	0.00021	[ 0.0000 ; 0.0008]	0.083791	1	no	++-+++-+++	0.457022	10	0.055798	chr10	135018844	+	KNDC1	NM_152643	Body	chr10:135018677-135019084	Island	KNDC1	0
cg00033909	-3.6e-05	0.000147	[-0.0003 ; 0.0003]	0.807788	1	no	-+-+??-+++	0	8	0.699628	chr7	9674902	+	PER4	NR_002790	Body		OpenSea	PER3P1	0
cg00033915	-9.9e-05	6.9e-05	[-0.0002 ; 0.0000]	0.153679	1	no	-----?+-??	0	7	0.700001	chr19	7504569	-	ARHGEF18;ARHGEF18	NM_015318;NM_001130955	5'UTR;TSS200	chr19:7504923-7505186	N_Shore	ARHGEF18	0	rs8110777	0.366969
cg00034003	-0.000147	0.000185	[-0.0005 ; 0.0002]	0.425956	1	no	-+-+-+--??	0	8	0.508631	chr16	88779146	-	CTU2;CTU2	NM_001012759;NM_001012762	Body;Body	chr16:88781806-88782517	N_Shelf	CTU2	0	rs2290895	0.13993
cg00034019	-2e-06	6e-06	[ 0.0000 ; 0.0000]	0.786062	1	no	+---+--+--	0.074539	10	0.373213	chr6	42018228	+	TAF8	NM_138572	TSS200	chr6:42018139-42018604	Island	TAF8	21
cg00034039	2.1e-05	2.6e-05	[ 0.0000 ; 0.0001]	0.404772	1	no	++-++-++--	0.30552	10	0.164455	chr9	74526266	+	C9orf85;FAM108B1;FAM108B1	NM_182505;NM_016014;NM_001025780	TSS200;TSS200;TSS200	chr9:74525249-74526679	Island	ABHD17B	117
cg00034076	-7.4e-05	6.4e-05	[-0.0002 ; 0.0001]	0.250867	1	no	--+---+++-	0.436718	10	0.067347	chr8	85096037	+	RALYL;RALYL;RALYL;RALYL;RALYL	NM_173848;NM_001100391;NM_001100392;NM_001100393;NM_173848	5'UTR;TSS1500;5'UTR;5'UTR;1stExon	chr8:85096759-85097247	N_Shore	RALYL	0
cg00034101	-9.5e-05	0.00015	[-0.0004 ; 0.0002]	0.525326	1	no	+------+??	0	8	0.732509	chr1	40098595	-	HEYL	NM_014571	Body		OpenSea	HEYL	0	rs1148944	0.185101
cg00034130	2.1e-05	2.8e-05	[ 0.0000 ; 0.0001]	0.450863	1	no	---+++++++	0	10	0.775635	chr11	3862931	-	RHOG	NM_001665	TSS1500	chr11:3861855-3862996	Island	RHOG	717
cg00034154	-0.00018	0.000374	[-0.0009 ; 0.0006]	0.629972	1	no	--?+-?+?-?	0.057147	6	0.380025	chr19	10337163	+	S1PR2	NM_004230	5'UTR	chr19:10334618-10335511	S_Shore	S1PR2	0
cg00034336	-0.000206	0.000231	[-0.0007 ; 0.0002]	0.372391	1	no	++----+-??	0.634783	8	0.007681	chr2	8684126	+					OpenSea	ID2	137985	rs752225	0.110251
cg00034376	2.1e-05	1.1e-05	[ 0.0000 ; 0.0000]	0.051517	1	no	--+-+--++-	0.12419	10	0.328592	chr2	64068959	-	UGP2;UGP2	NM_006759;NM_001001521	TSS200;5'UTR	chr2:64067892-64068906	S_Shore	UGP2	0
cg00034416	0	7e-06	[ 0.0000 ; 0.0000]	0.967488	1	no	++++-+-+--	0	10	0.624763	chr1	155278724	-	FDPS;FDPS;FDPS;FDPS;FDPS;FDPS	NM_001135822;NM_002004;NM_001135821;NM_002004;NM_001135822;NM_001135821	5'UTR;1stExon;1stExon;5'UTR;1stExon;5'UTR	chr1:155278407-155278743	Island	FDPS	0
cg00034433	1.3e-05	2.3e-05	[ 0.0000 ; 0.0001]	0.570124	1	no	----+-++??	0	8	0.568682	chr1	224803837	-	CNIH3	NM_152495	TSS1500	chr1:224803637-224805314	Island	CNIH3	340	rs1566386	0.228976
cg00034555	-6e-06	1e-05	[ 0.0000 ; 0.0000]	0.559977	1	no	----+++---	0.140729	10	0.313491	chr19	14202331	-	SAMD1	NM_138352	TSS1500		OpenSea	PRKACA	174
cg00034559	3.4e-05	0.000197	[-0.0004 ; 0.0004]	0.863271	1	no	++-+-+++-?	0	9	0.66385	chr2	39892124	+	TMEM178;TMEM178	NM_152390;NM_001167959	TSS1500;TSS1500	chr2:39893121-39893496	N_Shore	TMEM178A	512	rs13383590	0.043875
cg00034574	3.7e-05	3.4e-05	[ 0.0000 ; 0.0001]	0.274146	1	no	-++++-++++	0	10	0.785624	chr20	62397348	+	ZBTB46	NM_025224	Body	chr20:62398409-62398990	N_Shore	ZBTB46	0
cg00034604	-4.8e-05	0.000205	[-0.0004 ; 0.0004]	0.814201	1	no	---+++----	0.013092	10	0.426327	chr8	54787585	+	RGS20	NM_170587	Body	chr8:54789581-54790665	N_Shore	RGS20	0
cg00034611	6.8e-05	0.000205	[-0.0003 ; 0.0005]	0.738558	1	no	++-+++-++-	0	10	0.87942	chr16	89229269	+	C16orf81	NR_024347	Body	chr16:89232410-89232683	N_Shelf	LINC00304	0
cg00034650	5e-06	9e-06	[ 0.0000 ; 0.0000]	0.580964	1	no	-+-++-+-+-	0	10	0.472334	chr17	76987444	-				chr17:76989642-76990039	N_Shelf	CANT1	352
cg00034755	3.9e-05	0.000201	[-0.0004 ; 0.0004]	0.845218	1	no	++-+++----	0.238086	10	0.224096	chr22	50918361	-				chr22:50919453-50920376	N_Shore	ADM2	1622
cg00034769	-1.8e-05	0.000273	[-0.0006 ; 0.0005]	0.947974	1	no	+++--+--++	0.112559	10	0.339151	chr14	98444533	-	C14orf64	NR_015430	TSS200		OpenSea	LINC01550	71
cg00034852	2.6e-05	3.8e-05	[ 0.0000 ; 0.0001]	0.490684	1	no	--+-?++?+?	0	7	0.682338	chr18	77712060	-	PQLC1;PQLC1;PQLC1	NM_025078;NM_001146343;NM_001146345	TSS1500;TSS1500;TSS1500	chr18:77710769-77712454	Island	SLC66A2	406	rs71367561	0.026508
cg00035000	3.2e-05	7.8e-05	[-0.0001 ; 0.0002]	0.676435	1	no	++--+-+--+	0.427084	10	0.07321	chr1	25255003	+	RUNX3;RUNX3	NM_001031680;NM_004350	Body;Body	chr1:25255527-25259005	N_Shore	RUNX3	0
cg00035074	-6.6e-05	5.7e-05	[-0.0002 ; 0.0000]	0.250871	1	no	+---+-+---	0.031752	10	0.410488	chr7	2701567	+	TTYH3	NM_025250	3'UTR	chr7:2701330-2701744	Island	TTYH3	0
cg00035197	0.000131	0.000251	[-0.0004 ; 0.0006]	0.601056	1	no	+-+-++-+??	0	8	0.903101	chr16	88962986	+	CBFA2T3;CBFA2T3	NM_175931;NM_005187	Body;Body	chr16:88962670-88963451	Island	CBFA2T3	0	rs28673153	0.053522
cg00035220	-0.000177	0.000466	[-0.0011 ; 0.0007]	0.704431	1	no	+-?-+----+	0	9	0.65502	chr7	158197980	+	PTPRN2;PTPRN2;PTPRN2	NM_002847;NM_130842;NM_130843	Body;Body;Body	chr7:158198545-158198907	N_Shore	PTPRN2	0
cg00035237	0	7e-06	[ 0.0000 ; 0.0000]	0.972048	1	no	+----+-+--	0	10	0.572768	chr1	31538879	+	PUM1;PUM1	NM_001020658;NM_014676	TSS1500;TSS1500	chr1:31538412-31538938	Island	PUM1	115
cg00035249	-5e-06	6e-06	[ 0.0000 ; 0.0000]	0.436477	1	no	----+-?++-	0.649882	9	0.003563	chr1	228270481	-	ARF1;ARF1;ARF1;ARF1;ARF1	NM_001658;NM_001024226;NM_001024227;NM_001024228;NM_001024226	5'UTR;1stExon;TSS1500;TSS1500;5'UTR	chr1:228269729-228271501	Island	ARF1	0
cg00035268	9.9e-05	8.3e-05	[-0.0001 ; 0.0003]	0.234435	1	no	-++--+++++	0	10	0.641181	chr6	168225394	-	C6orf124	NR_027906	Body	chr6:168226063-168228559	N_Shore	AFDN-DT	0
cg00035316	0.001898	0.000434	[ 0.0010 ; 0.0027]	1.24e-05	1	no	+++++++-++	0.176047	10	0.281028	chr2	176993017	+	HOXD8	NM_019558	TSS1500	chr2:176992950-176993186	Island	HOXD8	1403
cg00035326	5e-06	4.8e-05	[-0.0001 ; 0.0001]	0.92384	1	no	--++?--?+-	0.374658	8	0.130383	chr10	135208356	-	MTG1	NM_138384	Body	chr10:135207467-135208073	S_Shore	MTG1	0
cg00035347	0.000217	0.000226	[-0.0002 ; 0.0007]	0.336557	1	no	++++-+-++-	0	10	0.634594	chr10	104953608	+	NT5C2;NT5C2	NM_012229;NM_001134373	TSS1500;TSS1500	chr10:104952242-104953232	S_Shore	NT5C2	544
cg00035453	4.9e-05	3.2e-05	[ 0.0000 ; 0.0001]	0.130293	1	no	--?-+++-++	0.517269	9	0.034883	chr12	46122355	+	ARID2;LOC400027	NM_152641;NR_028408	TSS1500;TSS1500	chr12:46120726-46124104	Island	LINC00938	650
cg00035623	-0.000193	9.2e-05	[-0.0004 ; 0.0000]	0.035891	1	no	--+--+-+--	0	10	0.486287	chr19	55919836	+	UBE2S	NM_014501	TSS1500	chr19:55918699-55919816	S_Shore	UBE2S	510
cg00035630	0.000185	0.000319	[-0.0004 ; 0.0008]	0.562372	1	no	+++----+-+	0	10	0.663728	chr11	33036664	-	DEPDC7;DEPDC7	NM_139160;NM_001077242	TSS1500;TSS1500	chr11:33037206-33037917	N_Shore	DEPDC7	744
cg00035636	0.00019	9.1e-05	[ 0.0000 ; 0.0004]	0.037448	1	no	++--++++??	0	8	0.691701	chr13	21900591	+				chr13:21900425-21900637	Island	MIPEPP3	0	rs11620586	0.400273
cg00035673	-4.4e-05	5.1e-05	[-0.0001 ; 0.0001]	0.379309	1	no	-+--++--+-	0.408399	10	0.08525	chr6	33287504	+	DAXX;DAXX;DAXX;DAXX	NM_001141969;NR_024517;NM_001350;NM_001141970	Body;Body;Body;Body	chr6:33288733-33289008	N_Shore	DAXX	0
cg00035812	-2.5e-05	1.4e-05	[-0.0001 ; 0.0000]	0.073998	1	no	--++---+--	0.58027	10	0.010825	chr2	204193378	-	ABI2	NM_005759	Body	chr2:204192655-204193740	Island	ABI2	0
cg00035847	9e-06	1.7e-05	[ 0.0000 ; 0.0000]	0.597477	1	no	--++++-++-	0.028036	10	0.413664	chr1	29557016	-	MECR;MECR	NM_016011;NM_001024732	Body;5'UTR	chr1:29557220-29557627	N_Shore	MECR	0
cg00035889	3.5e-05	3.2e-05	[ 0.0000 ; 0.0001]	0.269401	1	no	+-+++--+-+	0.013427	10	0.426045	chr4	38689910	-	KLF3	NM_016531	Body	chr4:38690308-38690605	N_Shore	KLF3	0
cg00035923	9.8e-05	0.000138	[-0.0002 ; 0.0004]	0.476277	1	no	+++++----+	0	10	0.876791	chr7	1104035	-	C7orf50;C7orf50;C7orf50	NM_001134395;NM_032350;NM_001134396	Body;Body;Body	chr7:1105259-1105974	N_Shore	C7orf50	0
cg00035937	0.000157	8.4e-05	[ 0.0000 ; 0.0003]	0.061252	1	no	--+++++-++	0.468224	10	0.049913	chr7	91874085	+	KRIT1;KRIT1;KRIT1;KRIT1;ANKIB1;KRIT1	NM_004912;NM_194456;NM_001013406;NM_194455;NM_019004;NM_194454	5'UTR;5'UTR;5'UTR;5'UTR;TSS1500;5'UTR	chr7:91874781-91875851	N_Shore	KRIT1	0
cg00035945	5.5e-05	3.8e-05	[ 0.0000 ; 0.0001]	0.149009	1	no	--+-+-++++	0	10	0.519029	chr4	75859212	-	PARM1	NM_015393	Body	chr4:75858300-75859931	Island	PARM1	0
cg00035969	-0.0002	0.000176	[-0.0005 ; 0.0001]	0.256731	1	no	-----++---	0	10	0.95894	chr1	112159097	-				chr1:112162204-112162837	N_Shelf	RAP1A	0
cg00035980	0.000731	0.000416	[-0.0001 ; 0.0015]	0.079155	1	no	+++++--++-	0.323326	10	0.14948	chr13	113600332	+				chr13:113597553-113598303	S_Shelf	MCF2L-AS1	21464
cg00036011	-5.5e-05	3.4e-05	[-0.0001 ; 0.0000]	0.10319	1	no	++----+--+	0.297267	10	0.171529	chr6	26271718	+	HIST1H3G;HIST1H2BI	NM_003534;NM_003525	TSS200;TSS1500	chr6:26272470-26272696	N_Shore	H3C8	105
cg00036110	-0.000224	0.000285	[-0.0008 ; 0.0003]	0.432249	1	no	-+--++---+	0	10	0.856191	chr1	40146660	+	HPCAL4	NM_016257	3'UTR	chr1:40149431-40150013	N_Shelf	HPCAL4	0
cg00036119	-0.000134	0.000258	[-0.0006 ; 0.0004]	0.603778	1	no	+++--+++--	0	10	0.836644	chr16	7277833	-	A2BP1;A2BP1;A2BP1	NM_001142334;NM_001142333;NM_018723	Body;Body;Body		OpenSea	RBFOX1	0
cg00036137	0.000347	0.00026	[-0.0002 ; 0.0009]	0.183179	1	no	++++-+-+++	0	10	0.921624	chr19	56688439	+	GALP;GALP	NM_001145546;NM_033106	5'UTR;5'UTR		OpenSea	GALP	0
cg00036258	2e-05	5.1e-05	[-0.0001 ; 0.0001]	0.694874	1	no	--+--+++++	0	10	0.914755	chr16	4029218	+	ADCY9	NM_001116	Body	chr16:4029157-4029413	Island	ADCY9	0
cg00036263	-1e-05	2.3e-05	[-0.0001 ; 0.0000]	0.655127	1	no	+-++-++-??	0	8	0.736713	chr1	245852353	+	KIF26B	NM_018012	Body	chr1:245851177-245852514	Island	KIF26B	0	rs3766648	0.487524
cg00036299	2e-06	0.000279	[-0.0005 ; 0.0005]	0.994728	1	no	++?----+-?	0	8	0.476623	chr16	10277505	+	GRIN2A;GRIN2A	NM_000833;NM_001134407	TSS1500;TSS1500	chr16:10273943-10277424	S_Shore	GRIN2A	893	rs78877858	0.020851
cg00036324	0.000122	0.000189	[-0.0002 ; 0.0005]	0.51933	1	no	++-+-+-++-	0.336851	10	0.138401	chr10	134693667	+				chr10:134692851-134693252	S_Shore	CFAP46	0
cg00036328	2e-05	2.1e-05	[ 0.0000 ; 0.0001]	0.328978	1	no	+-+--+-+++	0	10	0.638682	chr12	123465816	-	ARL6IP4;ARL6IP4;ARL6IP4;ARL6IP4	NM_016638;NM_001002252;NM_018694;NM_001002251	Body;Body;Body;Body	chr12:123464820-123465972	Island	ARL6IP4	0
cg00036347	-0.001025	0.000502	[-0.0020 ; 0.0000]	0.04137	1	no	-+---+-???	0.320218	7	0.183581	chr1	151811923	-	LOC100132111;C2CD4D	NR_024237;NM_001136003	Body;5'UTR	chr1:151812253-151812525	N_Shore	C2CD4D	0	rs7551806	0.475342
cg00036369	1.8e-05	0.00015	[-0.0003 ; 0.0003]	0.904124	1	no	+-?--+-++?	0	8	0.647439	chr3	63988378	+	ATXN7;ATXN7	NM_001128149;NM_000333	3'UTR;3'UTR		OpenSea	ATXN7	0	rs115703220	0.020851
cg00036386	-6e-06	9e-06	[ 0.0000 ; 0.0000]	0.496255	1	no	+----+++++	0.014871	10	0.424829	chr2	74691992	-	MOGS;MOGS	NM_001146158;NM_006302	Body;Body	chr2:74691959-74692657	Island	MOGS	0
cg00036408	0.000432	0.00026	[-0.0001 ; 0.0009]	0.097424	1	no	+++-+++--+	0	10	0.702251	chr17	79316841	-				chr17:79314962-79320653	Island	TMEM105	12366
cg00036440	-9.1e-05	3.3e-05	[-0.0002 ; 0.0000]	0.005866	1	no	--------+-	0.192057	10	0.266274	chr16	3507875	+	NAT15;NAT15;NAT15	NM_001083601;NM_001083600;NM_024845	5'UTR;TSS200;TSS200	chr16:3507545-3508606	Island	NAA60	0
cg00036570	-3.3e-05	8.1e-05	[-0.0002 ; 0.0001]	0.683498	1	no	-+++-+-+-+	0	10	0.698919	chr2	234384319	+	USP40	NM_018218	3'UTR	chr2:234385358-234385730	N_Shore	USP40	0
cg00036585	-4.9e-05	4.2e-05	[-0.0001 ; 0.0000]	0.239845	1	no	++---++-++	0.089211	10	0.36016	chr6	164441131	+					OpenSea	QKI	441502
cg00036588	-3.2e-05	3.5e-05	[-0.0001 ; 0.0000]	0.350901	1	no	-+--+-+?-+	0.506837	9	0.039313	chr20	35275710	-	SLA2;SLA2	NM_032214;NM_175077	TSS1500;TSS1500		OpenSea	SLA2	1090
cg00036599	-6e-05	0.000161	[-0.0004 ; 0.0003]	0.709917	1	no	--?+-+?+++	0.599086	8	0.014659	chr1	150252074	-	C1orf54	NM_024579	Body	chr1:150254365-150254637	N_Shelf	C1orf54	0
cg00036664	0.000316	0.000119	[ 0.0001 ; 0.0005]	0.008117	1	no	+-++-+++++	0.160363	10	0.295469	chr4	185938303	-				chr4:185939222-185942747	N_Shore	HELT	1690
cg00036723	9.6e-05	0.000118	[-0.0001 ; 0.0003]	0.415218	1	no	+-+-++-+--	0	10	0.831215	chr17	32688878	-	CCL1	NM_002981	Body		OpenSea	CCL1	0
cg00036732	1.7e-05	0.000164	[-0.0003 ; 0.0003]	0.919638	1	no	-+++++?++-	0.37461	9	0.119209	chr10	102767507	-	LZTS2	NM_032429	3'UTR	chr10:102766321-102766693	S_Shore	LZTS2	0
cg00036788	0.000708	0.000302	[ 0.0001 ; 0.0013]	0.01924	1	no	-+++?-+?-+	0.493574	8	0.054433	chr4	54974682	+				chr4:54975387-54976202	N_Shore	PDGFRA	0
cg00036871	-0.000106	0.00016	[-0.0004 ; 0.0002]	0.507087	1	no	++--+--+++	0	10	0.785086	chr2	220436894	+	OBSL1;INHA	NM_015311;NM_002191	TSS1500;TSS200	chr2:220434859-220436179	S_Shore	INHA	58
cg00036976	-0.000204	0.000155	[-0.0005 ; 0.0001]	0.187804	1	no	-----++---	0	10	0.670711	chr16	85343281	+					OpenSea	MIR5093	3349
cg00037013	4.2e-05	5.2e-05	[-0.0001 ; 0.0001]	0.426013	1	no	--++-+++-+	0	10	0.829169	chr2	219722536	+				chr2:219723702-219725010	N_Shore	WNT6	2008
cg00037056	0.000535	0.000316	[-0.0001 ; 0.0012]	0.090694	1	no	++++?++?--	0.713909	8	0.000942	chr4	956607	+	DGKQ	NM_001347	Body	chr4:960505-960836	N_Shelf	DGKQ	0
cg00037058	-4e-06	9e-06	[ 0.0000 ; 0.0000]	0.668275	1	no	+-+--++++-	0.144839	10	0.309726	chr2	178977341	+	RBM45	NM_152945	1stExon	chr2:178977078-178977828	Island	RBM45	0
cg00037072	-9e-06	9e-06	[ 0.0000 ; 0.0000]	0.307198	1	no	+-+-?--?--	0	8	0.884382	chr1	25573940	+	C1orf63;C1orf63	NM_020317;NM_020317	5'UTR;1stExon	chr1:25572966-25574521	Island	RSRP1	0
cg00037153	2e-06	2.7e-05	[-0.0001 ; 0.0001]	0.951475	1	no	----++-+--	0.192608	10	0.265767	chr3	128216699	+				chr3:128215212-128216905	Island	GATA2	4668
cg00037186	-3.9e-05	4.7e-05	[-0.0001 ; 0.0001]	0.413662	1	no	--+++++---	0	10	0.742288	chr16	66959402	+	RRAD;RRAD;RRAD;RRAD	NM_004165;NM_001128850;NM_001128850;NM_004165	5'UTR;5'UTR;1stExon;1stExon	chr16:66958733-66959655	Island	RRAD	0
cg00037223	-7.1e-05	8.4e-05	[-0.0002 ; 0.0001]	0.396702	1	no	++---++---	0	10	0.817504	chr16	29821824	-	MAZ;MAZ	NM_001042539;NM_002383	3'UTR;3'UTR	chr16:29823163-29823906	N_Shore	BOLA2	0
cg00037314	5.4e-05	3.4e-05	[ 0.0000 ; 0.0001]	0.106658	1	no	---+++++++	0	10	0.498166	chr19	14274039	-	LPHN1;LPHN1	NM_014921;NM_001008701	Body;Body	chr19:14273429-14274173	Island	LOC100507373	0
cg00037388	-1.4e-05	2.2e-05	[-0.0001 ; 0.0000]	0.520854	1	no	--++++---?	0	9	0.548484	chr2	54951307	+	EML6	NM_001039753	TSS1500	chr2:54950394-54952488	Island	EML6	840	rs76162628	0.011729
cg00037400	0.000554	0.000257	[ 0.0001 ; 0.0011]	0.030944	1	no	++++++++-+	0	10	0.970746	chr16	89642613	-	CPNE7;CPNE7	NM_014427;NM_153636	Body;Body	chr16:89641053-89643415	Island	CPNE7	0
cg00037406	9.1e-05	0.00038	[-0.0007 ; 0.0008]	0.810479	1	no	+++---+++?	0	9	0.970378	chr19	835147	-				chr19:835272-835524	N_Shore	AZU1	3129	rs117993867	0.023872
cg00037441	-1e-06	3.5e-05	[-0.0001 ; 0.0001]	0.971003	1	no	-+-++-++--	0.087568	10	0.361628	chr6	117198428	+	RFX6;RFX6	NM_173560;NM_173560	5'UTR;1stExon	chr6:117198089-117198705	Island	RFX6	0
cg00037450	-1.2e-05	1.1e-05	[ 0.0000 ; 0.0000]	0.287107	1	no	+-?----+--	0	9	0.921348	chr21	45527029	-	PWP2	NM_005049	TSS200	chr21:45526956-45527813	Island	PWP2	177
cg00037457	0.001102	0.000626	[-0.0001 ; 0.0023]	0.07819	1	no	+++--+++++	0	10	0.46221	chr17	59531744	-				chr17:59531723-59535254	Island	TBX4	0
cg00037681	5e-06	6.3e-05	[-0.0001 ; 0.0001]	0.93979	1	no	++--+-+--+	0	10	0.672377	chr12	47610371	+	FAM113B;LOC100233209;FAM113B	NM_138371;NR_026544;NM_138371	5'UTR;TSS200;1stExon		OpenSea	PCED1B	0
cg00037763	6e-06	5.1e-05	[-0.0001 ; 0.0001]	0.904412	1	no	+++--++-+-	0	10	0.981315	chr18	42281763	+	SETBP1;SETBP1	NM_015559;NM_001130110	Body;Body		OpenSea	SETBP1	0
cg00037856	0.000958	0.000418	[ 0.0001 ; 0.0018]	0.022026	1	no	+++-+-?-++	0.455276	9	0.065539	chr3	127633627	+				chr3:127633993-127634588	N_Shore	KBTBD12	689
cg00037930	-6e-06	0.000127	[-0.0003 ; 0.0002]	0.964539	1	no	+-+--+++??	0	8	0.596768	chr13	113445870	-	ATP11A;ATP11A	NM_015205;NM_032189	Body;Body		OpenSea	ATP11A	0	rs57629775	0.075868
cg00037940	2.8e-05	4.1e-05	[-0.0001 ; 0.0001]	0.498615	1	no	---++++++-	0	10	0.825509	chr3	138479285	-	PIK3CB	NM_006219	TSS1500		OpenSea	PIK3CB	1083
cg00037952	-0.000238	0.000166	[-0.0006 ; 0.0001]	0.151345	1	no	--++-++---	0.162492	10	0.29351	chr10	104535276	+	C10orf26;C10orf26	NM_017787;NM_001083913	TSS1500;Body		OpenSea	WBP1L	0
cg00038020	1.5e-05	0.000138	[-0.0003 ; 0.0003]	0.91288	1	no	-+-+---+-+	0	10	0.855007	chr1	223575793	-					OpenSea	CCDC185	6980
cg00038167	2.7e-05	0.000193	[-0.0004 ; 0.0004]	0.888069	1	no	+--+++-++-	0	10	0.735463	chr19	7598438	+	PNPLA6;PNPLA6;PNPLA6;PNPLA6;MCOLN1	NM_001166112;NM_001166111;NM_006702;NM_001166113;NM_020533	TSS1500;TSS1500;TSS1500;TSS1500;Body	chr19:7598413-7601008	Island	MCOLN1	0
cg00038239	-2e-06	1e-05	[ 0.0000 ; 0.0000]	0.857029	1	no	--?+--+--+	0	9	0.534272	chr17	42090466	+	TMEM101	NM_032376	Body	chr17:42091712-42091948	N_Shore	TMEM101	0
cg00038298	2.3e-05	5.1e-05	[-0.0001 ; 0.0001]	0.654127	1	no	+--+-++-++	0.324558	10	0.14846	chr3	49235033	-	CCDC36	NM_178173	TSS1500	chr3:49236567-49237328	N_Shore	IHO1	826
cg00038342	-0.000223	0.000267	[-0.0007 ; 0.0003]	0.403343	1	no	-+----+---	0.106875	10	0.344289	chr2	1651130	-	PXDN	NM_012293	Body	chr2:1651995-1653401	N_Shore	PXDN	0
cg00038436	1.2e-05	2.3e-05	[ 0.0000 ; 0.0001]	0.618532	1	no	---++--++-	0.277043	10	0.18917	chr16	4323541	-	TFAP4	NM_003223	TSS1500	chr16:4321639-4324073	Island	TFAP4	539
cg00038446	0.000122	7.4e-05	[ 0.0000 ; 0.0003]	0.100107	1	no	+------+++	0.229526	10	0.231889	chr1	172635668	+	FASLG	NM_000639	3'UTR		OpenSea	FASLG	0
cg00038584	-2.8e-05	4.8e-05	[-0.0001 ; 0.0001]	0.558762	1	no	-+-+--+-++	0	10	0.952032	chr19	17933300	+	INSL3	NM_005543	TSS1500	chr19:17931951-17932370	S_Shore	INSL3	916
cg00038665	1.5e-05	2.7e-05	[ 0.0000 ; 0.0001]	0.575977	1	no	++-+-++-++	0	10	0.869367	chr4	128798826	+				chr4:128801886-128802696	N_Shelf	PLK4	3188
cg00038675	6.6e-05	0.000307	[-0.0005 ; 0.0007]	0.828331	1	no	+--+++-+??	0.297918	8	0.19026	chr1	152853543	+	SMCP	NM_030663	5'UTR		OpenSea	SMCP	0	rs77107784	0.19777
cg00038711	2.3e-05	5.3e-05	[-0.0001 ; 0.0001]	0.666384	1	no	---+?+-?++	0.379949	8	0.126484	chr8	22014499	+	LGI3	NM_139278	TSS200	chr8:22014152-22014559	Island	LGI3	154
cg00038736	2.2e-05	0.000157	[-0.0003 ; 0.0003]	0.888365	1	no	-++--++--+	0.06626	10	0.380522	chr19	38877134	+	GGN	NM_152657	Body	chr19:38876614-38878950	Island	GGN	0
cg00038857	1.5e-05	0.000452	[-0.0009 ; 0.0009]	0.973559	1	no	--?-+--++-	0.196437	9	0.268151	chr17	32645753	-	CCL8	NM_005623	TSS1500		OpenSea	CCL8	311
cg00038877	3e-05	4.5e-05	[-0.0001 ; 0.0001]	0.504386	1	no	--+-+++--+	0.210583	10	0.249232	chr1	227172604	+	CABC1	NM_020247	Body		OpenSea	COQ8A	0
cg00039016	-0.00024	0.000267	[-0.0008 ; 0.0003]	0.367698	1	no	--++-++---	0	10	0.876923	chr16	87421584	+	FBXO31	NR_024568	Body	chr16:87425137-87426677	N_Shelf	FBXO31	0
cg00039044	-5e-06	7e-06	[ 0.0000 ; 0.0000]	0.480064	1	no	+---++--??	0.037612	8	0.400962	chr4	83351858	-	ENOPH1;ENOPH1;HNRPDL;HNRPDL	NM_021204;NM_021204;NR_003249;NM_031372	1stExon;5'UTR;TSS1500;TSS1500	chr4:83350053-83352459	Island	ENOPH1	0	rs1045250	0.076782
cg00039057	0.000145	0.000173	[-0.0002 ; 0.0005]	0.400313	1	no	-+-+-+-++?	0.192687	9	0.271442	chr22	30162510	+	UCRC;UCRC;ZMAT5;ZMAT5	NM_001003684;NM_013387;NM_019103;NM_001003692	TSS1500;TSS1500;5'UTR;5'UTR	chr22:30162836-30163532	N_Shore	ZMAT5	0	rs73392847	0.018298
cg00039070	-6e-06	1.7e-05	[ 0.0000 ; 0.0000]	0.733703	1	no	++-++----+	0.153995	10	0.301323	chr7	133167057	+	EXOC4;EXOC4	NM_021807;NM_001037126	Body;Body		OpenSea	EXOC4	0
cg00039129	6.3e-05	0.000277	[-0.0005 ; 0.0006]	0.819952	1	no	++--+-++++	0.388786	10	0.098778	chr6	166100251	-					OpenSea	PDE10A	24662
cg00039147	3.3e-05	0.000191	[-0.0003 ; 0.0004]	0.864062	1	no	-+-++++--+	0	10	0.721522	chr17	35194628	-					OpenSea	LHX1	100142
cg00039176	0.000141	0.000154	[-0.0002 ; 0.0004]	0.358417	1	no	+-+-+-++-+	0	10	0.793234	chr5	140753076	+	PCDHGA4;PCDHGA6;PCDHGA1;PCDHGA5;PCDHGB1;PCDHGA6;PCDHGA3;PCDHGA2;PCDHGB2;PCDHGB3	NM_018917;NM_032086;NM_018912;NM_018918;NM_018922;NM_018919;NM_018916;NM_018915;NM_018923;NM_018924	Body;TSS1500;Body;Body;Body;TSS1500;Body;Body;Body;Body	chr5:140753654-140753952	N_Shore	PCDHGA1	0
cg00039177	-3.4e-05	1.5e-05	[-0.0001 ; 0.0000]	0.02028	1	no	--+----+--	0.181785	10	0.27574	chr6	33385850	-	CUTA;CUTA;CUTA;CUTA;CUTA;CUTA;CUTA;CUTA;CUTA	NM_001014433;NM_001014840;NM_001014840;NM_015921;NM_001014838;NM_001014837;NM_015921;NM_001014838;NM_001014837	Body;1stExon;5'UTR;5'UTR;5'UTR;1stExon;1stExon;1stExon;5'UTR	chr6:33385678-33386262	Island	CUTA	0
cg00039326	3.8e-05	0.000154	[-0.0003 ; 0.0003]	0.807406	1	no	---++--+-+	0	10	0.573076	chr1	36615845	+	TRAPPC3	NM_014408	TSS1500	chr1:36614855-36615462	S_Shore	TRAPPC3	0
cg00039441	2.4e-05	2e-05	[ 0.0000 ; 0.0001]	0.220443	1	no	+?+--?++?+	0	7	0.570124	chr2	176957473	-	HOXD13	NM_000523	TSS200	chr2:176957054-176958279	Island	HOXD13	57
cg00039463	8.5e-05	0.00017	[-0.0002 ; 0.0004]	0.616094	1	no	--+--+++++	0	10	0.499403	chr16	3931489	-	CREBBP;CREBBP	NM_004380;NM_001079846	TSS1500;TSS1500	chr16:3930648-3931651	Island	CREBBP	1367
cg00039478	-0.000163	0.000237	[-0.0006 ; 0.0003]	0.492649	1	no	++---+++--	0.455259	10	0.056756	chr16	2347504	-	ABCA3	NM_001089	Body	chr16:2347282-2347636	Island	ABCA3	0
cg00039480	-0.000132	7.7e-05	[-0.0003 ; 0.0000]	0.085344	1	no	-----++--+	0	10	0.594758	chr17	19620267	+	SLC47A2;SLC47A2	NM_001099646;NM_152908	TSS1500;TSS1500	chr17:19617083-19617424	S_Shelf	SLC47A2	0
cg00039489	-0.000743	0.000913	[-0.0025 ; 0.0010]	0.416094	1	no	++?+?--?--	0.499106	7	0.062448	chr16	24712522	+					OpenSea	TNRC6A	28525
cg00039505	1.8e-05	1.7e-05	[ 0.0000 ; 0.0001]	0.288316	1	no	----+-++-+	0	10	0.630656	chr16	85855180	+					OpenSea	COX4I1	14572
cg00039564	6.8e-05	5.3e-05	[ 0.0000 ; 0.0002]	0.197982	1	no	-+?-?-++++	0.206259	8	0.265914	chr7	27780592	-	TAX1BP1;TAX1BP1	NM_006024;NM_001079864	5'UTR;5'UTR	chr7:27779566-27780601	Island	TAX1BP1	0
cg00039627	2e-06	1.9e-05	[ 0.0000 ; 0.0000]	0.928276	1	no	+-++--+++?	0	9	0.905858	chr2	239143216	-				chr2:239140096-239140659	S_Shelf	TARDBPP3	230	rs185241492	0.0421
cg00039793	2e-06	5e-06	[ 0.0000 ; 0.0000]	0.671958	1	no	+-+---++++	0	10	0.597687	chr10	120925308	+	SFXN4	NM_213649	TSS200	chr10:120924785-120925558	Island	SFXN4	103
cg00039794	-1e-05	9e-06	[ 0.0000 ; 0.0000]	0.233806	1	no	--+---+++-	0.308255	10	0.162128	chr2	109403368	-	CCDC138	NM_144978	1stExon	chr2:109402907-109403566	Island	CCDC138	0
cg00039801	-1.8e-05	2.4e-05	[-0.0001 ; 0.0000]	0.457409	1	no	+-++?--?+?	0	7	0.848703	chr17	77788884	+				chr17:77783809-77789842	Island	CBX8	17968
cg00039864	0.000223	0.000275	[-0.0003 ; 0.0008]	0.418537	1	no	-+-++++++-	0.394921	10	0.094453	chr5	177950666	-	COL23A1	NM_173465	Body	chr5:177952110-177952738	N_Shore	COL23A1	0
cg00039960	-5.8e-05	4e-05	[-0.0001 ; 0.0000]	0.146076	1	no	+--+?--?+-	0.532698	8	0.036262	chr17	7142925	+	PHF23	NM_024297	TSS200	chr17:7141121-7143071	Island	PHF23	99
cg00040007	-6e-06	7e-06	[ 0.0000 ; 0.0000]	0.367385	1	no	+-+++-----	0	10	0.647559	chr15	41222276	-	DLL4	NM_019074	Body	chr15:41217789-41223180	Island	DLL4	0
cg00040008	1e-06	2.4e-05	[ 0.0000 ; 0.0000]	0.958997	1	no	----+-+++-	0	10	0.964601	chr4	166128394	-	KLHL2	NM_007246	TSS1500	chr4:166128385-166129255	Island	KLHL2	374
cg00040013	-7.9e-05	0.00021	[-0.0005 ; 0.0003]	0.708979	1	no	???+-?-???	0	3	0.932951	chr1	249168473	-				chr1:249167408-249168010	S_Shore	ZNF692	15157	rs12032643	0.168575
cg00040016	1.7e-05	8.5e-05	[-0.0001 ; 0.0002]	0.837254	1	no	?+--?+-?+-	0	7	0.885399	chr17	57833286	-	TMEM49	NM_030938	Body		OpenSea	VMP1	0
cg00040027	4.2e-05	6.3e-05	[-0.0001 ; 0.0002]	0.501728	1	no	++++-++++?	0	9	0.850204	chr2	172747482	+	SLC25A12	NM_003705	Body	chr2:172750718-172751020	N_Shelf	SLC25A12	0
cg00040047	3.2e-05	4.1e-05	[ 0.0000 ; 0.0001]	0.434149	1	no	+-+-++---+	0	10	0.888893	chr2	162021002	+	TANK;TANK	NM_004180;NM_133484	5'UTR;5'UTR	chr2:162016883-162017331	S_Shelf	TANK	0
cg00040268	0.00048	0.000273	[-0.0001 ; 0.0010]	0.07853	1	no	++++?++?-+	0	8	0.798591	chr7	27152899	-	HOXA3;HOXA3;HOXA3	NM_153631;NM_030661;NM_153632	5'UTR;5'UTR;5'UTR	chr7:27153187-27153647	N_Shore	HOXA3	0
cg00040312	-5.8e-05	0.000196	[-0.0004 ; 0.0003]	0.765609	1	no	-++-+-+--+	0.262647	10	0.201953	chr12	54424679	+	HOXC4;HOXC5	NM_014620;NR_003084	5'UTR;Body	chr12:54424610-54425173	Island	HOXC4	0
cg00040322	-0.000114	0.000111	[-0.0003 ; 0.0001]	0.306459	1	no	+----+-+-?	0.395547	9	0.104013	chr2	11240641	-					OpenSea	FLJ33534	0	rs6705108	0.049451
cg00040367	-5e-06	1e-05	[ 0.0000 ; 0.0000]	0.612971	1	no	+-+----++?	0.044264	9	0.398139	chr1	169337476	+	NME7;BLZF1;BLZF1;NME7	NM_197972;NM_003666;NM_003666;NM_013330	TSS1500;1stExon;5'UTR;TSS1500		OpenSea	BLZF1	0	rs2275300	0.000364
cg00040380	3e-06	7e-06	[ 0.0000 ; 0.0000]	0.723245	1	no	++-+-+-+--	0	10	0.497069	chr1	153963107	-	RPS27	NM_001030	TSS200	chr1:153963227-153963510	N_Shore	RPS27	130
cg00040411	0.000132	0.000335	[-0.0005 ; 0.0008]	0.69353	1	no	---+?+-?-+	0.204897	8	0.267044	chr6	164393165	+				chr6:164393071-164393824	Island	QKI	393536
cg00040423	2.6e-05	3.3e-05	[ 0.0000 ; 0.0001]	0.424001	1	no	++--++++-?	0.004774	9	0.429731	chr6	30293951	-	TRIM39;HCG18;HCG18;TRIM39	NM_021253;NR_024052;NR_024053;NM_172016	TSS1500;Body;Body;TSS1500	chr6:30294169-30295071	N_Shore	HCG18	0	rs28588845	0.010426
cg00040426	7.8e-05	0.000213	[-0.0003 ; 0.0005]	0.712961	1	no	++---+-++-	0.286723	10	0.180676	chr9	138413253	-	LCN1	NM_002297	TSS200		OpenSea	LCN1	29
cg00040427	0.000139	0.000226	[-0.0003 ; 0.0006]	0.538764	1	no	++-+++-++-	0.248815	10	0.214378	chr19	14044197	-	PODNL1;PODNL1;PODNL1	NM_001146254;NM_024825;NM_001146255	Body;Body;Body	chr19:14043645-14044211	Island	PODNL1	0
cg00040446	-0.000157	8.2e-05	[-0.0003 ; 0.0000]	0.056284	1	no	+--++--++-	0.255243	10	0.208589	chr1	40367965	+	MYCL1;MYCL1;MYCL1	NM_005376;NM_001033081;NM_001033082	TSS1500;TSS1500;TSS1500	chr1:40366595-40368213	Island	MYCL	277
cg00040466	-8.7e-05	0.000515	[-0.0011 ; 0.0009]	0.866397	1	no	+-+--+----	0.38402	10	0.102195	chr6	168918597	-	SMOC2;SMOC2	NM_022138;NM_001166412	Body;Body	chr6:168918596-168918902	Island	SMOC2	0
cg00040486	5.2e-05	9.4e-05	[-0.0001 ; 0.0002]	0.580341	1	no	--++-+--+?	0	9	0.485444	chr8	123790743	+				chr8:123792369-123794942	N_Shore	ZHX2	3156	rs73331728	0.035192
cg00040566	8e-05	0.000103	[-0.0001 ; 0.0003]	0.434146	1	no	-+-+-+---+	0	10	0.707466	chr10	131637099	+	EBF3	NM_001005463	Body	chr10:131637098-131637310	Island	EBF3	0
cg00040569	-1.8e-05	3.8e-05	[-0.0001 ; 0.0001]	0.639117	1	no	+-++---+--	0.132942	10	0.320612	chr19	44438813	-				chr19:44439200-44439612	N_Shore	ZNF45	0
cg00040575	-0.000283	0.000146	[-0.0006 ; 0.0000]	0.053542	1	no	-----+--??	0	8	0.911032	chr22	18506180	-	MICAL3;MICAL3;MICAL3	NM_001122731;NM_015241;NM_001136004	5'UTR;5'UTR;5'UTR	chr22:18506419-18507412	N_Shore	MICAL3	0	rs13053861	0.112329
cg00040588	-0.000147	0.000402	[-0.0009 ; 0.0006]	0.714576	1	no	+++---+---	0.477479	10	0.045319	chr1	1290712	-	MXRA8	NM_032348	Body	chr1:1289707-1291126	Island	MXRA8	0
cg00040590	0.000105	0.00029	[-0.0005 ; 0.0007]	0.716078	1	no	----++-+++	0.562312	10	0.014741	chr22	17897985	-				chr22:17897854-17898287	Island	CECR2	0
cg00040708	-6.4e-05	8.6e-05	[-0.0002 ; 0.0001]	0.459293	1	no	---++++--+	0	10	0.797269	chr3	49838627	-	CDH29	NM_001007540	TSS1500	chr3:49840103-49841191	N_Shore	CDHR4	1372
cg00040749	-5e-06	9.5e-05	[-0.0002 ; 0.0002]	0.960081	1	no	-+++--+--+	0.224455	10	0.23652	chr2	62556079	+					OpenSea	B3GNT2	104212
cg00040837	8e-05	0.000105	[-0.0001 ; 0.0003]	0.446588	1	no	-++--++-++	0	10	0.577001	chr1	236081097	+					OpenSea	LYST	34088
cg00040861	-3e-06	1e-05	[ 0.0000 ; 0.0000]	0.737227	1	no	-+--+--+++	0.313727	10	0.157501	chr19	2328391	+	LSM7;SPPL2B;SPPL2B	NM_016199;NM_152988;NM_001077238	Body;TSS1500;TSS1500	chr19:2328364-2329089	Island	SPPL2B	0
cg00040862	0.000286	0.000333	[-0.0004 ; 0.0009]	0.39022	1	no	++++-----+	0	10	0.986404	chr2	1416889	-	TPO;TPO;TPO;TPO	NM_175721;NM_175719;NM_000547;NM_175722	TSS1500;TSS1500;TSS1500;TSS1500		OpenSea	TPO	0
cg00040873	-1.3e-05	7.7e-05	[-0.0002 ; 0.0001]	0.871421	1	no	-+++---+--	0.629656	10	0.003849	chr16	2009157	+	NDUFB10	NM_004548	TSS1500	chr16:2009496-2009919	N_Shore	NDUFB10	358
cg00040945	1e-06	7e-06	[ 0.0000 ; 0.0000]	0.855193	1	no	--+-+--+-+	0	10	0.559358	chr15	83680531	-	C15orf40;C15orf40;C15orf40;C15orf40;C15orf40;C15orf40;C15orf40	NM_001160114;NR_027650;NM_144597;NM_001160113;NM_001160116;NM_001160115;NR_027649	TSS200;TSS200;TSS200;TSS200;TSS200;TSS200;TSS200	chr15:83680007-83680532	Island	C15orf40	137
cg00040986	-1.2e-05	1.6e-05	[ 0.0000 ; 0.0000]	0.452688	1	no	---+-+-?+?	0.325032	8	0.168513	chr1	156956639	+	ARHGEF11;ARHGEF11	NM_014784;NM_198236	Body;Body		OpenSea	ARHGEF11	0	rs74116949	0.020586
cg00041014	-2e-06	3.2e-05	[-0.0001 ; 0.0001]	0.95204	1	no	+++--++-++	0	10	0.457499	chr1	52498044	+	KTI12;TXNDC12;KTI12	NM_138417;NM_015913;NM_138417	3'UTR;Body;1stExon	chr1:52498452-52499505	N_Shore	TXNDC12	0
cg00041047	0.00015	0.000214	[-0.0003 ; 0.0006]	0.48363	1	no	+-?--?+-++	0.333609	8	0.161748	chr19	49828629	+	SLC6A16	NM_014037	TSS200	chr19:49828412-49828668	Island	SLC6A16	154
cg00041084	-1.5e-05	1.5e-05	[ 0.0000 ; 0.0000]	0.321095	1	no	----+-+++-	0.529043	10	0.024274	chr5	64398983	+				chr5:64398699-64399216	Island	ADAMTS6	45578
cg00041270	-0.000161	0.000248	[-0.0006 ; 0.0003]	0.515716	1	no	+----+-+-?	0.560718	9	0.019695	chr4	26016797	-					OpenSea	SMIM20	85295	rs73114232	0.032907
cg00041328	-1.1e-05	7e-06	[ 0.0000 ; 0.0000]	0.115383	1	no	----+-----	0	10	0.931036	chr17	3749806	+	C17orf85;C17orf85	NM_001114118;NM_018553	TSS1500;TSS1500	chr17:3749138-3749778	S_Shore	NCBP3	260
cg00041368	0.001105	0.000436	[ 0.0003 ; 0.0020]	0.011224	1	no	++++-++++-	0.679985	10	0.00091	chr18	3879131	-	DLGAP1	NM_004746	1stExon	chr18:3879202-3880087	N_Shore	DLGAP1	0
cg00041401	-0.000198	0.000161	[-0.0005 ; 0.0001]	0.217773	1	no	-----+--++	0	10	0.551096	chr1	114414408	-	PTPN22;PTPN22	NM_012411;NM_015967	TSS200;TSS200		OpenSea	AP4B1-AS1	0
cg00041467	-4e-05	3.2e-05	[-0.0001 ; 0.0000]	0.2127	1	no	---+?+-?+-	0.145506	8	0.31597	chr2	122494276	+	MKI67IP	NM_032390	Body	chr2:122494108-122494494	Island	NIFK	0
cg00041575	3e-06	0.000224	[-0.0004 ; 0.0004]	0.988825	1	no	++---+++++	0.356075	10	0.123153	chr11	2322741	+	C11orf21;TSPAN32;C11orf21	NR_024621;NM_139022;NM_001142946	Body;TSS1500;Body		OpenSea	C11orf21	0
cg00041599	7e-06	1.8e-05	[ 0.0000 ; 0.0000]	0.714498	1	no	+-+-++-+--	0	10	0.898516	chr5	176240038	+	UNC5A	NM_133369	Body	chr5:176236761-176238081	S_Shore	UNC5A	0
cg00041666	0.0003	0.000195	[-0.0001 ; 0.0007]	0.125003	1	no	+--+++++++	0.364786	10	0.116458	chr6	152702330	-	SYNE1;SYNE1	NM_182961;NM_033071	Body;Body		OpenSea	SYNE1	0
cg00041759	0	6e-06	[ 0.0000 ; 0.0000]	0.991504	1	no	+------++-	0	10	0.710456	chr11	66024941	+	KLC2;KLC2;KLC2;KLC2;KLC2	NM_001134776;NM_001134774;NM_001134775;NM_022822;NM_001134775	TSS200;TSS1500;5'UTR;TSS1500;1stExon	chr11:66024910-66026253	Island	KLC2	0
cg00041865	3e-05	3.3e-05	[ 0.0000 ; 0.0001]	0.364259	1	no	-+-+-+++-?	0	9	0.580265	chr5	14904423	+					OpenSea	ANKH	32535
cg00041872	-0.000105	0.000248	[-0.0006 ; 0.0004]	0.672858	1	no	---+-++--?	0	9	0.585717	chr1	46632690	-				chr1:46632689-46632932	Island	PIK3R3	0	rs76088222	0.02468
cg00041873	0.000196	0.00024	[-0.0003 ; 0.0007]	0.415132	1	no	+++---+++-	0.022967	10	0.417979	chr7	99138983	+				chr7:99140766-99141151	N_Shore	FAM200A	4938
cg00041898	0.00036	0.000393	[-0.0004 ; 0.0011]	0.359708	1	no	++-+++--++	0	10	0.512634	chr8	143358426	+	TSNARE1	NM_145003	Body	chr8:143359844-143360110	N_Shore	TSNARE1	0
cg00041901	-6e-06	1e-05	[ 0.0000 ; 0.0000]	0.526606	1	no	+--+--+++-	0.070039	10	0.377191	chr6	109703809	+	CD164;CD164;CD164;CD164;CD164	NM_001142401;NM_001142403;NM_006016;NM_001142404;NM_001142402	TSS200;TSS200;TSS200;TSS200;TSS200	chr6:109702898-109704093	Island	CD164	46
cg00041989	0.000236	0.000256	[-0.0003 ; 0.0007]	0.357116	1	no	++-+++-+??	0	8	0.914398	chr17	55828038	+					OpenSea	MSI2	70738	rs73994334	0.214514
cg00042059	0.000175	0.000165	[-0.0001 ; 0.0005]	0.288208	1	no	+-+++--+--	0.372121	10	0.110931	chr2	55087588	+	EML6	NM_001039753	Body		OpenSea	EML6	0
cg00042081	7e-06	0.000105	[-0.0002 ; 0.0002]	0.949269	1	no	--+++-----	0	10	0.721547	chr6	127475733	-	RSPO3	NM_032784	Body		OpenSea	RSPO3	0
cg00042144	2.1e-05	1.2e-05	[ 0.0000 ; 0.0000]	0.075881	1	no	+++++---+?	0.041415	9	0.400456	chr1	209958035	+	C1orf74	NM_152485	TSS200	chr1:209957721-209958167	Island	C1orf74	144	rs75949484	0.013032
cg00042156	-0.000274	0.000325	[-0.0009 ; 0.0004]	0.400313	1	no	-++---+?+-	0.531036	9	0.029502	chr10	42970842	+	LOC84856	NR_026827	TSS200	chr10:42971195-42971834	N_Shore	LINC00839	95
cg00042186	0.001031	0.000345	[ 0.0004 ; 0.0017]	0.002801	1	no	-++-++-+-+	0.356583	10	0.122759	chr2	47748839	+	KCNK12	NM_022055	Body	chr2:47747991-47749061	Island	MSH2	0
cg00042208	-0.000652	0.000406	[-0.0014 ; 0.0001]	0.108052	1	no	--?--?-?-?	0	6	0.950872	chr5	173044350	-	BOD1;BOD1	NM_001159651;NM_138369	TSS1500;TSS1500	chr5:173043123-173043895	S_Shore	BOD1	683
cg00042246	0.000822	0.000527	[-0.0002 ; 0.0019]	0.118916	1	no	---+?++?++	0	8	0.583569	chr5	139493490	-	PURA	NM_005859	TSS1500	chr5:139493595-139494541	N_Shore	PURA	216
cg00042263	-0.000499	0.00039	[-0.0013 ; 0.0003]	0.200355	1	no	+------+--	0	10	0.946821	chr2	118503396	+					OpenSea	DDX18	68857
cg00042325	0.000129	0.000112	[-0.0001 ; 0.0003]	0.247471	1	no	--+-++++++	0	10	0.77978	chr7	150104655	+	LOC728743	NR_027237	Body	chr7:150104704-150105530	N_Shore	LOC728743	0
cg00042356	5e-06	6e-06	[ 0.0000 ; 0.0000]	0.363747	1	no	+-+++++--+	0	10	0.848852	chr1	8021962	-	PARK7;PARK7	NM_001123377;NM_007262	5'UTR;5'UTR	chr1:8021301-8022226	Island	PARK7	0
cg00042409	0.000322	0.000256	[-0.0002 ; 0.0008]	0.208964	1	no	-+-++--+++	0	10	0.756338	chr3	113232968	+	CCDC52	NM_144718	5'UTR	chr3:113233663-113234094	N_Shore	SPICE1	0
cg00042478	-6e-06	4.3e-05	[-0.0001 ; 0.0001]	0.896511	1	no	---+---++?	0	9	0.819621	chr5	14710790	-	ANKH	NM_054027	3'UTR		OpenSea	ANKH	0	rs116140147	0.018663
cg00042568	0.000193	0.000182	[-0.0002 ; 0.0006]	0.288584	1	no	-+-++--+++	0.267807	10	0.197352	chr3	14987939	-	NR2C2	NM_003298	TSS1500	chr3:14988612-14989036	N_Shore	FGD5-AS1	0
cg00042611	0.000417	0.000401	[-0.0004 ; 0.0012]	0.298788	1	no	++++?+-?-+	0	8	0.57011	chr16	57760115	+	CCDC135	NM_032269	Body	chr16:57759991-57760243	Island	DRC7	0
cg00042657	4.2e-05	3.8e-05	[ 0.0000 ; 0.0001]	0.270238	1	no	--++?-+?--	0	8	0.586607	chr1	171753628	-	METTL13;METTL13;METTL13	NM_015935;NM_014955;NM_001007239	Body;Body;Body	chr1:171753416-171753629	Island	EEF1AKNMT	0
cg00042683	1.5e-05	1.9e-05	[ 0.0000 ; 0.0001]	0.409706	1	no	+--+-+-+++	0.287055	10	0.180386	chr15	45487475	-	SHF	NM_138356	Body	chr15:45490945-45491252	N_Shelf	SHF	0
cg00042837	-0.000182	0.000223	[-0.0006 ; 0.0003]	0.414809	1	no	-+----+---	0	10	0.478436	chr17	37028650	-	LASP1	NM_006148	Body	chr17:37025737-37027104	S_Shore	LASP1	0
cg00042874	1e-06	6e-06	[ 0.0000 ; 0.0000]	0.813033	1	no	+-++---+-+	0	10	0.587887	chr17	40830166	+	PLEKHH3	NM_024927	TSS1500	chr17:40831682-40832452	N_Shore	PLEKHH3	1117
cg00042882	0.000234	0.000169	[-0.0001 ; 0.0006]	0.164628	1	no	++-++--++-	0.301407	10	0.16797	chr7	100796809	-	AP1S1	NM_001283	TSS1500	chr7:100797532-100798479	N_Shore	AP1S1	875
cg00042914	0.000421	0.000415	[-0.0004 ; 0.0012]	0.31049	1	no	+--+++-+-+	0	10	0.664405	chr18	24446311	+	C18orf16;AQP4	NR_026908;NM_001650	Body;TSS1500	chr18:24443200-24443458	S_Shelf	AQP4-AS1	0
cg00043004	-2.9e-05	5.7e-05	[-0.0001 ; 0.0001]	0.615456	1	no	+-?+-++?+-	0.10839	8	0.345919	chr16	2030892	-	NOXO1;NOXO1;NOXO1	NM_172167;NM_144603;NM_172168	Body;Body;Body	chr16:2028987-2030710	S_Shore	NOXO1	0
cg00043005	7.1e-05	0.000126	[-0.0002 ; 0.0003]	0.573211	1	no	-+-+-+++++	0.261297	10	0.20316	chr19	2227429	-	DOT1L	NM_032482	Body	chr19:2226193-2228342	Island	DOT1L	0
cg00043043	-2.7e-05	3.7e-05	[-0.0001 ; 0.0000]	0.470838	1	no	--++--+--+	0.265071	10	0.199789	chr7	92154718	+	PEX1	NM_000466	Body	chr7:92157487-92158405	N_Shelf	PEX1	0
cg00043076	0.00109	0.000716	[-0.0003 ; 0.0025]	0.127947	1	no	++-++--++?	0.164515	9	0.29611	chr4	8443777	+	ACOX3;ACOX3	NM_001101667;NM_003501	TSS1500;TSS1500	chr4:8442433-8443113	S_Shore	TRMT44	0	rs62287362	0.020586
cg00043080	0.000112	9.5e-05	[-0.0001 ; 0.0003]	0.238428	1	no	--+--+-+++	0	10	0.692854	chr19	40853155	-	PLD3;PLD3;C19orf47	NM_012268;NM_001031696;NM_178830	TSS1500;TSS1500;5'UTR	chr19:40854180-40854733	N_Shore	C19orf47	0
cg00043095	-1.5e-05	1.5e-05	[ 0.0000 ; 0.0000]	0.305622	1	no	--+---++-+	0.287938	10	0.179616	chr2	223289277	-	SGPP2	NM_152386	TSS200	chr2:223288922-223290013	Island	SGPP2	43
cg00043284	-9e-06	4e-05	[-0.0001 ; 0.0001]	0.830793	1	no	+--+--+++?	0.131468	9	0.324815	chr17	77955342	+	TBC1D16	NM_019020	Body	chr17:77955491-77955693	N_Shore	TBC1D16	0	rs74870426	0.019548
cg00043364	-5.7e-05	0.000197	[-0.0004 ; 0.0003]	0.772801	1	no	++-+---+--	0	10	0.481042	chr5	133916105	-	PHF15	NM_015288	3'UTR		OpenSea	JADE2	0
cg00043371	1e-06	7e-06	[ 0.0000 ; 0.0000]	0.882712	1	no	+-+--+-+--	0	10	0.515492	chr17	71188425	-	COG1	NM_018714	TSS1500	chr17:71188407-71189458	Island	COG1	746
cg00043379	2e-06	8e-06	[ 0.0000 ; 0.0000]	0.831196	1	no	-++--+++-+	0.004874	10	0.433215	chr11	69634240	+	FGF3	NM_005247	TSS200	chr11:69632033-69634710	Island	FGF3	47
cg00043444	7e-06	7.5e-05	[-0.0001 ; 0.0002]	0.93035	1	no	+-+++---++	0	10	0.901576	chr6	134384706	+					OpenSea	SLC2A12	10916
cg00043510	0.000228	0.000361	[-0.0005 ; 0.0009]	0.526748	1	no	-+--+++--?	0.517072	9	0.034964	chr1	235814134	+	GNG4;GNG4;GNG4	NM_001098722;NM_001098721;NM_004485	TSS1500;TSS200;TSS200	chr1:235814280-235814488	N_Shore	GNG4	79	rs115162768	0.016942
cg00043524	-1.6e-05	5e-05	[-0.0001 ; 0.0001]	0.744644	1	no	+--+-+---+	0	10	0.675817	chr6	169951954	+	WDR27	NM_182552	Body		OpenSea	WDR27	0
cg00043564	1.9e-05	0.000374	[-0.0007 ; 0.0008]	0.958966	1	no	-+++-++---	0	10	0.544361	chr7	101005832	-	EMID2	NM_133457	TSS1500	chr7:101005899-101007443	N_Shore	COL26A1	288
cg00043591	-0.000329	0.000232	[-0.0008 ; 0.0001]	0.156128	1	no	+--+-+-++-	0.339207	10	0.136499	chr7	156874860	+				chr7:156871054-156871297	S_Shelf	UBE3C	56793
cg00043599	-0.000116	0.000153	[-0.0004 ; 0.0002]	0.45123	1	no	-----++--+	0	10	0.635181	chr1	45274600	+	BTBD19	NM_001136537	Body	chr1:45271679-45272318	S_Shelf	BTBD19	0
cg00043788	0.000627	0.000296	[ 0.0000 ; 0.0012]	0.034304	1	no	+-+-+++-?+	0	9	0.500757	chr20	25062754	+	VSX1;VSX1;VSX1;VSX1	NM_199425;NM_014588;NM_014588;NM_199425	5'UTR;1stExon;5'UTR;1stExon	chr20:25061761-25062928	Island	VSX1	0
cg00043790	0.000329	0.000367	[-0.0004 ; 0.0010]	0.370013	1	no	--+++-+-??	0	8	0.722527	chr1	6093972	-	KCNAB2;KCNAB2	NM_003636;NM_172130	5'UTR;5'UTR		OpenSea	KCNAB2	0	rs78930468	0.112211
cg00043792	-0.000337	0.000573	[-0.0015 ; 0.0008]	0.556193	1	no	-+--+---??	0.037605	8	0.400967	chr10	26219304	+				chr10:26222921-26224022	N_Shelf	MYO3A	3696	rs11014861	0.174886
cg00043800	-8.7e-05	0.000122	[-0.0003 ; 0.0002]	0.47784	1	no	-+-+-++---	0	10	0.585793	chr2	74612144	-	LOC100189589	NR_024463	TSS1500		OpenSea	DCTN1	0
cg00043819	5e-05	2.4e-05	[ 0.0000 ; 0.0001]	0.032175	1	no	+---++-+++	0	10	0.561078	chr4	185942529	+				chr4:185939222-185942747	Island	HELT	570
cg00043949	-5.5e-05	0.000183	[-0.0004 ; 0.0003]	0.762266	1	no	++----+-+?	0	9	0.863503	chr6	169900951	+	WDR27	NM_182552	Body		OpenSea	WDR27	0	rs73789978	0.018756
cg00044050	-6.9e-05	7.1e-05	[-0.0002 ; 0.0001]	0.331319	1	no	--++--+-??	0.616086	8	0.010961	chr16	11439710	-	C16orf75	NM_152308	Body	chr16:11439186-11439767	Island	RMI2	0	rs918738	0.397701
cg00044097	-0.000526	0.000219	[-0.0010 ;-0.0001]	0.016494	1	no	--------+-	0	10	0.54042	chr2	106055153	+	FHL2;FHL2	NM_201557;NM_201557	1stExon;5'UTR		OpenSea	FHL2	0
cg00044107	8.2e-05	0.000125	[-0.0002 ; 0.0003]	0.515169	1	no	--+--?+?+?	0	7	0.808298	chr6	75795067	+	COL12A1;COL12A1	NM_080645;NM_004370	3'UTR;3'UTR	chr6:75794880-75795088	Island	COL12A1	0
cg00044170	-6e-06	7e-06	[ 0.0000 ; 0.0000]	0.404788	1	no	--+-+-+---	0	10	0.990541	chr12	2986348	-	FOXM1;FOXM1;C12orf32;C12orf32;C12orf32;FOXM1	NM_202003;NM_202002;NR_027363;NR_027364;NR_027365;NM_021953	TSS200;TSS200;TSS200;TSS200;TSS200;TSS200	chr12:2985978-2986639	Island	RHNO1	0
cg00044245	-3.4e-05	0.000249	[-0.0005 ; 0.0005]	0.890191	1	no	-++-+-+++-	0	10	0.618159	chr6	94128889	+	EPHA7	NM_004440	Body	chr6:94126272-94129677	Island	EPHA7	0
cg00044289	-5e-06	1.6e-05	[ 0.0000 ; 0.0000]	0.759515	1	no	----+---+-	0	10	0.574311	chr12	121019603	-	POP5;POP5	NM_198202;NM_015918	TSS1500;TSS1500	chr12:121018728-121019369	S_Shore	POP5	401
cg00044299	0.000241	0.000181	[-0.0001 ; 0.0006]	0.184236	1	no	++++-+-+-?	0	9	0.575608	chr18	24126361	-	KCTD1;KCTD1;KCTD1	NM_001136205;NM_001142730;NM_198991	5'UTR;Body;5'UTR	chr18:24126780-24131138	N_Shore	KCTD1	0
cg00044318	-0.000134	9.4e-05	[-0.0003 ; 0.0000]	0.152597	1	no	+--+------	0	10	0.495583	chr19	34988751	+	WTIP	NM_001080436	Body	chr19:34988748-34988951	Island	WTIP	0
cg00044354	9.3e-05	0.000125	[-0.0002 ; 0.0003]	0.456239	1	no	--+++++++-	0.146092	10	0.308577	chr1	67389884	-	MIER1;WDR78;MIER1;MIER1;MIER1;MIER1;MIER1;WDR78;MIER1;MIER1	NM_001146112;NM_024763;NM_001077700;NM_001146110;NM_001146111;NM_001146113;NM_001077702;NM_207014;NM_020948;NM_001077703	TSS1500;Body;TSS1500;TSS1500;TSS1500;TSS1500;TSS1500;Body;TSS1500;TSS1500	chr1:67390468-67391109	N_Shore	DNAI4	0
cg00044372	6e-06	0.000168	[-0.0003 ; 0.0003]	0.971783	1	no	+-++--?++-	0	9	0.996568	chr16	85070825	+	KIAA0513	NM_014732	5'UTR		OpenSea	KIAA0513	0
cg00044463	0.000189	0.000195	[-0.0002 ; 0.0006]	0.334418	1	no	?-?+-?++++	0	7	0.525619	chr1	184006933	+	GLT25D2	NM_015101	TSS200	chr1:184005359-184006766	S_Shore	COLGALT2	54
cg00044466	0.000176	0.000147	[-0.0001 ; 0.0005]	0.231115	1	no	-+++-+++-+	0.54858	10	0.018305	chr16	15238525	-					OpenSea	PDXDC1	5328
cg00044505	1.4e-05	1.9e-05	[ 0.0000 ; 0.0001]	0.461237	1	no	++--+--+++	0.202065	10	0.257061	chr8	48649086	+				chr8:48649766-48651653	N_Shore	SPIDR	0
cg00044665	-0.000166	0.000173	[-0.0005 ; 0.0002]	0.337189	1	no	-+----+--+	0.029734	10	0.412214	chr16	66400411	+	CDH5	NM_001795	TSS200		OpenSea	CDH5	112
cg00044729	8e-06	0.000221	[-0.0004 ; 0.0004]	0.970974	1	no	-+++-+-+++	0	10	0.628156	chr22	40290976	+	ENTHD1	NM_152512	TSS1500		OpenSea	ENTHD1	1181
cg00044796	0.000371	0.000313	[-0.0002 ; 0.0010]	0.236529	1	no	-++-+-+-++	0	10	0.83759	chr1	146552390	-				chr1:146552328-146552577	Island	NBPF13P	18674
cg00044871	0.000721	0.000328	[ 0.0001 ; 0.0014]	0.028204	1	no	++--++++??	0.392722	8	0.117232	chr13	25945811	+	ATP8A2	NM_016529	TSS1500	chr13:25945993-25946953	N_Shore	ATP8A2	396	rs75071211	0.06441
cg00044950	-5e-06	1.7e-05	[ 0.0000 ; 0.0000]	0.75324	1	no	---+++-+++	0.27188	10	0.193736	chr6	31855393	+	EHMT2;EHMT2	NM_006709;NM_025256	Body;Body	chr6:31856896-31857104	N_Shore	EHMT2	0
cg00044995	0.000234	0.000183	[-0.0001 ; 0.0006]	0.202351	1	no	++-+-+++++	0.416577	10	0.079875	chr19	408683	+	C2CD4C	NM_001136263	5'UTR	chr19:407011-409511	Island	C2CD4C	0
cg00045061	-1e-05	2.1e-05	[-0.0001 ; 0.0000]	0.626716	1	no	-+-----++-	0.397038	10	0.09298	chr8	59571437	-	NSMAF;NSMAF	NM_003580;NM_001144772	Body;Body	chr8:59571603-59572526	N_Shore	NSMAF	0
cg00045114	-6.3e-05	4.8e-05	[-0.0002 ; 0.0000]	0.186449	1	no	-+-+-++--+	0.190817	10	0.267417	chr1	172674159	+					OpenSea	FASLG	38146
cg00045118	0.000584	0.00028	[ 0.0000 ; 0.0011]	0.037147	1	no	++--++++++	0	10	0.587761	chr8	93076177	-	RUNX1T1;RUNX1T1;RUNX1T1	NM_175634;NM_175635;NM_004349	Body;5'UTR;TSS1500		OpenSea	RUNX1T1	0
cg00045190	-3e-06	6e-06	[ 0.0000 ; 0.0000]	0.566838	1	no	--+-+-----	0.021446	10	0.419269	chr6	33216612	+				chr6:33216103-33217463	Island	HCG25	699
cg00045275	-0.000315	0.000156	[-0.0006 ; 0.0000]	0.043618	1	no	-----+-+--	0	10	0.519396	chr1	43389643	+				chr1:43389835-43390551	N_Shore	SLC2A1	1401
cg00045303	-3e-06	8e-06	[ 0.0000 ; 0.0000]	0.680759	1	no	++--+---+-	0	10	0.568206	chr21	37432620	+	SETD4;SETD4	NM_017438;NM_001007259	5'UTR;TSS200	chr21:37432123-37433150	Island	SETD4	0
cg00045439	2.1e-05	3.2e-05	[ 0.0000 ; 0.0001]	0.514199	1	no	--+-+++-+-	0	10	0.514639	chr4	107238125	-	AIMP1;TBCK;AIMP1;TBCK;AIMP1;TBCK;TBCK	NM_004757;NM_001163437;NM_001142416;NM_033115;NM_001142415;NM_001163435;NM_001163436	5'UTR;TSS1500;Body;TSS1500;5'UTR;TSS1500;TSS1500		OpenSea	AIMP1	0
cg00045515	-1.9e-05	2.3e-05	[-0.0001 ; 0.0000]	0.406101	1	no	-+-+-+--+-	0.251914	10	0.211584	chr20	35723332	+	RBL1;RBL1	NM_183404;NM_002895	Body;Body	chr20:35724039-35724644	N_Shore	RBL1	0
cg00045607	-0.000185	0.000133	[-0.0004 ; 0.0001]	0.164174	1	no	-+---++--+	0.446743	10	0.061505	chr1	161039690	+	ARHGAP30;ARHGAP30;ARHGAP30;ARHGAP30	NM_181720;NM_001025598;NM_181720;NM_001025598	1stExon;5'UTR;5'UTR;1stExon		OpenSea	ARHGAP30	0
cg00045689	-5.6e-05	0.000145	[-0.0003 ; 0.0002]	0.701307	1	no	----+-+-??	0	8	0.994275	chr1	236017185	+	LYST;MIR1537	NM_000081;NR_031718	5'UTR;TSS1500		OpenSea	LYST	0	rs60807396	0.065356
cg00045690	7e-06	0.000314	[-0.0006 ; 0.0006]	0.983341	1	no	-+?--+-++-	0.248303	9	0.222785	chr6	32825897	-	PSMB9;PSMB9	NM_002800;NM_148954	Body;Body	chr6:32820849-32822370	S_Shelf	PSMB9	0
cg00045753	0.000164	0.000269	[-0.0004 ; 0.0007]	0.542385	1	no	++----+-++	0.364201	10	0.116903	chr9	123630545	+	PHF19	NM_015651	Body	chr9:123631106-123631672	N_Shore	PHF19	0
cg00045762	0.000382	0.000263	[-0.0001 ; 0.0009]	0.145454	1	no	++-+++-+--	0	10	0.605991	chr5	167181762	+	ODZ2	NM_001122679	Body		OpenSea	TENM2	0
cg00045787	-0.000171	0.000135	[-0.0004 ; 0.0001]	0.207389	1	no	--++--+--+	0.063798	10	0.382687	chr16	69318027	+	SNTB2	NM_006750	Body		OpenSea	SNTB2	0
cg00045902	0.000102	8.4e-05	[-0.0001 ; 0.0003]	0.226034	1	no	++++-+-++-	0	10	0.517102	chr10	134222218	-	PWWP2B;PWWP2B	NM_138499;NM_001098637	3'UTR;Body	chr10:134218268-134219615	S_Shelf	PWWP2B	0
cg00045910	2.4e-05	4.1e-05	[-0.0001 ; 0.0001]	0.553382	1	no	-++-+-+++?	0	9	0.510859	chr10	23466070	-				chr10:23462224-23463889	S_Shelf	PTF1A	15388
cg00046018	-6e-06	1.1e-05	[ 0.0000 ; 0.0000]	0.541668	1	no	--+----++-	0	10	0.570465	chr1	202318086	-	PPP1R12B;PPP1R12B;PPP1R12B;PPP1R12B	NM_001167857;NM_032105;NM_001167858;NM_002481	1stExon;1stExon;1stExon;1stExon	chr1:202317657-202318196	Island	PPP1R12B	0
cg00046021	-3.7e-05	3e-05	[-0.0001 ; 0.0000]	0.216685	1	no	--+-?+-?--	0	8	0.831066	chr7	100858451	+	PLOD3	NM_001084	Body	chr7:100860297-100861029	N_Shore	PLOD3	0
cg00046026	-3.8e-05	0.000131	[-0.0003 ; 0.0002]	0.773009	1	no	++-+++-+--	0	10	0.806088	chr20	61950761	-	COL20A1	NM_020882	Body	chr20:61951346-61951549	N_Shore	COL20A1	0
cg00046041	-7e-06	7e-06	[ 0.0000 ; 0.0000]	0.370126	1	no	---+--+-+-	0.048823	10	0.395768	chr16	21531503	+	SLC7A5P2	NR_002594	Body	chr16:21531112-21532123	Island	SMG1P3	0
cg00046105	3.8e-05	7.3e-05	[-0.0001 ; 0.0002]	0.603973	1	no	+-+-+---++	0	10	0.685604	chr1	233112527	+	C1orf57	NM_032324	Body		OpenSea	NTPCR	0
cg00046336	0.000264	0.000391	[-0.0005 ; 0.0010]	0.500297	1	no	+++++-+-??	0	8	0.972802	chr2	118617230	-				chr2:118616575-118618163	Island	DDX18	27276	rs2570188	0.143702
cg00046410	-1.2e-05	0.000127	[-0.0003 ; 0.0002]	0.923026	1	no	+--+-----+	0	10	0.966699	chr1	35581062	+	ZMYM1	NM_024772	3'UTR		OpenSea	ZMYM1	0
cg00046499	0.000468	0.000418	[-0.0004 ; 0.0013]	0.262972	1	no	-++++--+++	0	10	0.85751	chr3	154146183	+	GPR149	NM_001038705	Body	chr3:154146347-154146965	N_Shore	GPR149	0
cg00046537	0.000115	0.000235	[-0.0003 ; 0.0006]	0.623824	1	no	-+---+++++	0	10	0.595844	chr5	134210707	-	TXNDC15	NM_024715	Body	chr5:134209887-134210504	S_Shore	TXNDC15	0
cg00046560	-6e-06	2e-05	[ 0.0000 ; 0.0000]	0.760275	1	no	---+-++-++	0.202238	10	0.256902	chr15	101835624	+	SNRPA1	NM_003090	TSS200	chr15:101834943-101835946	Island	SNRPA1	163
cg00046623	7.3e-05	0.0001	[-0.0001 ; 0.0003]	0.466082	1	no	++-+?--?++	0	8	0.984331	chr8	52320263	-	PXDNL	NM_144651	Body	chr8:52321162-52322221	N_Shore	PXDNL	0
cg00046625	1e-06	1.1e-05	[ 0.0000 ; 0.0000]	0.900448	1	no	+-+-+--+??	0	8	0.433636	chr1	66258760	+	PDE4B;PDE4B	NM_001037341;NM_002600	5'UTR;TSS200	chr1:66258440-66258918	Island	PDE4B	0	rs72931353	0.078559
cg00046744	0.000369	0.000204	[ 0.0000 ; 0.0008]	0.07027	1	no	+++-++++++	0	10	0.95149	chr12	12418545	-	LRP6	NM_002336	Body	chr12:12419679-12420541	N_Shore	LRP6	0
cg00046802	-4.8e-05	6.3e-05	[-0.0002 ; 0.0001]	0.444896	1	no	-+++++-+--	0	10	0.516043	chr9	130460675	-				chr9:130461543-130461839	N_Shore	STXBP1	5679
cg00046815	8e-06	1.6e-05	[ 0.0000 ; 0.0000]	0.641167	1	no	--+-+-++++	0	10	0.603945	chr12	75723857	+	CAPS2	NM_032606	TSS200	chr12:75723829-75724206	Island	CAPS2	0
cg00046899	1.9e-05	0.000157	[-0.0003 ; 0.0003]	0.90611	1	no	--+++-++--	0	10	0.914295	chr13	97777690	-					OpenSea	MBNL2	16398
cg00046913	3e-06	1.5e-05	[ 0.0000 ; 0.0000]	0.855064	1	no	+--++---??	0.269189	8	0.21375	chr16	1877150	+	HAGH;FAHD1;FAHD1;HAGH;FAHD1;HAGH;HAGH	NM_005326;NM_031208;NM_001018104;NM_001040427;NM_001142398;NM_005326;NM_001040427	5'UTR;TSS200;TSS200;5'UTR;TSS200;1stExon;1stExon	chr16:1876113-1877633	Island	HAGH	0	rs28364709	0.182068
cg00046991	-0.00014	0.000222	[-0.0006 ; 0.0003]	0.526869	1	no	+----++++-	0.111889	10	0.339757	chr17	30906423	-	MYO1D	NM_015194	Body		OpenSea	MYO1D	0
cg00047050	-1.2e-05	1.8e-05	[ 0.0000 ; 0.0000]	0.488754	1	no	-++--+-++-	0.520346	10	0.02728	chr11	107879431	+	CUL5;CUL5	NM_003478;NM_003478	5'UTR;1stExon	chr11:107879500-107880398	N_Shore	CUL5	0
cg00047052	-0.000292	0.000431	[-0.0011 ; 0.0006]	0.498292	1	no	+--+-+++--	0.091456	10	0.358152	chr4	189578842	-				chr4:189580300-189580762	N_Shore	LINC01060	55779
cg00047079	0.000117	0.000165	[-0.0002 ; 0.0004]	0.478599	1	no	++--+++-++	0.220022	10	0.240576	chr13	79188975	-	RNF219	NM_024546	3'UTR		OpenSea	OBI1-AS1	0
cg00047147	-0.000144	9.5e-05	[-0.0003 ; 0.0000]	0.128306	1	no	---+?+-?-+	0.036647	8	0.401691	chr6	32922346	-	HLA-DMA	NM_006120	TSS1500		OpenSea	HLA-DMA	1446
cg00047185	-1e-06	0.000319	[-0.0006 ; 0.0006]	0.996411	1	no	--++-?-++?	0	8	0.860078	chr19	54196849	-	MIR526B	NR_030190	TSS1500		OpenSea	MIR526B	796
cg00047287	-0.000134	0.000261	[-0.0006 ; 0.0004]	0.60617	1	no	-+----++-+	0	10	0.516847	chr22	51016899	+	CPT1B;CPT1B;CPT1B;CHKB-CPT1B;CPT1B;CPT1B;CPT1B;CPT1B	NM_152246;NM_001145137;NM_001145135;NR_027928;NM_152245;NM_001145136;NM_001145134;NM_004377	TSS200;TSS1500;5'UTR;Body;5'UTR;5'UTR;5'UTR;TSS200	chr22:51016253-51017020	Island	CHKB-CPT1B	0
cg00047338	0.000107	0.000253	[-0.0004 ; 0.0006]	0.671017	1	no	+-++-+++--	0.317227	10	0.154563	chr17	79414734	+	BAHCC1	NM_001080519	Body	chr17:79415492-79415783	N_Shore	BAHCC1	0
cg00047469	5.1e-05	2.8e-05	[ 0.0000 ; 0.0001]	0.074012	1	no	++-++--++?	0	9	0.627441	chr9	116172568	-	POLE3;C9orf43;POLE3	NR_027261;NM_152786;NM_017443	Body;TSS1500;Body	chr9:116172303-116173090	Island	POLE3	0	rs61733925	0.035714
cg00047501	-9.8e-05	0.000129	[-0.0004 ; 0.0002]	0.44444	1	no	--+--?--+?	0	8	0.430271	chr2	201680860	+	BZW1;BZW1L1	NM_014670;NR_026584	Body;TSS1500	chr2:201675989-201677306	S_Shelf	BZW1	0
cg00047532	-0.000179	0.00017	[-0.0005 ; 0.0002]	0.292474	1	no	---++-----	0.504708	10	0.03324	chr6	42882406	+	PTCRA	NM_138296	TSS1500	chr6:42879279-42879623	S_Shelf	PTCRA	1319
cg00047683	0.000109	0.00027	[-0.0004 ; 0.0006]	0.687265	1	no	-++++-++--	0	10	0.618109	chr16	72034122	+	PKD1L3	NM_181536	TSS1500		OpenSea	PKD1L3	244
cg00047694	0.000805	0.000468	[-0.0001 ; 0.0017]	0.085124	1	no	++++--++++	0	10	0.493215	chr16	86377053	-	LOC732275	NR_024406	Body		OpenSea	LINC00917	0
cg00047753	-0.00054	0.000331	[-0.0012 ; 0.0001]	0.103386	1	no	+-++--+-??	0.440051	8	0.085237	chr17	8244936	+	ODF4	NM_153007	Body		OpenSea	ODF4	0	rs7218192	0.303913
cg00047815	1e-05	3.7e-05	[-0.0001 ; 0.0001]	0.794096	1	no	--?+-++++-	0.26432	9	0.208924	chr22	45311501	+	PHF21B;PHF21B	NM_138415;NM_001135862	Body;Body	chr22:45312218-45312475	N_Shore	PHF21B	0
cg00047843	0.000241	0.000207	[-0.0002 ; 0.0006]	0.244407	1	no	++--++-++-	0	10	0.840598	chr12	83321412	+	TMTC2	NM_152588	Body		OpenSea	TMTC2	0
cg00047844	-2e-06	8e-06	[ 0.0000 ; 0.0000]	0.799398	1	no	--+++--+-+	0	10	0.528077	chr17	77752442	+	CBX2;CBX2	NM_005189;NM_032647	Body;Body	chr17:77752051-77752772	Island	CBX2	0
cg00048178	-5e-06	2.8e-05	[-0.0001 ; 0.0000]	0.855946	1	no	--++--++--	0.435706	10	0.067951	chr6	13488257	+	GFOD1	NM_018988	TSS1500	chr6:13486324-13488792	Island	GFOD1	387
cg00048370	-5.5e-05	8.1e-05	[-0.0002 ; 0.0001]	0.501138	1	no	-+?+-?--+?	0.138681	7	0.323997	chr6	164506939	-					OpenSea	QKI	507310	rs206736	0.044428
cg00048381	2e-06	5e-05	[-0.0001 ; 0.0001]	0.962916	1	no	-+--?++-+-	0.461819	9	0.061826	chr1	154587507	+	ADAR	NM_001025107	5'UTR		OpenSea	ADAR	0
cg00048436	-6e-06	0.000216	[-0.0004 ; 0.0004]	0.976054	1	no	++--+-----	0.25848	10	0.205683	chr5	32709071	+				chr5:32709910-32714450	N_Shore	NPR3	1670
cg00048697	-0.000209	0.000258	[-0.0007 ; 0.0003]	0.418369	1	no	-++++-+-+-	0.472156	10	0.047931	chr4	56459255	-	PDCL2	NM_152401	TSS1500		OpenSea	PDCL2	875
cg00048743	0.00075	0.0005	[-0.0002 ; 0.0017]	0.133615	1	no	?+?++-+++-	0.575018	8	0.021143	chr5	140782367	+	PCDHGA4;PCDHGA6;PCDHGA9;PCDHGA1;PCDHGA8;PCDHGA5;PCDHGB1;PCDHGB4;PCDHGA3;PCDHGA9;PCDHGA2;PCDHGA7;PCDHGB2;PCDHGB5;PCDHGB3	NM_018917;NM_018919;NM_018921;NM_018912;NM_032088;NM_018918;NM_018922;NM_003736;NM_018916;NM_032089;NM_018915;NM_018920;NM_018923;NM_018925;NM_018924	Body;Body;TSS200;Body;Body;Body;Body;Body;Body;TSS200;Body;Body;Body;Body;Body	chr5:140779013-140779659	S_Shelf	PCDHGA1	0
cg00048746	2.6e-05	2.6e-05	[ 0.0000 ; 0.0001]	0.316467	1	no	+-++--+++-	0.535022	10	0.022332	chr17	42976844	+	CCDC103;EFTUD2;EFTUD2;EFTUD2;EFTUD2	NM_213607;NM_004247;NM_001142605;NM_001142605;NM_004247	TSS1500;1stExon;5'UTR;1stExon;5'UTR	chr17:42976710-42977118	Island	EFTUD2	0
cg00048759	1.6e-05	2.4e-05	[ 0.0000 ; 0.0001]	0.510922	1	no	--+++--++-	0.333553	10	0.141077	chr7	99775422	+	STAG3;GPC2	NM_012447;NM_152742	TSS200;TSS1500	chr7:99774733-99775583	Island	STAG3	114
cg00048832	2.1e-05	9e-05	[-0.0002 ; 0.0002]	0.818866	1	no	+-----++++	0.445965	10	0.061949	chr5	161274631	+	GABRA1;GABRA1;GABRA1;GABRA1;GABRA1	NM_001127645;NM_001127646;NM_001127644;NM_000806;NM_001127643	TSS1500;TSS1500;TSS1500;5'UTR;TSS200		OpenSea	GABRA1	0
cg00049033	0.000849	0.000492	[-0.0001 ; 0.0018]	0.084625	1	no	+++++-+-++	0.121247	10	0.331268	chr16	49317080	-	CBLN1	NM_004352	TSS1500	chr16:49316997-49317263	Island	CBLN1	1337
cg00049047	0.000363	0.000298	[-0.0002 ; 0.0009]	0.22368	1	no	+--++++++?	0	9	0.906516	chr5	37838425	-	GDNF	NM_000514	5'UTR	chr5:37836747-37840726	Island	GDNF	0	rs75310213	0.03065
cg00049102	0.000385	0.000512	[-0.0006 ; 0.0014]	0.452698	1	no	++++-++++-	0	10	0.948337	chr13	72420299	+	DACH1;DACH1;DACH1	NM_004392;NM_080760;NM_080759	Body;Body;Body		OpenSea	DACH1	0
cg00049156	-2e-05	3.4e-05	[-0.0001 ; 0.0000]	0.555266	1	no	-+--+++-??	0	8	0.537197	chr1	93643903	-	TMED5;TMED5;TMED5	NM_016040;NR_030761;NM_001167830	Body;Body;Body	chr1:93645432-93646471	N_Shore	TMED5	0	rs55738503	0.08181
cg00049253	-6.4e-05	2.6e-05	[-0.0001 ; 0.0000]	0.013071	1	no	---+-+-+--	0.25274	10	0.21084	chr1	231473541	+	EXOC8;C1orf124;EXOC8;C1orf124	NM_175876;NM_032018;NM_175876;NM_001010984	5'UTR;TSS200;1stExon;TSS200	chr1:231473012-231474382	Island	EXOC8	0
cg00049286	-8e-06	1.2e-05	[ 0.0000 ; 0.0000]	0.499118	1	no	----+---??	0	8	0.600256	chr2	120436657	+	TMEM177;TMEM177;TMEM177	NM_001105199;NM_030577;NM_001105198	TSS200;TSS200;TSS200	chr2:120436530-120437010	Island	TMEM177	84	rs2272054	0.102033
cg00049323	-0.000179	0.000202	[-0.0006 ; 0.0002]	0.376031	1	no	-+++-++-+-	0	10	0.441375	chr5	472564	-	LOC25845	NR_024158	Body	chr5:472600-474261	N_Shore	PP7080	0
cg00049330	-3.6e-05	2.2e-05	[-0.0001 ; 0.0000]	0.094016	1	no	---+?+-?+-	0.476638	8	0.06348	chr18	59854195	-	PIGN;PIGN;PIGN;PIGN;KIAA1468	NM_176787;NM_012327;NM_176787;NM_012327;NM_020854	5'UTR;5'UTR;1stExon;1stExon;TSS1500	chr18:59853977-59855252	Island	PIGN	0
cg00049380	5.7e-05	7.1e-05	[-0.0001 ; 0.0002]	0.424445	1	no	+--+++++++	0	10	0.811378	chr16	84166874	+	HSDL1;HSDL1	NM_001146051;NM_031463	5'UTR;5'UTR		OpenSea	HSDL1	0
cg00049382	-2.7e-05	2.1e-05	[-0.0001 ; 0.0000]	0.198811	1	no	-+-+---++-	0	10	0.671915	chr13	34250985	+					OpenSea	STARD13	52
cg00049400	9.4e-05	3.1e-05	[ 0.0000 ; 0.0002]	0.002335	1	no	+++++++-++	0.131322	10	0.322091	chr1	119575742	+	WARS2;WARS2	NM_201263;NM_015836	3'UTR;Body		OpenSea	WARS2	0
cg00049411	-8e-06	2.3e-05	[-0.0001 ; 0.0000]	0.732287	1	no	+-++-+++--	0.463197	10	0.05251	chr17	43210103	-	PLCD3;ACBD4	NM_133373;NM_001135704	TSS1500;5'UTR	chr17:43209347-43210746	Island	ACBD4	0
cg00049440	-2.9e-05	0.000169	[-0.0004 ; 0.0003]	0.861533	1	no	-+-+-++--+	0	10	0.62188	chr9	73026643	-	KLF9	NM_001206	Body	chr9:73027330-73029184	N_Shore	KLF9	0
cg00049475	-4.4e-05	0.000277	[-0.0006 ; 0.0005]	0.872564	1	no	+++-?-+?--	0	8	0.828204	chr10	29923736	-	SVIL;SVIL;SVIL	NM_021738;NM_021738;NM_003174	5'UTR;1stExon;5'UTR		OpenSea	SVIL	0
cg00049502	8e-06	2.2e-05	[ 0.0000 ; 0.0001]	0.712551	1	no	+---+-++??	0.345695	8	0.152327	chr12	112280971	+	C12orf47;MAPKAPK5;MAPKAPK5	NR_015404;NM_003668;NM_139078	TSS1500;Body;Body	chr12:112279692-112280714	S_Shore	MAPKAPK5	0	rs4767068	0.451185
cg00049595	-0.000174	0.000149	[-0.0005 ; 0.0001]	0.241761	1	no	-----+-++-	0	10	0.450697	chr6	41650636	+				chr6:41650672-41651582	N_Shore	TFEB	1078
cg00049616	1.2e-05	2.5e-05	[ 0.0000 ; 0.0001]	0.640244	1	no	---+-++-++	0	10	0.507079	chr13	100308186	+	CLYBL	NM_206808	Body	chr13:100310204-100310446	N_Shelf	CLYBL	0
cg00049664	-0.000273	0.000199	[-0.0007 ; 0.0001]	0.169272	1	no	-+-+-----+	0	10	0.643074	chr16	66613334	-	CMTM2	NM_144673	TSS200	chr16:66612749-66613412	Island	CMTM2	15
cg00049691	-1.2e-05	2e-05	[-0.0001 ; 0.0000]	0.555128	1	no	-+--+?++-+	0.310851	9	0.169544	chr1	149862133	-				chr1:149857769-149859470	S_Shelf	H2AC21	2666
cg00049709	0.000375	0.000476	[-0.0006 ; 0.0013]	0.430208	1	no	+-++--++??	0.162346	8	0.302195	chr1	3057810	-	PRDM16;PRDM16	NM_022114;NM_199454	Body;Body	chr1:3059050-3059268	N_Shore	PRDM16	0	rs78471435	0.091034
cg00049718	-9e-06	8e-06	[ 0.0000 ; 0.0000]	0.262518	1	no	--+-----++	0.276405	10	0.189733	chr1	115300559	+	CSDE1;CSDE1;CSDE1;CSDE1;CSDE1;CSDE1	NM_001130523;NM_007158;NM_001130523;NM_001007553;NM_001007553;NM_007158	5'UTR;5'UTR;1stExon;5'UTR;1stExon;1stExon		OpenSea	CSDE1	0
cg00049729	-6.3e-05	0.000269	[-0.0006 ; 0.0005]	0.814485	1	no	+----+-++-	0.381651	10	0.103911	chr5	55776345	-				chr5:55776604-55777233	N_Shore	ANKRD55	247158
cg00049868	-7.3e-05	7.6e-05	[-0.0002 ; 0.0001]	0.333	1	no	-----++-++	0	10	0.64215	chr2	11245407	+					OpenSea	FLJ33534	0
cg00049883	1.7e-05	4.4e-05	[-0.0001 ; 0.0001]	0.694306	1	no	+-+++--++-	0	10	0.875086	chr16	5554273	+					OpenSea	EEF2KMT	406483
cg00049892	0.00023	0.000214	[-0.0002 ; 0.0006]	0.280854	1	no	++++--++++	0	10	0.983368	chr6	132162773	+	ENPP1	NM_006208	Body		OpenSea	ENPP1	0
cg00049894	-4.8e-05	7.4e-05	[-0.0002 ; 0.0001]	0.515879	1	no	-+-+?--?-+	0	8	0.561795	chr7	156761024	-	NOM1	NM_138400	Body	chr7:156760878-156761236	Island	NOM1	0
cg00049973	5e-06	8e-06	[ 0.0000 ; 0.0000]	0.580828	1	no	+-++++++--	0	10	0.740501	chr17	58603597	-	APPBP2	NM_006380	TSS200	chr17:58603022-58603710	Island	APPBP2	16
cg00050133	-0.000181	0.000182	[-0.0005 ; 0.0002]	0.318402	1	no	---++-----	0	10	0.525691	chr4	178167583	+					OpenSea	NEIL3	63406
cg00050152	0	9e-06	[ 0.0000 ; 0.0000]	0.996632	1	no	+-+----+++	0.282817	10	0.184093	chr5	180479829	-	BTNL9	NM_152547	Body	chr5:180479585-180480959	Island	BTNL9	0
cg00050224	1.2e-05	1.6e-05	[ 0.0000 ; 0.0000]	0.431433	1	no	++-++-+-++	0	10	0.598196	chr17	78327956	-	RNF213;LOC100294362	NM_020914;NR_029376	Body;Body	chr17:78327673-78327966	Island	RNF213	0
cg00050247	2.3e-05	3e-05	[ 0.0000 ; 0.0001]	0.444409	1	no	-+-+++-++-	0.366765	10	0.114956	chr6	33216585	+				chr6:33216103-33217463	Island	HCG25	726
cg00050250	-0.000335	0.000344	[-0.0010 ; 0.0003]	0.33117	1	no	---+---+??	0.27434	8	0.209513	chr2	135604452	+	ACMSD	NM_138326	Body		OpenSea	ACMSD	0	rs12622574	0.055641
cg00050271	3.7e-05	5.2e-05	[-0.0001 ; 0.0001]	0.47759	1	no	+--+-++-++	0.698153	10	0.000471	chr16	81743881	+	CMIP;CMIP	NM_198390;NM_030629	3'UTR;3'UTR		OpenSea	CMIP	0
cg00050289	-3.9e-05	9.8e-05	[-0.0002 ; 0.0002]	0.689765	1	no	+--++--+-+	0	10	0.931052	chr17	62550868	-	SMURF2	NM_022739	Body		OpenSea	SMURF2	0
cg00050294	2.6e-05	0.00024	[-0.0004 ; 0.0005]	0.913064	1	no	++---+-+++	0.616208	10	0.005261	chr1	2886818	+				chr1:2886589-2886923	Island	ACTRT2	51226
cg00050312	-2e-06	1.7e-05	[ 0.0000 ; 0.0000]	0.891872	1	no	--++-+-+--	0.0353	10	0.407447	chr17	64299065	+	PRKCA	NM_002737	1stExon	chr17:64298047-64299617	Island	PRKCA	0
cg00050336	-7.8e-05	0.000166	[-0.0004 ; 0.0002]	0.639653	1	no	-+-+-++-??	0	8	0.773682	chr4	15377965	+	C1QTNF7;C1QTNF7	NM_001135170;NM_001135171	Body;5'UTR		OpenSea	C1QTNF7	0	rs4530628	0.48566
cg00050375	9e-06	0.000103	[-0.0002 ; 0.0002]	0.930329	1	no	-++-+---++	0	10	0.555172	chr6	43404828	-	ABCC10	NM_033450	Body		OpenSea	ABCC10	0
cg00050402	7.7e-05	0.000131	[-0.0002 ; 0.0003]	0.557965	1	no	-++-+-+--+	0.189193	10	0.268913	chr7	55073022	+				chr7:55072962-55073433	Island	EGFR	13701
cg00050482	0.000206	0.000315	[-0.0004 ; 0.0008]	0.512708	1	no	---+-+++++	0.198591	10	0.260258	chr16	73207213	+					OpenSea	HCCAT5	79540
cg00050496	0.000112	7.3e-05	[ 0.0000 ; 0.0003]	0.123372	1	no	+++++--++-	0	10	0.450659	chr12	110211701	-	MGC14436;MGC14436	NR_026662;NR_026661	TSS1500;TSS1500		OpenSea	FAM222A-AS1	408
cg00050590	-1.4e-05	1.1e-05	[ 0.0000 ; 0.0000]	0.229027	1	no	---+-++++-	0.329373	10	0.144493	chr18	61637441	-	SERPINB8;SERPINB8;SERPINB8	NM_002640;NM_198833;NM_001031848	5'UTR;5'UTR;5'UTR	chr18:61637425-61637941	Island	SERPINB8	0
cg00050618	0.000293	0.000473	[-0.0006 ; 0.0012]	0.535689	1	no	+---++-+??	0.692053	8	0.001898	chr16	27414418	-	IL21R;IL21R	NM_181079;NM_181078	TSS200;5'UTR		OpenSea	IL21R	0	rs6498021	0.108612
cg00050654	-0.000504	0.000284	[-0.0011 ; 0.0001]	0.076196	1	no	-+---+++-?	0.106708	9	0.346052	chr4	4576493	+				chr4:4577004-4577448	N_Shore	STX18-AS1	0			rs76663815	0.01477	rs76663815	0.01477
cg00050692	-8e-05	7.1e-05	[-0.0002 ; 0.0001]	0.256855	1	no	--+------+	0	10	0.954052	chr2	25524877	-	DNMT3A;DNMT3A;DNMT3A	NM_022552;NM_175630;NM_175629	Body;Body;Body		OpenSea	DNMT3A	0
cg00050792	0.000155	0.000102	[ 0.0000 ; 0.0004]	0.130141	1	no	++---+++++	0.266308	10	0.198687	chr13	110804727	-	COL4A1	NM_001845	Body		OpenSea	COL4A1	0
cg00050872	0.000755	0.000319	[ 0.0001 ; 0.0014]	0.017892	1	no	+??+-?++??	0.358298	5	0.182381	chr7	128092224	+				chr7:128095678-128096197	N_Shelf	HILPDA	3658	rs10228542	0.105757
cg00050938	1.9e-05	4.7e-05	[-0.0001 ; 0.0001]	0.691932	1	no	-+-++++-+-	0.241052	10	0.221403	chr3	50296100	+	GNAI2;GNAI2	NM_002070;NM_001166425	3'UTR;3'UTR	chr3:50297440-50298097	N_Shore	GNAI2	0
cg00050984	1.1e-05	7e-06	[ 0.0000 ; 0.0000]	0.120669	1	no	+--+++-++-	0.401561	10	0.089867	chr2	210288967	-	MAP2;MAP2	NM_001039538;NM_001039538	1stExon;5'UTR	chr2:210288413-210288798	S_Shore	MAP2	0
cg00051068	-4e-06	9e-06	[ 0.0000 ; 0.0000]	0.628388	1	no	+-++-----?	0	9	0.905363	chr20	10655610	+	JAG1	NM_000214	TSS1500	chr20:10652573-10655611	Island	JAG1	915	rs73243790	0.039305
cg00051179	6.6e-05	0.000149	[-0.0002 ; 0.0004]	0.657523	1	no	--++--++++	0	10	0.473482	chr5	161274695	+	GABRA1;GABRA1;GABRA1;GABRA1;GABRA1;GABRA1	NM_001127645;NM_001127643;NM_001127643;NM_001127646;NM_001127644;NM_000806	TSS1500;1stExon;5'UTR;TSS1500;TSS1500;5'UTR		OpenSea	GABRA1	0
cg00051307	-0.000479	0.000215	[-0.0009 ;-0.0001]	0.025912	1	no	-++-------	0	10	0.509746	chr5	72524193	-				chr5:72526203-72526497	N_Shelf	TMEM174	53222
cg00051371	3.9e-05	0.000155	[-0.0003 ; 0.0003]	0.801529	1	no	+---++-++-	0	10	0.845165	chr7	75442678	-	CCL24	NM_002991	Body		OpenSea	CCL24	0
cg00051483	1.1e-05	5.7e-05	[-0.0001 ; 0.0001]	0.85309	1	no	+--+-+-+--	0	10	0.88993	chr7	150211811	+	GIMAP7	NM_153236	TSS200		OpenSea	GIMAP7	132
cg00051546	5e-06	1.2e-05	[ 0.0000 ; 0.0000]	0.678686	1	no	--++++-+-+	0.123191	10	0.329501	chr2	233388901	+				chr2:233386614-233389161	Island	PRSS56	0
cg00051590	1.1e-05	3.2e-05	[-0.0001 ; 0.0001]	0.731311	1	no	--+-++++++	0	10	0.69345	chr6	31759486	-	VARS	NM_006295	Body	chr6:31763240-31763905	N_Shelf	VARS1	0
cg00051595	-7e-06	1.3e-05	[ 0.0000 ; 0.0000]	0.595903	1	no	--+++-----	0	10	0.716559	chr6	31789985	+					OpenSea	HSPA1A	4265
cg00051662	0.001111	0.000502	[ 0.0001 ; 0.0021]	0.026988	1	no	-++++++++-	0.770438	10	1.06e-05	chr10	96521086	+	CYP2C19	NM_000769	TSS1500		OpenSea	CYP2C19	0
cg00051704	-1e-06	2.6e-05	[-0.0001 ; 0.0001]	0.973543	1	no	-+-+++-+--	0	10	0.549144	chr22	21353809	-				chr22:21354247-21354504	N_Shore	THAP7	250
cg00051782	-1.3e-05	2.2e-05	[-0.0001 ; 0.0000]	0.544243	1	no	+--+-+-++-	0.577981	10	0.011279	chr3	193859210	+				chr3:193858770-193859695	Island	HES1	2808
cg00051818	-8e-06	4.9e-05	[-0.0001 ; 0.0001]	0.87294	1	no	++-+-----+	0	10	0.910739	chr7	66367658	+				chr7:66368772-66369612	N_Shore	TMEM248	18543
cg00051979	6e-06	2.8e-05	[ 0.0000 ; 0.0001]	0.834778	1	no	-?++--++++	0.243719	9	0.22677	chr10	95462161	-	C10orf4;C10orf4	NM_145246;NM_145246	5'UTR;1stExon	chr10:95462160-95462500	Island	FRA10AC1	0
cg00052046	1.1e-05	3.6e-05	[-0.0001 ; 0.0001]	0.762332	1	no	-+++---++?	0	9	0.972641	chr20	3213682	+	SLC4A11	NM_032034	Body	chr20:3214696-3214927	N_Shore	SLC4A11	0	rs143435777	0.0105
cg00052246	4.4e-05	4.8e-05	[ 0.0000 ; 0.0001]	0.356716	1	no	-+?++-+-+?	0	8	0.983497	chr3	71106252	+	FOXP1	NM_032682	Body		OpenSea	FOXP1	0	rs72947409	0.015082
cg00052290	-6e-06	1.2e-05	[ 0.0000 ; 0.0000]	0.6486	1	no	--++--+++?	0.400525	9	0.100517	chr10	89578072	+	ATAD1;CFLP1	NM_032810;NR_028492	TSS200;Body	chr10:89577481-89578287	Island	CFL1P1	0	rs74146227	0.022374
cg00052385	-9.9e-05	0.000102	[-0.0003 ; 0.0001]	0.328882	1	no	----+--++-	0	10	0.48211	chr8	134580580	+	ST3GAL1;ST3GAL1	NM_003033;NM_173344	5'UTR;5'UTR	chr8:134581969-134584875	N_Shore	ST3GAL1	0
cg00052422	1e-06	6e-06	[ 0.0000 ; 0.0000]	0.919462	1	no	+--++-+-+-	0	10	0.748941	chr3	41240987	-	CTNNB1;CTNNB1;CTNNB1;CTNNB1;CTNNB1;CTNNB1	NM_001904;NM_001098209;NM_001098209;NM_001904;NM_001098210;NM_001098210	5'UTR;1stExon;5'UTR;1stExon;1stExon;5'UTR	chr3:41240162-41241631	Island	CTNNB1	0
cg00052433	-7e-05	4.8e-05	[-0.0002 ; 0.0000]	0.145739	1	no	+--+------	0.147	10	0.307744	chr16	87447278	+	ZCCHC14	NM_015144	Body	chr16:87447699-87448131	N_Shore	ZCCHC14	0
cg00052482	-0.000193	0.000289	[-0.0008 ; 0.0004]	0.506019	1	no	?-?+-?+?+?	0	5	0.467216	chr1	151226139	-	PSMD4	NM_002810	TSS1500		OpenSea	PSMD4	1056
cg00052550	3e-06	1e-05	[ 0.0000 ; 0.0000]	0.735999	1	no	--+++-++-+	0	10	0.512086	chr2	238969457	+	SCLY	NM_016510	TSS200	chr2:238969080-238969919	Island	UBE2F-SCLY	0
cg00052578	-0.000203	0.000323	[-0.0008 ; 0.0004]	0.529245	1	no	--?-++---+	0	9	0.759022	chr3	132843565	-	TMEM108;TMEM108	NM_001136469;NM_023943	5'UTR;5'UTR		OpenSea	TMEM108	0
cg00052588	4.5e-05	0.000347	[-0.0006 ; 0.0007]	0.89643	1	no	-+--++++??	0	8	0.983911	chr16	89672139	+					OpenSea	DPEP1	7575	rs1991508	0.090868
cg00052665	0.001231	0.000468	[ 0.0003 ; 0.0021]	0.008622	1	no	+++++--+-?	0.560931	9	0.019634	chr17	9941095	+	GAS7;GAS7	NM_201432;NM_201433	TSS1500;Body		OpenSea	GAS7	0	rs12452356	0.034837
cg00052772	-0.000121	0.000172	[-0.0005 ; 0.0002]	0.482745	1	no	--+--+?-+-	0	9	0.812063	chr6	33245804	+	B3GALT4	NM_003782	1stExon	chr6:33244677-33245554	S_Shore	B3GALT4	0
cg00052853	0.000107	6.2e-05	[ 0.0000 ; 0.0002]	0.084408	1	no	-++-++--++	0	10	0.958343	chr3	107645034	-	LOC285205	NR_015394	Body	chr3:107646470-107646941	N_Shore	LINC00636	0
cg00052903	0.00019	0.000473	[-0.0007 ; 0.0011]	0.688081	1	no	-++-+-+--+	0.257289	10	0.206751	chr12	11422897	+	PRB3	NM_006249	TSS1500		OpenSea	PRB4	0
cg00052932	-0.000254	0.000124	[-0.0005 ; 0.0000]	0.039794	1	no	---+---+-+	0.44667	10	0.061547	chr2	190539778	-	ANKAR	NM_144708	TSS1500	chr2:190539026-190539533	S_Shore	ANKAR	0
cg00052964	1.8e-05	2.6e-05	[ 0.0000 ; 0.0001]	0.483461	1	no	+++-++---+	0	10	0.745989	chr2	85135823	-				chr2:85131950-85132234	S_Shelf	TMSB10	2023
cg00053010	-9e-06	1e-05	[ 0.0000 ; 0.0000]	0.412316	1	no	-++--+--??	0	8	0.872326	chr17	46089788	+				chr17:46089636-46089851	Island	COPZ2	13743	rs35662223	0.207952
cg00053063	7e-06	0.000342	[-0.0007 ; 0.0007]	0.983229	1	no	----+-++??	0	8	0.959944	chr2	134191960	+	NCKAP5;NCKAP5	NM_207363;NM_207481	Body;Body		OpenSea	NCKAP5	0	rs72846351	0.080512
cg00053073	-3.8e-05	0.000133	[-0.0003 ; 0.0002]	0.773288	1	no	-+---+++++	0	10	0.601799	chr19	18337107	+	PDE4C;PDE4C	NM_001098818;NM_000923	1stExon;Body	chr19:18335072-18337375	Island	PDE4C	0
cg00053086	5e-05	8.1e-05	[-0.0001 ; 0.0002]	0.541156	1	no	+++-?--???	0	6	0.754382	chr1	233119296	+				chr1:233121927-233122136	N_Shelf	PCNX2	584	rs10973	0.244554
cg00053135	0.00144	0.000563	[ 0.0003 ; 0.0025]	0.01053	1	no	+++-+-+++?	0	9	0.640674	chr6	167032403	-	RPS6KA2;RPS6KA2	NM_021135;NM_001006932	Body;Body	chr6:167032330-167032582	Island	RPS6KA2	0	rs73259034	0.034735
cg00053261	2.7e-05	9.3e-05	[-0.0002 ; 0.0002]	0.768986	1	no	--+-++?+??	0.53117	7	0.046362	chr7	53103214	+	POM121L12	NM_182595	TSS200	chr7:53103275-53103801	N_Shore	POM121L12	133	rs10229649	0.144402
cg00053292	4.5e-05	3e-05	[ 0.0000 ; 0.0001]	0.12963	1	no	-++++?--+?	0.264145	8	0.217908	chr17	61678300	-	TACO1;TACO1	NM_016360;NM_016360	1stExon;5'UTR	chr17:61678154-61678678	Island	TACO1	0
cg00053361	0.000363	0.000292	[-0.0002 ; 0.0009]	0.214282	1	no	+--+++-+-?	0	9	0.540162	chr8	127250180	+					OpenSea	LINC00861	286738	rs16901213	0.019259
cg00053373	0.000514	0.000195	[ 0.0001 ; 0.0009]	0.00827	1	no	++++-+++++	0	10	0.712758	chr17	7554827	+	ATP1B2;ATP1B2	NM_001678;NM_001678	1stExon;5'UTR	chr17:7554139-7555338	Island	ATP1B2	0
cg00053393	2.1e-05	9.9e-05	[-0.0002 ; 0.0002]	0.829653	1	no	-+-++?--+-	0	9	0.599078	chr4	183064388	+	MGC45800	NR_027107	Body	chr4:183063396-183066370	Island	TENM3-AS1	0
cg00053507	2.3e-05	2.5e-05	[ 0.0000 ; 0.0001]	0.342874	1	no	+--++--++-	0.474089	10	0.046973	chr13	42623481	+	DGKH;DGKH	NM_152910;NM_178009	Body;Body	chr13:42623339-42623560	Island	DGKH	0
cg00053661	-1.3e-05	2.4e-05	[-0.0001 ; 0.0000]	0.584868	1	no	---++--++-	0	10	0.725401	chr2	204103685	+	CYP20A1;CYP20A1	NM_177538;NM_177538	1stExon;5'UTR	chr2:204103464-204104172	Island	CYP20A1	0
cg00053728	3.2e-05	7.3e-05	[-0.0001 ; 0.0002]	0.662632	1	no	-+++--+-??	0	8	0.700907	chr2	3464167	-	TTC15	NM_016030	Body	chr2:3461654-3461863	S_Shelf	TRAPPC12	0	rs79611489	0.056424
cg00053755	1.2e-05	2.6e-05	[ 0.0000 ; 0.0001]	0.643999	1	no	-+-+-+++++	0.546135	10	0.018993	chr5	139728711	+				chr5:139725530-139726234	S_Shelf	HBEGF	2522
cg00053851	4.1e-05	0.000105	[-0.0002 ; 0.0002]	0.695386	1	no	++---+++-+	0.375885	10	0.108136	chr1	226270442	+				chr1:226270723-226271841	N_Shore	H3P6	10738
cg00053870	0.000121	0.000272	[-0.0004 ; 0.0007]	0.655567	1	no	++-+--++??	0	8	0.827917	chr2	239040304	+	ESPNL	NM_194312	Body	chr2:239039528-239040318	Island	ESPNL	0	rs73102311	0.085623
cg00053916	-0.00034	0.000108	[-0.0006 ;-0.0001]	0.001629	1	no	-------+--	0	10	0.618675	chr8	37457329	-					OpenSea	ZNF703	95970
cg00053927	0.000356	0.000285	[-0.0002 ; 0.0009]	0.210918	1	no	++-+-+-++-	0.407441	10	0.08589	chr13	113699014	-	MCF2L;MCF2L	NM_001112732;NM_024979	Body;Body	chr13:113701833-113702280	N_Shelf	MCF2L	0
cg00054173	-0.000473	0.000382	[-0.0012 ; 0.0003]	0.215883	1	no	+--+++-+--	0	10	0.736369	chr21	34542436	-	C21orf54	NR_024102	Body		OpenSea	LINC01548	0
cg00054197	-5.8e-05	7.9e-05	[-0.0002 ; 0.0001]	0.465693	1	no	+---++---+	0.191742	10	0.266565	chr5	171765750	+	SH3PXD2B	NM_001017995	Body	chr5:171766422-171766826	N_Shore	SH3PXD2B	0
cg00054210	-0.000343	0.000212	[-0.0008 ; 0.0001]	0.106284	1	no	-++---+-+-	0.239442	10	0.222865	chr8	65711644	-	CYP7B1	NM_004820	TSS1500	chr8:65710990-65711722	Island	CYP7B1	295
cg00054243	8e-06	0.000106	[-0.0002 ; 0.0002]	0.941276	1	no	-+---+-++?	0.018945	9	0.418527	chr1	53190312	+				chr1:53192023-53192428	N_Shore	ZYG11B	1817			rs148184974	0.0114	rs148184974	0.0114
cg00054248	1e-05	1.3e-05	[ 0.0000 ; 0.0000]	0.44102	1	no	-+-+++-+??	0	8	0.647931	chr17	74303798	+	QRICH2	NM_032134	TSS200	chr17:74303478-74304428	Island	QRICH2	36	rs3803738	0.278082
cg00054301	2.9e-05	8.7e-05	[-0.0001 ; 0.0002]	0.737006	1	no	-++-+++-+-	0.599645	10	0.007476	chr16	67237548	+	ELMO3;MIR328	NM_024712;NR_029887	Body;TSS1500	chr16:67233032-67233862	S_Shelf	ELMO3	0
cg00054408	-1.1e-05	3.5e-05	[-0.0001 ; 0.0001]	0.749703	1	no	+----++++-	0	10	0.741945	chr19	3275609	-	BRUNOL5	NM_021938	Body	chr19:3275608-3275970	Island	CELF5	0
cg00054472	0.000582	0.000394	[-0.0002 ; 0.0014]	0.139411	1	no	--+++----+	0	10	0.62639	chr3	9852352	+	TTLL3	NM_001025930	Body	chr3:9851476-9852171	S_Shore	ARPC4-TTLL3	0
cg00054496	1.5e-05	4.2e-05	[-0.0001 ; 0.0001]	0.71769	1	no	+++---+--+	0	10	0.999765	chr16	10855688	-	NUBP1	NM_002484	Body		OpenSea	NUBP1	0
cg00054511	1.8e-05	1.3e-05	[ 0.0000 ; 0.0000]	0.184012	1	no	+-+-++-+-+	0.188348	10	0.269692	chr12	53835377	-	PRR13;PRR13	NM_018457;NM_001005354	TSS200;TSS200	chr12:53835295-53835568	Island	PCBP2	54
cg00054525	-9e-06	7.2e-05	[-0.0001 ; 0.0001]	0.90419	1	no	+------++-	0.309526	10	0.161051	chr16	88717587	-	CYBA	NM_000101	TSS200	chr16:88716989-88717606	Island	CYBA	94
cg00054572	8e-06	0.000294	[-0.0006 ; 0.0006]	0.97794	1	no	-???-?+?+?	0.371209	4	0.189349	chr13	41347606	+				chr13:41345062-41345570	S_Shelf	MRPS31	2258
cg00054639	-6.1e-05	0.000181	[-0.0004 ; 0.0003]	0.737128	1	no	+--++--++-	0.356907	10	0.122508	chr2	211698619	-					OpenSea	CPS1	154787
cg00054692	-3e-06	1.4e-05	[ 0.0000 ; 0.0000]	0.838278	1	no	--+-+--+-?	0	9	0.681373	chr7	23338750	+	C7orf30	NM_138446	TSS200	chr7:23338797-23339264	N_Shore	MALSU1	188	rs113457902	0.043876
cg00054702	-0.000169	0.000759	[-0.0017 ; 0.0013]	0.823754	1	no	++-+-+----	0	10	0.504893	chr5	135528543	+	LOC389332	NR_024418	Body	chr5:135527056-135528978	Island	SMIM32	0
cg00054706	-2e-06	1.1e-05	[ 0.0000 ; 0.0000]	0.862256	1	no	+-++-+++-+	0	10	0.726004	chr2	68289972	-	C1D;C1D	NM_006333;NM_173177	5'UTR;5'UTR		OpenSea	C1D	0
cg00054741	-1.7e-05	3.7e-05	[-0.0001 ; 0.0001]	0.654578	1	no	-+----+-??	0	8	0.78248	chr19	54201247	+	MIR523	NR_030193	TSS1500		OpenSea	MIR525	375	rs10417538	0.385441
cg00054771	-1.7e-05	3.7e-05	[-0.0001 ; 0.0001]	0.65034	1	no	------+++-	0.056212	10	0.389332	chr2	175202397	-				chr2:175199463-175202639	Island	SP9	128
cg00054774	-0.000214	0.000367	[-0.0009 ; 0.0005]	0.559116	1	no	+---++-+--	0.520443	10	0.027246	chr21	43373079	+	C2CD2	NM_015500	Body	chr21:43373135-43374062	N_Shore	C2CD2	0
cg00054791	-0.000361	0.000165	[-0.0007 ; 0.0000]	0.028716	1	no	--++-+++--	0.458571	10	0.054963	chr17	46985412	-	UBE2Z	NM_023079	TSS1500	chr17:46985588-46986537	N_Shore	UBE2Z	317
cg00054890	-0.000173	8.1e-05	[-0.0003 ; 0.0000]	0.032231	1	no	-++-------	0	10	0.730985	chr7	98632054	+	SMURF1;SMURF1	NM_020429;NM_181349	Body;Body	chr7:98633091-98633304	N_Shore	SMURF1	0
cg00054971	0.000788	0.000426	[ 0.0000 ; 0.0016]	0.064691	1	no	++--++-+??	0	8	0.584265	chr10	129796937	-	PTPRE	NM_006504	5'UTR		OpenSea	PTPRE	0	rs59812451	0.069533
cg00055052	5e-05	7.5e-05	[-0.0001 ; 0.0002]	0.505629	1	no	--++++-+-+	0.429383	10	0.07179	chr16	4409748	-	CORO7	NM_024535	Body		OpenSea	CORO7-PAM16	0
cg00055073	-0.000194	0.00014	[-0.0005 ; 0.0001]	0.166146	1	no	-+---++---	0.259204	10	0.205034	chr2	43398118	-				chr2:43398040-43398276	Island	ZFP36L2	51421
cg00055292	5.6e-05	0.00016	[-0.0003 ; 0.0004]	0.724655	1	no	+--+++-+--	0	10	0.706574	chr7	4846846	-	RADIL	NM_018059	Body	chr7:4848251-4849204	N_Shore	RADIL	0
cg00055341	0.000159	0.000267	[-0.0004 ; 0.0007]	0.551879	1	no	+--+--++??	0	8	0.669585	chr2	200446845	-					OpenSea	SATB2-AS1	109363	rs16831637	0.056364
cg00055359	5.3e-05	0.000258	[-0.0005 ; 0.0006]	0.838593	1	no	-+-+?++?++	0.144724	8	0.316607	chr2	134023210	+	NCKAP5;NCKAP5	NM_207363;NM_207481	Body;Body	chr2:134023947-134024467	N_Shore	NCKAP5	0
cg00055510	4.1e-05	3.4e-05	[ 0.0000 ; 0.0001]	0.220753	1	no	++++-++-++	0	10	0.983981	chr2	208907911	+					OpenSea	PLEKHM3	17626
cg00055529	-4.5e-05	5.6e-05	[-0.0002 ; 0.0001]	0.417742	1	no	-++-+--?+-	0.487448	9	0.048344	chr17	37123835	+	FBXO47	NM_001008777	TSS200		OpenSea	FBXO47	179
cg00055555	-5.4e-05	7.5e-05	[-0.0002 ; 0.0001]	0.474643	1	no	---+++-+--	0.01998	10	0.420512	chr10	29011001	+				chr10:29011053-29011453	N_Shore	BAMBI	39132
cg00055557	3.1e-05	9.6e-05	[-0.0002 ; 0.0002]	0.750345	1	no	+--+-+++++	0.001273	10	0.436216	chr20	53092474	+	DOK5;DOK5	NM_018431;NM_018431	1stExon;5'UTR	chr20:53091733-53092993	Island	DOK5	0
cg00055603	0.00026	0.000243	[-0.0002 ; 0.0007]	0.284973	1	no	++-+++-+-+	0.62108	10	0.004712	chr1	48508839	-					OpenSea	TRABD2B	46276
cg00055617	0.000638	0.000341	[ 0.0000 ; 0.0013]	0.061392	1	no	+++++?+++?	0	8	0.990545	chr17	80273685	+	CD7	NM_006137	Body	chr17:80277118-80277833	N_Shelf	CD7	0
cg00055679	0.000132	0.000102	[-0.0001 ; 0.0003]	0.194092	1	no	-++-++++++	0	10	0.722633	chr13	79170430	-				chr13:79170114-79171231	Island	OBI1-AS1	0
cg00055764	0.000333	0.00066	[-0.0010 ; 0.0016]	0.614395	1	no	+++-----??	0.02869	8	0.407674	chr12	130961718	+	RIMBP2	NM_015347	Body		OpenSea	RIMBP2	0	rs12578945	0.051164
cg00055771	-0.000551	0.000358	[-0.0013 ; 0.0002]	0.123862	1	no	---+-+-+--	0	10	0.673674	chr5	144510462	+					OpenSea	PRELID2	628118
cg00055811	0.000265	0.000312	[-0.0003 ; 0.0009]	0.39531	1	no	++?++?---+	0	8	0.669078	chr1	8543012	-	RERE;RERE	NM_012102;NM_001042681	Body;Body		OpenSea	RERE	0
cg00055848	1.6e-05	9e-06	[ 0.0000 ; 0.0000]	0.087449	1	no	+-+-++-+++	0.30409	10	0.165675	chr2	62422984	-	B3GNT2	NM_006577	TSS1500	chr2:62422191-62424458	Island	B3GNT2	276
cg00055881	-0.000592	0.000294	[-0.0012 ; 0.0000]	0.04363	1	no	----?+-?+-	0	8	0.90062	chr1	6153073	+	KCNAB2;KCNAB2	NM_003636;NM_172130	Body;Body		OpenSea	KCNAB2	0
cg00055981	7.3e-05	0.000228	[-0.0004 ; 0.0005]	0.747963	1	no	++-++--++-	0.272071	10	0.193566	chr9	139228737	+	GPSM1;GPSM1	NM_001145638;NM_015597	Body;Body	chr9:139228816-139229229	N_Shore	GPSM1	0
cg00055986	0.000483	0.000303	[-0.0001 ; 0.0011]	0.110996	1	no	++++++-+??	0	8	0.885378	chr5	2537520	-					OpenSea	IRX2	208757	rs73033725	0.198536
cg00056002	0.000233	0.000428	[-0.0006 ; 0.0011]	0.585803	1	no	+--++-+++-	0	10	0.844728	chr16	88933996	-	PABPN1L	NM_001080487	TSS1500	chr16:88937055-88937387	N_Shelf	PABPN1L	927
cg00056066	-0.000152	0.0002	[-0.0005 ; 0.0002]	0.446374	1	no	+++---++-+	0.196515	10	0.262169	chr10	25010738	+	ARHGAP21	NM_020824	Body	chr10:25011963-25013816	N_Shore	ARHGAP21	0
cg00056074	4.1e-05	2.9e-05	[ 0.0000 ; 0.0001]	0.146638	1	no	+++++-++-+	0	10	0.966517	chr2	131485150	-				chr2:131485149-131485460	Island	GPR148	1491
cg00056202	1.3e-05	3.4e-05	[-0.0001 ; 0.0001]	0.709269	1	no	++-+-+-+++	0	10	0.944296	chr8	9791350	+				chr8:9791236-9791450	Island	MIR124-1	30367
cg00056257	0.000544	0.000376	[-0.0002 ; 0.0013]	0.148381	1	no	+--+----++	0.547325	10	0.018656	chr3	6901652	-	GRM7;GRM7	NM_181874;NM_000844	TSS1500;TSS1500	chr3:6902823-6903516	N_Shore	GRM7	1148
cg00056433	2e-05	2.3e-05	[ 0.0000 ; 0.0001]	0.38952	1	no	-++++-++-+	0	10	0.879173	chr1	161391807	+					OpenSea	CFAP126	54133
cg00056489	0.000396	0.000336	[-0.0003 ; 0.0011]	0.239047	1	no	+?++??+?-?	0.34723	5	0.18981	chr12	111856652	+	SH2B3	NM_005475	Body	chr12:111855896-111856750	Island	SH2B3	0	rs78894077	0.023438
cg00056497	0.000679	0.000336	[ 0.0000 ; 0.0013]	0.04303	1	no	+++++--+++	0	10	0.901296	chr10	134785521	-					OpenSea	LINC01168	0
cg00056541	6.4e-05	0.000181	[-0.0003 ; 0.0004]	0.725245	1	no	-++---+--+	0	10	0.641408	chr6	164288623	-					OpenSea	QKI	288994
cg00056578	1.6e-05	0.000152	[-0.0003 ; 0.0003]	0.915357	1	no	++----+++-	0.122601	10	0.330038	chr12	118406033	-	KSR2	NM_173598	TSS200	chr12:118406590-118407364	N_Shore	KSR2	4
cg00056624	-1.2e-05	1.1e-05	[ 0.0000 ; 0.0000]	0.283543	1	no	------++++	0.464782	10	0.051684	chr3	37902229	+	CTDSPL;CTDSPL	NM_001008392;NM_005808	TSS1500;TSS1500	chr3:37901938-37904039	Island	CTDSPL	1438
cg00056628	1e-05	2.1e-05	[ 0.0000 ; 0.0001]	0.628482	1	no	+-+-+-++??	0.233899	8	0.242957	chr17	79981271	+	STRA13;LRRC45	NM_144998;NM_144999	TSS1500;TSS200	chr17:79980199-79981548	Island	LRRC45	7	rs4072801	0.396175
cg00056676	9e-06	2.8e-05	[ 0.0000 ; 0.0001]	0.73405	1	no	+---+--++-	0	10	0.674052	chr5	101631668	+	SLCO4C1	NM_180991	1stExon	chr5:101632049-101632373	N_Shore	SLCO4C1	0
cg00056719	7e-06	6e-06	[ 0.0000 ; 0.0000]	0.234857	1	no	+-+-+--+++	0.307008	10	0.163188	chr12	53845867	-	PCBP2;PCBP2;PCBP2;PCBP2;PCBP2;PCBP2;PCBP2	NM_001128911;NM_031989;NM_001128914;NM_005016;NM_001128913;NM_001128912;NM_001098620	TSS200;TSS200;TSS200;TSS200;TSS200;TSS200;TSS200	chr12:53845668-53846606	Island	PCBP2	0
cg00056754	0.000127	0.000168	[-0.0002 ; 0.0005]	0.449133	1	no	--++++--++	0	10	0.831831	chr1	167063958	-	DUSP27	NM_001080426	TSS200		OpenSea	STYXL2	111
cg00056767	-1e-06	1.6e-05	[ 0.0000 ; 0.0000]	0.930869	1	no	--+-+++++-	0.029294	10	0.41259	chr13	44453183	-	CCDC122;C13orf31;C13orf31	NM_144974;NM_001128303;NM_153218	5'UTR;TSS1500;TSS1500	chr13:44453207-44454295	N_Shore	CCDC122	0
cg00056985	0.000241	0.000272	[-0.0003 ; 0.0008]	0.376093	1	no	+++-++-+-?	0.342063	9	0.14424	chr9	104249490	+	C9orf125	NM_032342	TSS200	chr9:104248247-104249501	Island	PGAP4	14	rs41282145	0.0151
cg00057092	6e-06	3.6e-05	[-0.0001 ; 0.0001]	0.868687	1	no	+------+++	0.229016	10	0.232354	chr15	37030160	-	C15orf41;C15orf41	NM_001130010;NM_032499	Body;Body		OpenSea	CDIN1	0
cg00057114	4e-05	6.5e-05	[-0.0001 ; 0.0002]	0.539495	1	no	---+++++--	0	10	0.491733	chr1	6344362	-	ACOT7;ACOT7;ACOT7;ACOT7	NM_181864;NM_181865;NM_007274;NM_181866	Body;Body;Body;Body	chr1:6341136-6341412	S_Shelf	ACOT7	0
cg00057208	-1e-06	4.1e-05	[-0.0001 ; 0.0001]	0.976577	1	no	-+--++--++	0.292329	10	0.175798	chr2	219578149	+	TTLL4	NM_014640	5'UTR	chr2:219575448-219576080	S_Shelf	TTLL4	0
cg00057231	4e-05	0.000177	[-0.0003 ; 0.0004]	0.82375	1	no	---+++---+	0.138304	10	0.315711	chr3	48631958	-	COL7A1	NM_000094	Body	chr3:48631882-48632901	Island	COL7A1	0
cg00057272	-1e-06	0.000301	[-0.0006 ; 0.0006]	0.996724	1	no	--?-+-+++?	0.34105	8	0.155932	chr8	135726252	-	ZFAT	NM_020863	TSS1500	chr8:135724770-135725552	S_Shore	ZFAT	959
cg00057317	1.9e-05	1.8e-05	[ 0.0000 ; 0.0001]	0.307075	1	no	+-+++-+++-	0	10	0.558609	chr8	11725492	+	CTSB;CTSB;CTSB;CTSB;CTSB	NM_147780;NM_147782;NM_147781;NM_001908;NM_147783	5'UTR;5'UTR;5'UTR;5'UTR;5'UTR	chr8:11725059-11725600	Island	CTSB	0
cg00057324	6.6e-05	4.3e-05	[ 0.0000 ; 0.0001]	0.122879	1	no	-+-++++--+	0	10	0.916927	chr6	47750042	+	OPN5	NM_181744	Body		OpenSea	OPN5	0
cg00057393	-1.2e-05	1.3e-05	[ 0.0000 ; 0.0000]	0.347333	1	no	----+---+?	0.676845	9	0.00171	chr15	96897796	-				chr15:96897596-96898046	Island	NR2F2	14303	rs142715716	0.0293
cg00057476	0.000214	0.000151	[-0.0001 ; 0.0005]	0.157582	1	no	+++--+---+	0.55157	10	0.017485	chr22	29708246	+	GAS2L1;GAS2L1;GAS2L1	NM_152237;NM_006478;NM_152236	3'UTR;Body;Body	chr22:29709281-29712013	N_Shore	GAS2L1	0
cg00057569	2.5e-05	3.9e-05	[-0.0001 ; 0.0001]	0.525999	1	no	++--+?-???	0	6	0.458534	chr10	95462548	+	C10orf4	NM_145246	TSS1500	chr10:95462160-95462500	S_Shore	FRA10AC1	0	rs11187599	0.072034
cg00057593	-2.5e-05	0.000258	[-0.0005 ; 0.0005]	0.923104	1	no	+-++--+++-	0.380898	10	0.104458	chr8	143916959	-	GML	NM_002066	5'UTR	chr8:143916135-143916405	S_Shore	GML	0
cg00057603	0.00048	0.000297	[-0.0001 ; 0.0011]	0.106028	1	no	+++--+++-+	0	10	0.60757	chr20	1716270	+				chr20:1716330-1716653	N_Shore	LOC100289473	37739
cg00057661	-2e-06	1.5e-05	[ 0.0000 ; 0.0000]	0.916422	1	no	+-+-+-+--+	0.011999	10	0.427247	chr7	127228948	+	ARF5	NM_001662	Body	chr7:127227758-127229039	Island	ARF5	0
cg00057663	-8e-05	7.2e-05	[-0.0002 ; 0.0001]	0.268115	1	no	-+-+-+-+--	0.340648	10	0.13534	chr2	105945629	-	TGFBRAP1;TGFBRAP1	NM_001142621;NM_004257	5'UTR;5'UTR	chr2:105946164-105946773	N_Shore	TGFBRAP1	0
cg00057667	-0.000476	0.000585	[-0.0016 ; 0.0007]	0.415651	1	no	--++---++?	0.051174	9	0.392496	chr6	140069730	-					OpenSea	FILNC1	22478
cg00057676	-5e-06	9e-06	[ 0.0000 ; 0.0000]	0.571494	1	no	+-+-+++--+	0.435278	10	0.068208	chr1	178512141	-	C1orf220;C1orf220	NR_033186;NM_207467	Body;5'UTR	chr1:178511362-178512356	Island	TEX35	0
cg00057700	-1e-05	1.3e-05	[ 0.0000 ; 0.0000]	0.452382	1	no	--++---++-	0.25668	10	0.207298	chr10	124768526	-	ACADSB;ACADSB;IKZF5	NM_001609;NM_001609;NM_022466	1stExon;5'UTR;TSS1500	chr10:124767758-124768897	Island	ACADSB	0
cg00057722	0.000556	0.000317	[-0.0001 ; 0.0012]	0.079735	1	no	+++--+-+++	0.214661	10	0.245489	chr18	45934156	+				chr18:45934453-45937265	N_Shore	ZBTB7C	0
cg00057791	0.000565	0.000296	[ 0.0000 ; 0.0011]	0.056839	1	no	-+++++++??	0	8	0.520372	chr1	12567182	-	VPS13D;SNORA59A;VPS13D;SNORA59B	NM_015378;NR_003025;NM_018156;NR_003022	Body;TSS200;Body;TSS200		OpenSea	VPS13D	0	rs78403005	0.07194
cg00057900	3.6e-05	6.7e-05	[-0.0001 ; 0.0002]	0.598369	1	no	--++?+-?+-	0.566114	8	0.023926	chr7	138553470	+	KIAA1549;KIAA1549	NM_001164665;NM_020910	Body;Body	chr7:138554231-138554499	N_Shore	KIAA1549	0
cg00057966	-6.2e-05	8.7e-05	[-0.0002 ; 0.0001]	0.478649	1	no	-+--+-+-+-	0	10	0.946709	chr17	56408694	+	MIR142	NR_029683	TSS200		OpenSea	TSPOAP1-AS1	0
cg00058009	0.000217	0.000237	[-0.0002 ; 0.0007]	0.359009	1	no	++-++-+-++	0	10	0.935393	chr4	122853693	-	TRPC3;TRPC3	NM_003305;NM_001130698	1stExon;Body	chr4:122853554-122854169	Island	TRPC3	0
cg00058026	0.000393	0.000311	[-0.0002 ; 0.0010]	0.206603	1	no	+-++++--++	0	10	0.959897	chr12	53172158	+	KRT76	NM_015848	TSS1500		OpenSea	KRT76	1028
cg00058113	-7e-06	1.2e-05	[ 0.0000 ; 0.0000]	0.552544	1	no	++-+-++---	0.140817	10	0.313411	chr6	33239977	-	VPS52;RPS18	NM_022553;NM_022551	TSS1500;Body	chr6:33239326-33240099	Island	RPS18	0
cg00058163	0.000223	0.000143	[-0.0001 ; 0.0005]	0.119396	1	no	++++?-+?++	0	8	0.747823	chr18	5891948	-	TMEM200C	NM_001080209	1stExon	chr18:5890292-5891682	S_Shore	TMEM200C	0
cg00058291	2.1e-05	0.000156	[-0.0003 ; 0.0003]	0.892798	1	no	-+-+-+-+++	0	10	0.958152	chr1	228974133	+					OpenSea	RHOU	91716
cg00058296	8e-05	0.000163	[-0.0002 ; 0.0004]	0.624308	1	no	+++----+--	0	10	0.449757	chr1	237947435	+	RYR2	NM_001035	Body	chr1:237947187-237947448	Island	RYR2	0
cg00058299	1.6e-05	1.7e-05	[ 0.0000 ; 0.0000]	0.336707	1	no	----+--++-	0	10	0.890151	chr1	113498193	-	SLC16A1;SLC16A1;SLC16A1	NM_001166496;NM_003051;NM_001166496	5'UTR;5'UTR;1stExon	chr1:113497986-113498206	Island	SLC16A1	0
cg00058329	-1.9e-05	3.3e-05	[-0.0001 ; 0.0000]	0.575067	1	no	+-+-+-+-??	0.414531	8	0.102008	chr12	133195094	+	P2RX2;P2RX2;P2RX2;P2RX2;P2RX2;P2RX2	NM_170683;NM_016318;NM_170682;NM_174872;NM_012226;NM_174873	TSS1500;TSS1500;TSS1500;TSS1500;TSS1500;TSS1500	chr12:133194868-133195544	Island	P2RX2	307	rs6560889	0.277629
cg00058413	7.1e-05	4.8e-05	[ 0.0000 ; 0.0002]	0.145604	1	no	++-+++---+	0.146085	10	0.308584	chr5	118271271	+	DTWD2	NM_173666	Body		OpenSea	DTWD2	0
cg00058515	0.001	0.000477	[ 0.0001 ; 0.0019]	0.035812	1	no	+++--+?+++	0.023561	9	0.414844	chr2	80527798	+	CTNNA2;CTNNA2	NM_004389;NM_001164883	Body;Body	chr2:80529677-80530846	N_Shore	CTNNA2	0
cg00058644	9e-06	8.3e-05	[-0.0002 ; 0.0002]	0.911831	1	no	-+--++---+	0.084887	10	0.36402	chr17	79844023	+				chr17:79846204-79846486	N_Shelf	ALYREF	1686
cg00058708	-0.000198	8.5e-05	[-0.0004 ; 0.0000]	0.020535	1	no	-+---++---	0	10	0.558654	chr2	24162568	+	UBXN2A	NM_181713	TSS1500	chr2:24163185-24163878	N_Shore	UBXN2A	0
cg00058771	2e-06	1e-05	[ 0.0000 ; 0.0000]	0.828451	1	no	+---++++-+	0	10	0.994332	chr10	103347979	-	POLL;RP11-529I10.4	NM_013274;NM_015448	TSS200;TSS200	chr10:103347679-103348215	Island	POLL	0
cg00058786	3.3e-05	2.6e-05	[ 0.0000 ; 0.0001]	0.19778	1	no	+-+++--++-	0.402759	10	0.08905	chr12	49365465	+	WNT10B;WNT10B	NM_003394;NM_003394	5'UTR;1stExon	chr12:49363664-49364443	S_Shore	WNT10B	0
cg00058799	-2.4e-05	8.3e-05	[-0.0002 ; 0.0001]	0.774779	1	no	-++-++---+	0	10	0.454176	chr16	624005	-	PIGQ;PIGQ	NM_148920;NM_004204	5'UTR;5'UTR	chr16:619805-620195	S_Shelf	PIGQ	0
cg00058857	5e-05	8.5e-05	[-0.0001 ; 0.0002]	0.557745	1	no	++--+----+	0.455625	10	0.056556	chr3	99927991	-					OpenSea	TMEM30CP	14960
cg00058879	5.3e-05	0.000243	[-0.0004 ; 0.0005]	0.826371	1	no	+--++---++	0.087641	10	0.361563	chr22	40082173	+	CACNA1I;CACNA1I	NM_001003406;NM_021096	Body;Body	chr22:40081519-40082390	Island	CACNA1I	0
cg00058887	0.000194	9.2e-05	[ 0.0000 ; 0.0004]	0.03502	1	no	++--++-+++	0.085807	10	0.363199	chr4	184909018	+	STOX2	NM_020225	Body		OpenSea	STOX2	0
cg00058923	1.7e-05	3e-05	[ 0.0000 ; 0.0001]	0.562534	1	no	-+-++++-+-	0.143102	10	0.311318	chr1	161069167	+	KLHDC9;KLHDC9;KLHDC9	NM_152366;NM_001007255;NM_001007256	Body;Body;5'UTR	chr1:161068062-161068801	S_Shore	KLHDC9	0
cg00058938	7.4e-05	8.5e-05	[-0.0001 ; 0.0002]	0.387291	1	no	++-++-++++	0	10	0.458053	chr19	40724733	-	TTC9B	NM_152479	TSS1500	chr19:40723104-40724389	S_Shore	TTC9B	426
cg00059015	2.7e-05	6.8e-05	[-0.0001 ; 0.0002]	0.69653	1	no	-+--++-+-+	0	10	0.75761	chr1	60340545	+	HOOK1	NM_015888	3'UTR		OpenSea	HOOK1	0
cg00059024	0	1.8e-05	[ 0.0000 ; 0.0000]	0.984549	1	no	-++--+-++-	0.163099	10	0.292952	chr15	90233617	-	WDR93;PEX11A	NM_020212;NM_003847	TSS1500;Body	chr15:90233530-90234083	Island	PEX11A	0
cg00059034	8.4e-05	5.8e-05	[ 0.0000 ; 0.0002]	0.149515	1	no	?+??+-++++	0.371306	7	0.145235	chr1	98514082	+				chr1:98510966-98511710	S_Shelf	MIR137HG	0
cg00059053	0.000838	0.000406	[ 0.0000 ; 0.0016]	0.038892	1	no	++?+-++-++	0.088884	9	0.361155	chr12	3602162	+	PRMT8	NM_019854	Body	chr12:3599966-3603008	Island	PRMT8	0
cg00059089	-0.000342	0.000325	[-0.0010 ; 0.0003]	0.292331	1	no	--?+--+++?	0	8	0.534755	chr2	153263288	-	FMNL2	NM_052905	Body		OpenSea	FMNL2	0
cg00059161	0.000177	0.000266	[-0.0003 ; 0.0007]	0.506098	1	no	++--++++++	0	10	0.897345	chr3	164907027	+	SLITRK3	NM_014926	Body		OpenSea	SLITRK3	0
cg00059165	-7.3e-05	6.8e-05	[-0.0002 ; 0.0001]	0.285857	1	no	--+-++++-?	0.700133	9	0.000803	chr6	36926828	-	PI16	NM_153370	Body	chr6:36926928-36927262	N_Shore	PI16	0	rs77057965	0.01477
cg00059225	1.4e-05	5.1e-05	[-0.0001 ; 0.0001]	0.787701	1	no	++-++-++--	0	10	0.706104	chr5	151304357	+	GLRA1;GLRA1;GLRA1;GLRA1	NM_000171;NM_001146040;NM_000171;NM_001146040	1stExon;1stExon;5'UTR;5'UTR	chr5:151304226-151304824	Island	GLRA1	0
cg00059240	5.6e-05	2.8e-05	[ 0.0000 ; 0.0001]	0.042127	1	no	-+++++--++	0.193737	10	0.264727	chr10	3155604	-	PFKP	NM_002627	Body		OpenSea	PFKP	0
cg00059246	0.000623	0.000287	[ 0.0001 ; 0.0012]	0.030113	1	no	+++-++++++	0	10	0.910216	chr12	54337929	+	HOXC13	NM_017410	Body	chr12:54338761-54339168	N_Shore	HOXC13	0
cg00059309	-5.4e-05	0.000178	[-0.0004 ; 0.0003]	0.761818	1	no	+++----+--	0	10	0.609788	chr17	78293397	+	RNF213;RNF213	NM_020954;NM_020914	3'UTR;Body		OpenSea	RNF213	0
cg00059399	6.2e-05	0.000104	[-0.0001 ; 0.0003]	0.55179	1	no	+++-+---++	0	10	0.787377	chr5	2008272	-				chr5:2008187-2008428	Island	IRX4	120978
cg00059424	2e-06	7e-06	[ 0.0000 ; 0.0000]	0.740796	1	no	+-+-+-++--	0	10	0.536955	chr22	30988148	-	PES1	NM_014303	TSS1500	chr22:30987605-30988384	Island	PES1	0
cg00059459	-4.1e-05	0.000144	[-0.0003 ; 0.0002]	0.774403	1	no	---+-++--+	0	10	0.711357	chr1	8343575	-					OpenSea	SLC45A1	40813
cg00059652	-0.0001	0.000202	[-0.0005 ; 0.0003]	0.620743	1	no	--++--+--+	0.095571	10	0.354464	chr17	67605498	+					OpenSea	MAP2K6	67027
cg00059662	-8.9e-05	0.000103	[-0.0003 ; 0.0001]	0.386078	1	no	--+--+-+-+	0.440783	10	0.064946	chr13	114005317	-	GRTP1	NM_024719	Body		OpenSea	GRTP1	0
cg00059699	1.1e-05	4.1e-05	[-0.0001 ; 0.0001]	0.787506	1	no	-+-+++----	0	10	0.840299	chr12	10455788	-	KLRD1	NM_001114396	TSS1500		OpenSea	KLRD1	1260
cg00059707	-0.00058	0.000668	[-0.0019 ; 0.0007]	0.385838	1	no	--+++---+-	0.401678	10	0.089787	chr10	2540911	+				chr10:2543463-2544121	N_Shelf	LINC00701	183642
cg00059737	-7e-06	0.000184	[-0.0004 ; 0.0004]	0.96822	1	no	-++-+++-++	0.4948	10	0.037385	chr1	12400434	-	VPS13D;VPS13D	NM_015378;NM_018156	Body;Body		OpenSea	VPS13D	0
cg00059740	1.7e-05	1.8e-05	[ 0.0000 ; 0.0001]	0.342275	1	no	+++++---??	0.065701	8	0.379484	chr7	134855689	+	C7orf49;C7orf49;C7orf49	NR_024186;NM_024033;NR_024185	TSS200;TSS200;TSS200	chr7:134854975-134855696	Island	CYREN	110	rs76510925	0.346295
cg00059854	4e-06	4.2e-05	[-0.0001 ; 0.0001]	0.923555	1	no	-++-+++---	0	10	0.840371	chr2	236443857	+	AGAP1;AGAP1	NM_014914;NM_001037131	Body;Body	chr2:236443815-236444025	Island	AGAP1	0
cg00059911	0.000516	0.00023	[ 0.0001 ; 0.0010]	0.02456	1	no	--++++++-+	0.185879	10	0.271967	chr12	113908960	+	LHX5	NM_022363	Body	chr12:113908887-113910681	Island	LHX5	0
cg00059930	0.001457	0.000451	[ 0.0006 ; 0.0023]	0.001238	1	no	-++-++--++	0.341017	10	0.135045	chr13	48894382	-	RB1	NM_000321	Body	chr13:48892635-48893857	S_Shore	RB1	0
cg00060061	0.000384	0.000321	[-0.0002 ; 0.0010]	0.232211	1	no	+++--+-+++	0	10	0.64879	chr8	112636613	-					OpenSea	CSMD3	598544
cg00060287	-5e-06	1e-05	[ 0.0000 ; 0.0000]	0.592904	1	no	+++---++--	0	10	0.957009	chr17	48278086	+	COL1A1	NM_000088	Body	chr17:48276877-48279008	Island	COL1A1	0
cg00060304	2.2e-05	3.2e-05	[ 0.0000 ; 0.0001]	0.487321	1	no	+-+++-+-++	0	10	0.466365	chr11	31837237	-	PAX6	NM_001127612	5'UTR	chr11:31831620-31839038	Island	PAX6	0
cg00060320	3e-06	1.1e-05	[ 0.0000 ; 0.0000]	0.804426	1	no	+-+++-++--	0	10	0.965342	chr3	134369974	+	KY	NM_178554	TSS200	chr3:134369464-134370242	Island	KY	0
cg00060374	0.000153	0.000441	[-0.0007 ; 0.0010]	0.728519	1	no	-+-+--+--+	0.44764	10	0.060996	chr1	1355235	-	LOC441869;LOC441869	NR_026871;NM_001145210	Body;Body	chr1:1355159-1356000	Island	ANKRD65	0
cg00060403	0	2.4e-05	[ 0.0000 ; 0.0000]	0.988326	1	no	+-+-+-+---	0.285636	10	0.181625	chr17	49230877	-	NME1;NME1-NME2;NME1	NM_000269;NM_001018136;NM_198175	TSS200;TSS200;TSS200	chr17:49230686-49231247	Island	NME1	18
cg00060484	0.000268	0.000233	[-0.0002 ; 0.0007]	0.250656	1	no	++++-++++-	0	10	0.71531	chr4	3287598	-					OpenSea	RGS12	7155
cg00060500	-0.000137	4.7e-05	[-0.0002 ; 0.0000]	0.003298	1	no	---+?--?+-	0.6411	8	0.006747	chr3	197476529	+	KIAA0226;KIAA0226;FYTTD1;FYTTD1;FYTTD1	NM_001145642;NM_001145642;NM_001011537;NM_032288;NR_027840	1stExon;5'UTR;5'UTR;TSS200;TSS1500	chr3:197476262-197477556	Island	RUBCN	0
cg00060605	8.6e-05	8.1e-05	[-0.0001 ; 0.0002]	0.289989	1	no	-+++++-+++	0	10	0.532701	chr5	139777061	-				chr5:139780307-139782108	N_Shelf	ANKHD1-EIF4EBP3	4336
cg00060606	-1e-06	9e-06	[ 0.0000 ; 0.0000]	0.88811	1	no	+++-?-+?--	0	8	0.926828	chr1	45140440	+	C1orf228;TMEM53;C1orf228	NM_001145636;NM_024587;NM_001145636	5'UTR;TSS1500;1stExon	chr1:45139770-45140584	Island	ARMH1	0
cg00060627	0.000195	0.000272	[-0.0003 ; 0.0007]	0.473627	1	no	-++--+++++	0	10	0.498838	chr2	18112721	-	KCNS3	NM_002252	Body		OpenSea	KCNS3	0
cg00060641	6.6e-05	0.00019	[-0.0003 ; 0.0004]	0.726571	1	no	+++-++----	0	10	0.795322	chr10	47135256	-	LOC728643	NR_003277	TSS1500		OpenSea	ANXA8	0
cg00060649	-7e-06	5e-05	[-0.0001 ; 0.0001]	0.881323	1	no	-++-+-+-++	0.385389	10	0.101208	chr12	67928800	+					OpenSea	DYRK2	113710
cg00060762	1e-05	9e-06	[ 0.0000 ; 0.0000]	0.274511	1	no	+++-++-+??	0	8	0.471515	chr15	52264133	-	LEO1	NM_138792	TSS200	chr15:52263568-52264225	Island	LEO1	174	rs17612102	0.331052
cg00060800	-0.000271	0.000183	[-0.0006 ; 0.0001]	0.139574	1	no	-+----+---	0	10	0.767167	chr5	141600994	-					OpenSea	NDFIP1	66985
cg00060836	-1e-06	7.8e-05	[-0.0002 ; 0.0002]	0.984731	1	no	-++-+---+?	0.524607	9	0.031949	chr8	67834312	-	SNHG6	NR_002599	Body	chr8:67837480-67837954	N_Shelf	SNHG6	0			rs73691152	0.010064	rs73691152	0.010064
cg00060880	-1e-05	2.5e-05	[-0.0001 ; 0.0000]	0.6767	1	no	+-++--++--	0	10	0.743601	chr12	56321627	+	WIBG;WIBG;WIBG	NM_032345;NM_032345;NM_001143853	5'UTR;1stExon;TSS1500	chr12:56320739-56321628	Island	PYM1	0
cg00060933	-0.000187	0.000233	[-0.0006 ; 0.0003]	0.422252	1	no	-++-?++?--	0	8	0.911023	chr6	29617602	+				chr6:29617765-29617974	N_Shore	MOG	7154
cg00060956	0.000508	0.000347	[-0.0002 ; 0.0012]	0.142649	1	no	+++--+++-+	0.101878	10	0.348795	chr1	43209576	+					OpenSea	P3H1	2428
cg00061031	-2.2e-05	0.000157	[-0.0003 ; 0.0003]	0.886958	1	no	---+++---+	0	10	0.839929	chr9	100744026	-	ANP32B	NM_006401	TSS1500	chr9:100744982-100747768	N_Shore	ANP32B	1461
cg00061039	5.5e-05	4.5e-05	[ 0.0000 ; 0.0001]	0.21775	1	no	+++-++--++	0	10	0.683223	chr4	187186953	-	F11	NM_000128	TSS200		OpenSea	F11	163
cg00061059	-9e-06	6.1e-05	[-0.0001 ; 0.0001]	0.881814	1	no	--+-?+-??+	0	7	0.509486	chr19	14640983	-	TECR	NM_138501	Body	chr19:14639879-14641040	Island	TECR	0
cg00061086	-9e-06	1.1e-05	[ 0.0000 ; 0.0000]	0.437549	1	no	++---+-+--	0.048022	10	0.396464	chr14	50088260	+	RPL36AL;MGAT2	NM_001001;NM_002408	TSS1500;1stExon	chr14:50086955-50088261	Island	NEMF	0
cg00061150	-4.6e-05	5.6e-05	[-0.0002 ; 0.0001]	0.410862	1	no	-----++--+	0.064003	10	0.382507	chr8	144918317	+	NRBP2	NM_178564	Body	chr8:144917878-144918318	Island	NRBP2	0
cg00061185	6e-06	0.000249	[-0.0005 ; 0.0005]	0.982254	1	no	+--+++-++-	0	10	0.848974	chr12	50596347	-	LIMA1;LIMA1;LIMA1	NM_001113546;NM_016357;NM_001113547	Body;Body;Body		OpenSea	LIMA1	0
cg00061264	-1.9e-05	2.6e-05	[-0.0001 ; 0.0000]	0.459822	1	no	++----+++-	0	10	0.941521	chr3	23852775	-	UBE2E1;UBE2E1	NM_003341;NM_182666	Body;Body	chr3:23851987-23852508	S_Shore	UBE2E1	0
cg00061306	-1.1e-05	3.6e-05	[-0.0001 ; 0.0001]	0.755267	1	no	--+-+-----	0	10	0.703944	chr17	73933841	+	FBF1	NM_001080542	Body	chr17:73936881-73937417	N_Shelf	FBF1	0
cg00061413	2.8e-05	0.000141	[-0.0002 ; 0.0003]	0.843549	1	no	-++---++++	0.328469	10	0.145235	chr5	168007339	-	PANK3	NM_024594	TSS1500	chr5:168006098-168006918	S_Shore	PANK3	724
cg00061520	-2.3e-05	8.3e-05	[-0.0002 ; 0.0001]	0.783183	1	no	+--+--++-+	0	10	0.533581	chr16	4070371	+	ADCY9	NM_001116	Body		OpenSea	ADCY9	0
cg00061629	0.000642	0.000444	[-0.0002 ; 0.0015]	0.148862	1	no	+--++?++??	0	7	0.679706	chr11	44325258	-	ALX4	NM_021926	Body	chr11:44325657-44326517	N_Shore	ALX4	0	rs10838257	0.093636
cg00061635	-0.000297	0.000224	[-0.0007 ; 0.0001]	0.185451	1	no	--+--+++-+	0.529768	10	0.024033	chr17	8311836	+					OpenSea	RNF222	10691
cg00061678	0.000319	0.000595	[-0.0008 ; 0.0015]	0.592232	1	no	-++++----+	0.170783	10	0.285877	chr1	170776719	-					OpenSea	PRRX1	68177
cg00061695	-9.8e-05	0.000183	[-0.0005 ; 0.0003]	0.591862	1	no	-+----++--	0	10	0.53661	chr17	7311314	-	NLGN2	NM_020795	TSS200	chr17:7311672-7312063	N_Shore	NLGN2	186
cg00061764	7.9e-05	7.5e-05	[-0.0001 ; 0.0002]	0.294629	1	no	-+--++---+	0.194803	10	0.263745	chr3	67564432	+	SUCLG2	NM_003848	Body		OpenSea	SUCLG2	0
cg00061769	-7e-06	8e-06	[ 0.0000 ; 0.0000]	0.40902	1	no	+------++-	0.45605	10	0.056325	chr1	155658843	+	YY1AP1;DAP3;DAP3;YY1AP1	NM_139118;NM_004632;NM_033657;NM_139119	TSS200;TSS200;TSS200;TSS1500	chr1:155657832-155659125	Island	YY1AP1	0
cg00061792	-0.000626	0.000305	[-0.0012 ; 0.0000]	0.039878	1	no	+--+--+---	0	10	0.517735	chr10	51542259	-					OpenSea	PARG	0
cg00061805	-7.3e-05	0.000103	[-0.0003 ; 0.0001]	0.481281	1	no	-+---++-??	0.09773	8	0.354397	chr5	179260048	-	SQSTM1;SQSTM1;SQSTM1	NM_001142298;NM_001142299;NM_003900	Body;Body;Body		OpenSea	SQSTM1	0	rs2241349	0.390929
cg00061811	0.000384	0.000293	[-0.0002 ; 0.0010]	0.19074	1	no	+-+-++++??	0.414265	8	0.102189	chr6	170475845	-				chr6:170474406-170475553	S_Shore	LOC154449	87575	rs2935054	0.1937
cg00061860	8e-06	0.000213	[-0.0004 ; 0.0004]	0.969819	1	no	-+-+---+-+	0	10	0.649366	chr15	78953028	+					OpenSea	CHRNB4	153
cg00061989	7e-06	8e-06	[ 0.0000 ; 0.0000]	0.361801	1	no	+++-++-++-	0	10	0.975872	chr17	37618682	+	CDK12;CDK12	NM_016507;NM_015083	1stExon;1stExon	chr17:37617531-37618045	S_Shore	CDK12	0
cg00062020	-5.7e-05	0.000301	[-0.0006 ; 0.0005]	0.849182	1	no	-???+?++-?	0.160221	5	0.312473	chr1	85100819	+	C1orf180	NR_027379	TSS200		OpenSea	LINC01555	115
cg00062070	0.000164	0.0002	[-0.0002 ; 0.0006]	0.410916	1	no	++--++++-+	0	10	0.515562	chr15	36931666	+	C15orf41;C15orf41	NM_001130010;NM_032499	Body;TSS1500		OpenSea	CDIN1	0
cg00062245	-0.000152	0.000112	[-0.0004 ; 0.0001]	0.174496	1	no	-+-+-+++--	0.234815	10	0.22707	chr17	42462260	-	ITGA2B	NM_000419	Body	chr17:42462135-42463579	Island	ITGA2B	0
cg00062282	-3.5e-05	0.000183	[-0.0004 ; 0.0003]	0.848433	1	no	++-++++--+	0	10	0.905415	chr22	50747369	-	PLXNB2	NM_012401	TSS1500	chr22:50745415-50746125	S_Shore	PLXNB2	1367
cg00062285	0.000603	0.000352	[-0.0001 ; 0.0013]	0.086811	1	no	+-?-+?+-+?	0	7	0.613465	chr3	99193044	+					OpenSea	MIR548G	80107
cg00062312	1e-05	1.5e-05	[ 0.0000 ; 0.0000]	0.502748	1	no	+++-+-+--+	0.186551	10	0.271348	chr1	23346344	+	KDM1A;KDM1A	NM_015013;NM_001009999	1stExon;1stExon	chr1:23345814-23346677	Island	KDM1A	0
cg00062356	3e-06	0.00012	[-0.0002 ; 0.0002]	0.97675	1	no	-+?-+??-??	0.733507	5	0.004681	chr12	58087544	-	OS9;OS9;OS9;OS9	NM_001017958;NM_001017957;NM_001017956;NM_006812	TSS200;TSS200;TSS200;TSS200	chr12:58087531-58088029	Island	OS9	192
cg00062437	-0.00037	0.000176	[-0.0007 ; 0.0000]	0.035846	1	no	++---+-+-?	0	9	0.66545	chr22	23728539	-				chr22:23730282-23730537	N_Shore	CES5AP1	4225			rs112447455	0.013724
cg00062776	-0.001152	0.00048	[-0.0021 ;-0.0002]	0.016389	1	no	---+---+-?	0	9	0.975212	chr19	49402424	+	TULP2	NM_003323	TSS1500	chr19:49403222-49403618	N_Shore	TULP2	427	rs185800095	0.0133
cg00062873	2.4e-05	8.5e-05	[-0.0001 ; 0.0002]	0.777218	1	no	++-+-+--??	0	8	0.902663	chr7	124765471	-					OpenSea	POT1	195433	rs114411402	0.069505
cg00063006	0.000852	0.00061	[-0.0003 ; 0.0020]	0.162475	1	no	++++++---?	0	9	0.861799	chr6	32847530	-	PPP1R2P1	NR_027771	Body	chr6:32847498-32847846	Island	LOC100294145	14421	rs118156221	0.019097
cg00063066	-3.7e-05	3.1e-05	[-0.0001 ; 0.0000]	0.230985	1	no	--+---+-+-	0.299842	10	0.169313	chr6	126661328	-	C6orf173;C6orf173	NM_001012507;NM_001012507	5'UTR;1stExon	chr6:126661135-126661387	Island	CENPW	0
cg00063077	7e-06	5.4e-05	[-0.0001 ; 0.0001]	0.896244	1	no	--+++++-??	0.174291	8	0.29237	chr1	101360652	+	SLC30A7;EXTL2;EXTL2;SLC30A7	NM_001144884;NM_001033025;NM_001439;NM_133496	TSS1500;TSS1500;TSS1500;TSS1500	chr1:101360588-101360832	Island	EXTL2	0	rs3806163	0.489536
cg00063111	5.9e-05	0.000119	[-0.0002 ; 0.0003]	0.620088	1	no	+++++-++--	0.373096	10	0.110205	chr3	39448952	-	SNORA6;RPSA;RPSA	NR_002325;NM_002295;NM_001012321	TSS1500;5'UTR;TSS200	chr3:39447890-39448644	S_Shore	RPSA	0
cg00063144	-2.1e-05	3.9e-05	[-0.0001 ; 0.0001]	0.591182	1	no	-+----+---	0.415486	10	0.080582	chr17	39554055	-	KRT31	NM_002277	TSS1500		OpenSea	KRT31	210
cg00063174	-3e-06	1.2e-05	[ 0.0000 ; 0.0000]	0.770407	1	no	--++++-++-	0.258181	10	0.205951	chr2	228736253	+	WDR69	NM_178821	TSS200	chr2:228736230-228736544	Island	DAW1	72
cg00063246	0.000357	0.000301	[-0.0002 ; 0.0009]	0.235515	1	no	+-+++---+-	0.378642	10	0.106107	chr8	55242836	+					OpenSea	SOX17	127657
cg00063291	0.000189	0.000405	[-0.0006 ; 0.0010]	0.640011	1	no	+-++-+---+	0.332034	10	0.142315	chr5	1055962	+	SLC12A7	NM_006598	Body	chr5:1056321-1056685	N_Shore	SLC12A7	0
cg00063346	0.000106	0.000202	[-0.0003 ; 0.0005]	0.60048	1	no	++-+++-++-	0.46149	10	0.053409	chr1	228489289	-	OBSCN;OBSCN	NM_052843;NM_001098623	Body;Body		OpenSea	OBSCN	0
cg00063357	2.9e-05	0.000208	[-0.0004 ; 0.0004]	0.888971	1	no	---++---++	0.211757	10	0.248154	chr4	158117227	-					OpenSea	GLRB	23984
cg00063369	-3.9e-05	5.7e-05	[-0.0002 ; 0.0001]	0.490919	1	no	-+-+-+--+-	0.591012	10	0.008862	chr2	213811478	+					OpenSea	MIR4776-1	20417
cg00063456	-6e-06	3.9e-05	[-0.0001 ; 0.0001]	0.88603	1	no	++--++---+	0	10	0.878584	chr1	231518525	-	EGLN1	NM_022051	Body		OpenSea	EGLN1	0
cg00063471	-0.000101	0.000191	[-0.0005 ; 0.0003]	0.595557	1	no	+---++---+	0	10	0.680323	chr15	51385970	-	TNFAIP8L3	NM_207381	Body	chr15:51385861-51387203	Island	TNFAIP8L3	0
cg00063503	1e-06	4.7e-05	[-0.0001 ; 0.0001]	0.983635	1	no	-+--+--+-+	0	10	0.968279	chr8	145822899	+	KIAA1688	NM_025251	Body	chr8:145823490-145823696	N_Shore	ARHGAP39	0
cg00063535	4e-06	8.4e-05	[-0.0002 ; 0.0002]	0.960517	1	no	--++-+----	0	10	0.597789	chr12	113729491	-	TPCN1;TPCN1	NM_001143819;NM_017901	Body;Body		OpenSea	TPCN1	0
cg00063567	-3e-06	7e-06	[ 0.0000 ; 0.0000]	0.66349	1	no	--+--+-+++	0	10	0.530865	chr2	54014461	+	ERLEC1;LOC100302652;ASB3;ASB3;ERLEC1;ERLEC1	NM_001127397;NM_001164165;NM_016115;NM_145863;NM_015701;NM_001127398	1stExon;Body;TSS1500;TSS1500;1stExon;1stExon	chr2:54013801-54014498	Island	ASB3	0
cg00063649	-5e-06	9e-06	[ 0.0000 ; 0.0000]	0.550586	1	no	+-+++--+--	0.198344	10	0.260485	chr15	67813698	+	C15orf61	NM_001143936	1stExon	chr15:67813370-67814181	Island	IQCH-AS1	0
cg00063699	-0.00039	0.000205	[-0.0008 ; 0.0000]	0.057562	1	no	?-?+-?--??	0	5	0.705225	chr1	214624242	+	PTPN14	NM_005401	Body		OpenSea	PTPN14	0	rs6698007	0.375572
cg00063703	-1.7e-05	6.8e-05	[-0.0001 ; 0.0001]	0.796754	1	no	-++---++-+	0	10	0.624412	chr12	20521087	+	PDE3A	NM_000921	TSS1500	chr12:20521616-20523122	N_Shore	PDE3A	1090
cg00063734	-8.2e-05	0.000107	[-0.0003 ; 0.0001]	0.443393	1	no	-++----++-	0	10	0.778641	chr15	68261134	+				chr15:68260501-68260710	S_Shore	PIAS1	85436
cg00063744	-1e-05	2.7e-05	[-0.0001 ; 0.0000]	0.703961	1	no	+-+----+-+	0	10	0.493343	chr2	97174026	-	NEURL3	NR_026875	TSS200	chr2:97173851-97174485	Island	NEURL3	179
cg00063748	-0.000183	0.000141	[-0.0005 ; 0.0001]	0.194895	1	no	+----+-++-	0	10	0.670373	chr1	3352986	-	PRDM16;PRDM16	NM_199454;NM_022114	3'UTR;3'UTR	chr1:3351365-3351632	S_Shore	PRDM16	0
cg00063773	-1.8e-05	0.000103	[-0.0002 ; 0.0002]	0.862601	1	no	-+---?+++-	0	9	0.738617	chr3	142314493	+	PLS1	NM_001145319	TSS1500	chr3:142315171-142315567	N_Shore	PLS1	734
cg00063828	-0.000526	0.000206	[-0.0009 ;-0.0001]	0.010703	1	no	-----+----	0	10	0.907809	chr16	85749496	+	C16orf74	NM_206967	Body		OpenSea	C16orf74	0
cg00063909	9.5e-05	0.000234	[-0.0004 ; 0.0006]	0.68442	1	no	+-++?-+?+-	0	8	0.722686	chr2	64877006	+	SERTAD2	NM_014755	5'UTR	chr2:64880319-64881868	N_Shelf	SERTAD2	0
cg00063945	-4e-06	1.1e-05	[ 0.0000 ; 0.0000]	0.716391	1	no	+-+---++++	0	10	0.760104	chr18	3450342	-	TGIF1;TGIF1;TGIF1;TGIF1;TGIF1;TGIF1;TGIF1;TGIF1	NM_174886;NM_173208;NM_003244;NM_173209;NM_170695;NM_173210;NM_003244;NM_173207	5'UTR;5'UTR;5'UTR;5'UTR;TSS1500;TSS1500;1stExon;Body	chr18:3448006-3452360	Island	TGIF1	0
cg00063979	2e-06	4.2e-05	[-0.0001 ; 0.0001]	0.964463	1	no	+--+++--+-	0	10	0.885145	chr5	139075286	+				chr5:139076542-139077179	N_Shore	CXXC5	12605
cg00063982	-0.000153	0.000206	[-0.0006 ; 0.0003]	0.457348	1	no	---+?++??+	0	7	0.558606	chr1	53040491	-					OpenSea	TUT4	21360
cg00064020	0.000136	0.000165	[-0.0002 ; 0.0005]	0.409766	1	no	-+--++++-+	0	10	0.504862	chr3	183894761	+	AP2M1;AP2M1	NM_004068;NM_001025205	5'UTR;5'UTR	chr3:183892455-183893184	S_Shore	AP2M1	0
cg00064051	2e-06	1.3e-05	[ 0.0000 ; 0.0000]	0.853322	1	no	+-+-++--+-	0	10	0.777756	chr16	3314045	+				chr16:3313946-3314789	Island	LINC00921	0
cg00064080	1.7e-05	4.3e-05	[-0.0001 ; 0.0001]	0.698059	1	no	+++-+-+---	0	10	0.708608	chr10	122598254	-					OpenSea	WDR11-AS1	0
cg00064235	0.000483	0.000333	[-0.0002 ; 0.0011]	0.146576	1	no	+-+++-++++	0	10	0.660991	chr10	102989598	+	FLJ41350;LBX1	NR_029380;NM_006562	Body;TSS1500	chr10:102984182-102990063	Island	LBX1-AS1	0
cg00064255	-9e-06	5.7e-05	[-0.0001 ; 0.0001]	0.878296	1	no	+--+?-+--?	0	8	0.952366	chr1	90100012	-	LRRC8C	NM_032270	5'UTR	chr1:90098230-90099292	S_Shore	LRRC8C	0	rs11800647	0.039799
cg00064261	1.7e-05	4.4e-05	[-0.0001 ; 0.0001]	0.699629	1	no	+--++--+++	0.040044	10	0.403365	chr1	229570057	+	ACTA1	NM_001100	TSS1500	chr1:229567206-229570684	Island	ACTA1	213
cg00064284	-3e-06	1.5e-05	[ 0.0000 ; 0.0000]	0.837918	1	no	+-+-+---+-	0	10	0.525879	chr11	101981184	-	YAP1;YAP1	NM_001130145;NM_006106	TSS200;TSS200	chr11:101980632-101982330	Island	YAP1	6
cg00064296	0.000665	0.000403	[-0.0001 ; 0.0015]	0.098688	1	no	++++-++-+-	0.595532	10	0.008115	chr8	88712003	-					OpenSea	DCAF4L2	170966
cg00064347	-1e-06	1.4e-05	[ 0.0000 ; 0.0000]	0.962361	1	no	-++----+??	0.367219	8	0.135926	chr3	197477238	-	FYTTD1;FYTTD1;FYTTD1;KIAA0226	NM_032288;NM_001011537;NR_027840;NM_001145642	Body;5'UTR;TSS200;TSS1500	chr3:197476262-197477556	Island	FYTTD1	0	rs6806100	0.235858
cg00064415	-2.4e-05	1.6e-05	[-0.0001 ; 0.0000]	0.143043	1	no	-+-----+--	0	10	0.810986	chr17	31325472	-					OpenSea	SPACA3	579
cg00064589	-3.3e-05	3.6e-05	[-0.0001 ; 0.0000]	0.362634	1	no	---+--+-??	0	8	0.817386	chr10	29891284	-	MIR938;SVIL;SVIL	NR_030634;NM_021738;NM_003174	TSS200;5'UTR;5'UTR		OpenSea	SVIL	0	rs12416605	0.165211
cg00064778	5.5e-05	0.00011	[-0.0002 ; 0.0003]	0.61675	1	no	+-+----+++	0	10	0.544759	chr5	126564742	-				chr5:126564997-126565580	N_Shore	MEGF10	61712
cg00064840	1.1e-05	0.000184	[-0.0004 ; 0.0004]	0.95175	1	no	---+-+++-+	0.534356	10	0.022544	chr7	4784485	+	FOXK1	NM_001037165	Body	chr7:4784820-4785058	N_Shore	FOXK1	0
cg00064950	1e-06	1.9e-05	[ 0.0000 ; 0.0000]	0.974794	1	no	+----+-+-+	0.103561	10	0.347279	chr17	7184216	+	SLC2A4	NM_001042	TSS1500	chr17:7184024-7185687	Island	SLC2A4	836
cg00065048	-7.6e-05	0.000147	[-0.0004 ; 0.0002]	0.603961	1	no	-+-+-+++--	0	10	0.453086	chr1	27962037	+	FGR	NM_005248	TSS1500	chr1:27960567-27961023	S_Shore	FGR	309
cg00065071	-9e-06	2.3e-05	[-0.0001 ; 0.0000]	0.684997	1	no	++----++--	0	10	0.652276	chr1	113162105	+	ST7L;CAPZA1;ST7L;ST7L;CAPZA1;ST7L	NM_138727;NM_006135;NM_138728;NM_138729;NM_006135;NM_017744	TSS200;1stExon;TSS200;TSS200;5'UTR;TSS200	chr1:113161591-113162571	Island	ST7L	0
cg00065088	7.8e-05	7.6e-05	[-0.0001 ; 0.0002]	0.302861	1	no	+++++-+-+-	0.363704	10	0.117282	chr8	144943738	+	EPPK1	NM_031308	1stExon	chr8:144944614-144945388	N_Shore	EPPK1	0
cg00065215	0.001598	0.000519	[ 0.0006 ; 0.0026]	0.002073	1	no	+++---++++	0.785274	10	3.41e-06	chr1	18959268	-	PAX7;PAX7;PAX7	NM_013945;NM_002584;NM_001135254	Body;Body;Body	chr1:18956895-18959829	Island	PAX7	0
cg00065302	0.000192	0.00017	[-0.0001 ; 0.0005]	0.259411	1	no	-+++-+-+++	0.15559	10	0.299857	chr21	30366250	-	RNF160	NM_015565	TSS1500	chr21:30364965-30365342	S_Shore	LTN1	972
cg00065368	2.8e-05	3.9e-05	[ 0.0000 ; 0.0001]	0.463727	1	no	+--++-+-+?	0.090268	9	0.359989	chr16	3768920	-	TRAP1	NM_016292	TSS1500	chr16:3766977-3767935	S_Shore	TRAP1	1321			rs10468313	0.013467
cg00065385	-1.2e-05	1.4e-05	[ 0.0000 ; 0.0000]	0.356103	1	no	---++-+---	0.476132	10	0.045972	chr9	111623395	+	ACTL7A	NM_006687	TSS1500		OpenSea	ACTL7A	1206
cg00065396	8.4e-05	0.000181	[-0.0003 ; 0.0004]	0.640587	1	no	-+-+--+--+	0.410852	10	0.083621	chr6	26594778	+				chr6:26596046-26596321	N_Shore	ABT1	2391
cg00065408	0	2.2e-05	[ 0.0000 ; 0.0000]	0.987618	1	no	--++-+-++-	0	10	0.622857	chr12	49212475	-	CACNB3	NM_000725	TSS200	chr12:49212162-49212642	Island	CACNB3	0
cg00065569	-3e-06	2.1e-05	[ 0.0000 ; 0.0000]	0.903823	1	no	-+----+-++	0	10	0.966065	chr1	113666867	-	LRIG2	NM_014813	3'UTR		OpenSea	LRIG2	0
cg00065570	-0.00016	0.000147	[-0.0004 ; 0.0001]	0.275868	1	no	+----+-+-?	0	9	0.81342	chr8	145641991	-	SLC39A4;SLC39A4	NM_130849;NM_017767	1stExon;TSS200	chr8:145641915-145642118	Island	SLC39A4	0	rs73374077	0.013254
cg00065726	7e-06	2.4e-05	[ 0.0000 ; 0.0001]	0.780076	1	no	++--+-++??	0	8	0.998934	chr3	194406929	+	FAM43A;FAM43A	NM_153690;NM_153690	5'UTR;1stExon	chr3:194406440-194409045	Island	FAM43A	0	rs63360263	0.315838
cg00065905	0	3.2e-05	[-0.0001 ; 0.0001]	0.988937	1	no	++-+?-+?+-	0.033686	8	0.403923	chr1	116381304	-	NHLH2;NHLH2	NM_001111061;NM_005599	5'UTR;5'UTR	chr1:116380359-116382364	Island	NHLH2	0
cg00065919	-1e-05	1.2e-05	[ 0.0000 ; 0.0000]	0.396296	1	no	----+---+-	0.149399	10	0.305543	chr3	48956159	+	C3orf71;ARIH2	NM_001123040;NM_006321	1stExon;TSS200	chr3:48955810-48956938	Island	ARIH2OS	0
cg00065921	-2e-06	7e-06	[ 0.0000 ; 0.0000]	0.809778	1	no	+---+-+---	0.75974	10	2.18e-05	chr2	37458357	-	CEBPZ;C2orf56;C2orf56	NM_005760;NM_001083946;NM_144736	Body;TSS1500;TSS1500	chr2:37458398-37459199	N_Shore	CEBPZ	0
cg00065935	-6e-06	1.7e-05	[ 0.0000 ; 0.0000]	0.715722	1	no	--++---++-	0.533514	10	0.022812	chr3	120627088	-	STXBP5L;STXBP5L	NM_014980;NM_014980	1stExon;5'UTR	chr3:120626880-120627579	Island	STXBP5L	0
cg00065957	0.000113	0.000123	[-0.0001 ; 0.0004]	0.358472	1	no	++---+++-+	0.24284	10	0.219783	chr1	53099352	-	FAM159A	NM_001042693	Body	chr1:53098629-53099303	S_Shore	SHISAL2A	0
cg00066153	-2.7e-05	3e-05	[-0.0001 ; 0.0000]	0.358356	1	no	----+--+--	0	10	0.889237	chr11	125550744	+	ACRV1;ACRV1;ACRV1;ACRV1;ACRV1;ACRV1;ACRV1;ACRV1;ACRV1;ACRV1;ACRV1;ACRV1;ACRV1;ACRV1;ACRV1;ACRV1;ACRV1;ACRV1	NM_020107;NM_020110;NM_020113;NM_020115;NM_020108;NM_001612;NM_020107;NM_020115;NM_020110;NM_001612;NM_020108;NM_020069;NM_020113;NM_020111;NM_020111;NM_020109;NM_020069;NM_020109	1stExon;1stExon;5'UTR;1stExon;5'UTR;5'UTR;5'UTR;5'UTR;5'UTR;1stExon;1stExon;1stExon;1stExon;1stExon;5'UTR;1stExon;5'UTR;5'UTR		OpenSea	ACRV1	0
cg00066184	0.000133	0.000163	[-0.0002 ; 0.0005]	0.416857	1	no	++-++++++-	0	10	0.764077	chr3	118663697	+	IGSF11;IGSF11	NM_001015887;NM_152538	Body;Body		OpenSea	IGSF11	0
cg00066198	1e-05	2.3e-05	[ 0.0000 ; 0.0001]	0.673096	1	no	+-++-+?+??	0.303056	7	0.19679	chr18	11908695	-	MPPE1	NM_023075	TSS200	chr18:11908222-11909082	Island	MPPE1	0	rs2289630	0.212163
cg00066239	0.000974	0.000491	[ 0.0000 ; 0.0019]	0.047281	1	no	-+--++++++	0.716449	10	0.000221	chr17	78472159	-					OpenSea	NPTX1	21754
cg00066270	-2.5e-05	0.000139	[-0.0003 ; 0.0002]	0.855047	1	no	-+++++--+-	0	10	0.632809	chr1	186265270	+	PRG4;PRG4;PRG4;PRG4;MIR548F1	NM_005807;NM_001127710;NM_001127708;NM_001127709;NR_031642	TSS200;TSS200;TSS200;TSS200;Body		OpenSea	MIR548F1	0
cg00066351	7.6e-05	0.00015	[-0.0002 ; 0.0004]	0.612466	1	no	-+++++++++	0	10	0.824949	chr7	150130551	-					OpenSea	LINC00996	189
cg00066449	-2.4e-05	1.3e-05	[ 0.0000 ; 0.0000]	0.07115	1	no	--++-+-+--	0.052781	10	0.392326	chr7	99063909	-	ATP5J2;ATP5J2;ATP5J2;ATP5J2	NM_004889;NM_001003713;NM_001003714;NM_001039178	TSS200;TSS200;TSS200;TSS200	chr7:99063423-99063624	S_Shore	ATP5MF-PTCD1	84
cg00066468	-8e-06	1e-05	[ 0.0000 ; 0.0000]	0.439991	1	no	+----++++-	0.34	10	0.135861	chr15	40861791	+	RPUSD2	NM_152260	1stExon	chr15:40861411-40862115	Island	RPUSD2	0
cg00066499	9e-06	1.2e-05	[ 0.0000 ; 0.0000]	0.442132	1	no	+++--+-+++	0	10	0.588634	chr1	26826677	+				chr1:26826676-26827474	Island	HMGN2	23543
cg00066508	3e-06	6e-05	[-0.0001 ; 0.0001]	0.963059	1	no	-+-+----++	0	10	0.440648	chr12	110355602	-	TCHP;TCHP	NM_001143852;NM_032300	3'UTR;3'UTR		OpenSea	TCHP	0
cg00066512	-3.2e-05	6.9e-05	[-0.0002 ; 0.0001]	0.638559	1	no	+??+--+-+?	0	7	0.541623	chr12	63199712	-	PPM1H	NM_020700	Body	chr12:63195657-63195909	S_Shelf	PPM1H	0
cg00066554	5e-06	8.1e-05	[-0.0002 ; 0.0002]	0.948075	1	no	-+--++--++	0	10	0.951068	chr1	160385636	+	VANGL2	NM_020335	Body	chr1:160389103-160389386	N_Shelf	VANGL2	0
cg00066627	-0.000224	0.000156	[-0.0005 ; 0.0001]	0.15106	1	no	---+-+-+--	0.079987	10	0.368381	chr6	25693139	+	SCGN	NM_006998	Body		OpenSea	SCGN	0
cg00066663	-0.00015	0.000136	[-0.0004 ; 0.0001]	0.270631	1	no	-+-+-+---+	0	10	0.708727	chr17	7792674	+	CHD3;CHD3;CHD3	NM_001005271;NM_005852;NM_001005273	Body;Body;Body	chr17:7788261-7789091	S_Shelf	CHD3	0
cg00066671	-2.7e-05	1.9e-05	[-0.0001 ; 0.0000]	0.154844	1	no	+-++-+-+--	0.100713	10	0.349844	chr1	102462590	-	OLFM3;OLFM3	NM_058170;NM_058170	5'UTR;1stExon		OpenSea	OLFM3	0
cg00066722	6.2e-05	5.5e-05	[ 0.0000 ; 0.0002]	0.261638	1	no	++++++?-+-	0.128414	9	0.327449	chr1	43634520	-	EBNA1BP2;EBNA1BP2	NM_001159936;NM_006824	Body;Body	chr1:43637503-43638052	N_Shelf	EBNA1BP2	0
cg00066729	-4e-06	1.1e-05	[ 0.0000 ; 0.0000]	0.686824	1	no	----?--?+-	0.025916	8	0.40975	chr13	73633071	+	KLF5	NM_001730	TSS200	chr13:73632860-73634370	Island	KLF5	0
cg00066748	9.6e-05	0.000203	[-0.0003 ; 0.0005]	0.63536	1	no	-+?+-?++-+	0	8	0.636885	chr8	496527	+	C8orf42	NM_175075	TSS1500	chr8:494155-496083	S_Shore	TDRP	745
cg00066750	-0.000281	0.000415	[-0.0011 ; 0.0005]	0.499413	1	no	+-----++-?	0	9	0.780303	chr6	126080132	+	HEY2	NM_012259	Body	chr6:126080334-126080831	N_Shore	HEY2	0	rs3734639	0.0197
cg00066805	-0.000317	0.000366	[-0.0010 ; 0.0004]	0.385607	1	no	++-+-++---	0.325027	10	0.148072	chr6	169559396	-					OpenSea	THBS2	56477
cg00066816	0.000129	0.000105	[-0.0001 ; 0.0003]	0.215762	1	no	+-++++-++-	0.1677	10	0.288716	chr5	158758353	+	IL12B	NM_002187	TSS1500	chr5:158758474-158758839	N_Shore	LOC285626	171
cg00066817	9.2e-05	5.3e-05	[ 0.0000 ; 0.0002]	0.083771	1	no	++?+++-+--	0	9	0.889639	chr18	72777307	+	ZNF407	NM_017757	3'UTR		OpenSea	ZNF407	0
cg00066828	0.000289	0.000131	[ 0.0000 ; 0.0005]	0.027098	1	no	++++++++--	0	10	0.465707	chr17	1837612	+				chr17:1837587-1837859	Island	RTN4RL1	357
cg00066854	-4.9e-05	0.000113	[-0.0003 ; 0.0002]	0.66336	1	no	++----+-??	0.455537	8	0.075678	chr10	113987376	+					OpenSea	GPAM	43838	rs117901113	0.056858
cg00066919	0.001115	0.000393	[ 0.0003 ; 0.0019]	0.004556	1	no	+++++--+++	0.236064	10	0.225933	chr2	121427740	+					OpenSea	GLI2	65457
cg00066925	0.000233	0.000207	[-0.0002 ; 0.0006]	0.262224	1	no	+++-++-+++	0	10	0.915235	chr12	48921980	+				chr12:48921774-48922129	Island	OR8S1	93
cg00066942	0.000385	0.000198	[ 0.0000 ; 0.0008]	0.052395	1	no	++++--+++-	0.381411	10	0.104085	chr2	149401448	-	EPC2	NM_015630	TSS1500	chr2:149401671-149403498	N_Shore	EPC2	1110
cg00067018	0.000211	0.000209	[-0.0002 ; 0.0006]	0.311995	1	no	+++------+	0	10	0.720584	chr12	45445370	+	DBX2	NM_001004329	TSS1500	chr12:45444202-45445386	Island	DBX2	487
cg00067032	0.000909	0.000303	[ 0.0003 ; 0.0015]	0.002708	1	no	++++?-+?++	0	8	0.704773	chr6	32975816	+	HLA-DOA	NM_002119	Body	chr6:32975684-32975926	Island	HLA-DOA	0
cg00067058	7.2e-05	0.000197	[-0.0003 ; 0.0005]	0.715749	1	no	--++--++++	0	10	0.534261	chr1	27220891	+	GPATCH3	NM_022078	Body	chr1:27216161-27217045	S_Shelf	GPATCH3	0
cg00067102	-2.7e-05	1.6e-05	[-0.0001 ; 0.0000]	0.102942	1	no	---+---++-	0	10	0.965461	chr1	241803367	+	OPN3	NM_014322	1stExon	chr1:241802960-241803649	Island	OPN3	0
cg00067124	-0.000113	0.000107	[-0.0003 ; 0.0001]	0.290073	1	no	---+-+-+++	0	10	0.464221	chr3	15466687	+	METTL6	NM_152396	Body	chr3:15468932-15469432	N_Shelf	METTL6	0
cg00067126	0.000175	0.000167	[-0.0002 ; 0.0005]	0.293193	1	no	---++-++++	0	10	0.773706	chr2	122493570	-	MKI67IP	NM_032390	Body	chr2:122494108-122494494	N_Shore	NIFK	0
cg00067196	9.9e-05	0.000107	[-0.0001 ; 0.0003]	0.351227	1	no	-++-+++--+	0.152409	10	0.30278	chr1	204189242	+	PLEKHA6	NM_014935	3'UTR		OpenSea	PLEKHA6	0
cg00067274	-0.000155	0.000166	[-0.0005 ; 0.0002]	0.348414	1	no	--+--?-+--	0.116063	9	0.33806	chr4	155313256	-	DCHS2;DCHS2	NM_017639;NM_001142552	TSS1500;Body		OpenSea	DCHS2	0
cg00067365	1.3e-05	6e-06	[ 0.0000 ; 0.0000]	0.019175	1	no	+---++++-+	0	10	0.581775	chr5	43121575	-	ZNF131	NM_003432	TSS200	chr5:43120926-43122005	Island	ZNF131	0
cg00067414	-0.000351	9.6e-05	[-0.0005 ;-0.0002]	0.000281	1	no	--------??	0	8	0.776825	chr6	151188081	-	MTHFD1L	NM_015440	Body	chr6:151186747-151188112	Island	MTHFD1L	0	rs11968785	0.100183
cg00067471	-9.5e-05	8.8e-05	[-0.0003 ; 0.0001]	0.280379	1	no	-+-+-+-++-	0.545918	10	0.019055	chr19	1241377	-	ATP5D;ATP5D	NM_001001975;NM_001687	TSS1500;TSS1500	chr19:1241619-1242569	N_Shore	ATP5F1D	370
cg00067518	0.000587	0.000294	[ 0.0000 ; 0.0012]	0.045491	1	no	++++-++-+?	0	9	0.862574	chr1	7763225	-	CAMTA1	NM_015215	Body	chr1:7764593-7765856	N_Shore	CAMTA1	0	rs116293676	0.019548
cg00067528	-0.000211	0.000288	[-0.0008 ; 0.0004]	0.463275	1	no	------++??	0.185113	8	0.283435	chr2	71191167	+	ATP6V1B1	NM_001692	Body	chr2:71192094-71192495	N_Shore	ATP6V1B1	0	rs17006586	0.092458
cg00067538	6.5e-05	0.000116	[-0.0002 ; 0.0003]	0.573123	1	no	-+--?++?-+	0.416123	8	0.100927	chr2	231859946	-	SPATA3	NM_139073	TSS1500	chr2:231854997-231855957	S_Shelf	SPATA3-AS1	0
cg00067574	3e-06	9e-06	[ 0.0000 ; 0.0000]	0.745565	1	no	-+++-++++-	0	10	0.829205	chr2	46770281	+	RHOQ	NM_012249	1stExon	chr2:46770149-46770370	Island	RHOQ	0
cg00067576	3e-06	1.5e-05	[ 0.0000 ; 0.0000]	0.85612	1	no	--+++--++-	0.229418	10	0.231987	chr19	2475014	+	GADD45B	NM_015675	TSS1500	chr19:2474610-2476828	Island	GADD45B	1107
cg00067588	0.000927	0.000465	[ 0.0000 ; 0.0018]	0.046078	1	no	+-++++-++-	0.342046	10	0.13422	chr10	10561707	+					OpenSea	SFTA1P	264693
cg00067600	-0.000403	0.00022	[-0.0008 ; 0.0000]	0.066331	1	no	----?-+?+-	0	8	0.962175	chr3	34109141	-					OpenSea	PDCD6IP	197941
cg00067720	0.000362	0.000292	[-0.0002 ; 0.0009]	0.215459	1	no	-+++?++-++	0	9	0.739435	chr5	67521141	-	PIK3R1	NM_181523	TSS1500		OpenSea	PIK3R1	0
cg00067742	0.000341	0.000403	[-0.0004 ; 0.0011]	0.39786	1	no	++++---+--	0.558012	10	0.015802	chr2	1926888	-	MYT1L	NM_015025	Body		OpenSea	MYT1L	0
cg00067758	0.001392	0.000463	[ 0.0005 ; 0.0023]	0.002633	1	no	+++++++-+?	0.021099	9	0.416811	chr6	92185790	+					OpenSea	MIR4643	45586	rs77932864	0.030382
cg00067768	-3e-06	0.000219	[-0.0004 ; 0.0004]	0.988744	1	no	+++---+?+-	0	9	0.450457	chr3	183886674	-	DVL3	NM_004423	Body	chr3:183887815-183888478	N_Shore	DVL3	0
cg00067814	3e-06	2.2e-05	[ 0.0000 ; 0.0000]	0.882663	1	no	---+--++??	0.672782	8	0.003231	chr7	134896357	+	WDR91	NM_014149	TSS200	chr7:134896014-134896664	Island	WDR91	40	rs292602	0.068918
cg00067824	0.000289	0.000393	[-0.0005 ; 0.0011]	0.46182	1	no	++-+-+--++	0.523526	10	0.026156	chr10	23492914	-					OpenSea	PTF1A	9732
cg00067884	0.000151	0.000116	[-0.0001 ; 0.0004]	0.193093	1	no	++-+++--++	0	10	0.595102	chr15	63970198	+	HERC1	NM_003922	Body		OpenSea	HERC1	0
cg00068038	2.5e-05	2.1e-05	[ 0.0000 ; 0.0001]	0.229696	1	no	+++----++-	0.408043	10	0.085488	chr2	36688564	+	CRIM1	NM_016441	Body		OpenSea	CRIM1	0
cg00068102	1.3e-05	6.2e-05	[-0.0001 ; 0.0001]	0.830422	1	no	----+-++++	0	10	0.599153	chr2	121619261	+	GLI2	NM_005270	Body		OpenSea	GLI2	0
cg00068153	7.2e-05	9.1e-05	[-0.0001 ; 0.0003]	0.426024	1	no	-+--++++-+	0.312541	10	0.158501	chr1	201028602	-	CACNA1S	NM_000069	Body		OpenSea	CACNA1S	0
cg00068155	2e-06	1.4e-05	[ 0.0000 ; 0.0000]	0.912819	1	no	--+-+-+++-	0.275477	10	0.190553	chr3	131754131	-	CPNE4	NM_130808	TSS1500	chr3:131753880-131754139	Island	CPNE4	0
cg00068160	7.6e-05	4e-05	[ 0.0000 ; 0.0002]	0.058885	1	no	+++-+---+?	0	9	0.442807	chr13	95362971	+	SOX21;SOX21	NM_007084;NM_007084	1stExon;3'UTR	chr13:95363152-95366051	N_Shore	SOX21	0
cg00068305	0	1.8e-05	[ 0.0000 ; 0.0000]	0.982787	1	no	-----+-++-	0	10	0.927365	chr5	122847680	+	CSNK1G3;CSNK1G3;CSNK1G3;CSNK1G3	NM_001044723;NM_004384;NM_001031812;NM_001044722	TSS200;TSS200;TSS200;TSS200	chr5:122847661-122848292	Island	CSNK1G3	111
cg00068316	2.9e-05	2.4e-05	[ 0.0000 ; 0.0001]	0.231674	1	no	+-+++--+++	0	10	0.677788	chr9	107729677	-				chr9:107730500-107730867	N_Shore	ABCA1	39149
cg00068377	0.000289	0.000564	[-0.0008 ; 0.0014]	0.608458	1	no	+-+--+-++-	0.226241	10	0.234888	chr1	3275180	+	PRDM16;PRDM16	NM_022114;NM_199454	Body;Body	chr1:3275029-3275284	Island	PRDM16	0
cg00068408	-0.000823	0.000394	[-0.0016 ;-0.0001]	0.036442	1	no	---++-++-?	0.413577	9	0.091586	chr5	24644878	-	CDH10;CDH10	NM_006727;NM_006727	1stExon;5'UTR		OpenSea	CDH10	0	rs11951228	0.037475
cg00068412	9.3e-05	0.000341	[-0.0006 ; 0.0008]	0.785908	1	no	+++--?++--	0	9	0.669168	chr1	42506828	-					OpenSea	HIVEP3	5231
cg00068428	7.6e-05	0.000266	[-0.0004 ; 0.0006]	0.775307	1	no	++--+--+++	0	10	0.942705	chr8	49494724	+					OpenSea	EFCAB1	128625
cg00068433	-1.6e-05	6e-05	[-0.0001 ; 0.0001]	0.79076	1	no	++-+++----	0	10	0.919518	chr1	16540130	-	ARHGEF19	NM_153213	TSS1500	chr1:16543683-16544307	N_Shelf	ARHGEF19	1025
cg00068503	0.000124	7.5e-05	[ 0.0000 ; 0.0003]	0.096594	1	no	+--+++++++	0	10	0.756082	chr1	40782713	+	COL9A2	NM_001852	Body	chr1:40782220-40783145	Island	COL9A2	0
cg00068621	0	6e-06	[ 0.0000 ; 0.0000]	0.937521	1	no	+---+--+--	0.414272	10	0.081373	chr5	150080765	+	RBM22	NM_018047	TSS200	chr5:150080131-150080703	S_Shore	RBM22	95
cg00068622	4.7e-05	2.8e-05	[ 0.0000 ; 0.0001]	0.088098	1	no	-++-++++++	0	10	0.616017	chr5	79783654	+	FAM151B	NM_205548	TSS200	chr5:79783635-79784145	Island	FAM151B	144
cg00068750	0.000179	0.000204	[-0.0002 ; 0.0006]	0.380345	1	no	-+++-++-??	0	8	0.456276	chr16	2535955	+	TBC1D24	NM_020705	5'UTR		OpenSea	TBC1D24	0	rs9924353	0.066545
cg00068779	0.000384	0.00024	[-0.0001 ; 0.0009]	0.110248	1	no	+--++++++?	0	9	0.865881	chr4	189956957	-					OpenSea	LINC01060	433894	rs73875653	0.016926
cg00068810	2.7e-05	2.7e-05	[ 0.0000 ; 0.0001]	0.304198	1	no	+-++++-++-	0.049415	10	0.395254	chr4	75857963	+	PARM1	NM_015393	TSS1500	chr4:75858300-75859931	N_Shore	PARM1	320
cg00068909	4.7e-05	3.5e-05	[ 0.0000 ; 0.0001]	0.173218	1	no	+++-+-+--+	0.262529	10	0.202058	chr4	103938965	-	NHEDC1;NHEDC1	NM_139173;NM_001100874	5'UTR;5'UTR	chr4:103940668-103940951	N_Shore	SLC9B1	0
cg00069002	0.000919	0.000323	[ 0.0003 ; 0.0016]	0.004445	1	no	+-+-+++-++	0	10	0.676551	chr1	33772736	-				chr1:33772146-33773104	Island	A3GALT2	0
cg00069003	-2.7e-05	0.000323	[-0.0007 ; 0.0006]	0.934575	1	no	?-??+???+?	0.611945	3	0.076005	chr5	140164106	-				chr5:140165958-140166214	N_Shore	PCDHA1	1768
cg00069014	6.1e-05	6.3e-05	[-0.0001 ; 0.0002]	0.338022	1	no	-+++++-+--	0.264308	10	0.20047	chr1	14156840	-					OpenSea	PRDM2	5265
cg00069017	-3e-06	1.3e-05	[ 0.0000 ; 0.0000]	0.804018	1	no	--+++-++-+	0.210365	10	0.249432	chr1	6051640	-	NPHP4	NM_015102	5'UTR	chr1:6051595-6052955	Island	NPHP4	0
cg00069059	8.1e-05	5.7e-05	[ 0.0000 ; 0.0002]	0.153898	1	no	--++++++++	0	10	0.976683	chr1	46086861	+	CCDC17	NM_001114938	Body	chr1:46088194-46089142	N_Shore	CCDC17	0
cg00069242	-1.3e-05	9e-06	[ 0.0000 ; 0.0000]	0.156331	1	no	+----+-+-?	0.352239	9	0.136248	chr14	23450527	+	JUB	NM_032876	1stExon	chr14:23449886-23452174	Island	AJUBA	0	rs117656327	0.018316
cg00069261	-2.2e-05	2.8e-05	[-0.0001 ; 0.0000]	0.436914	1	no	-+-+-++-+?	0	9	0.886435	chr16	22386531	-	CDR2	NM_001802	TSS1500	chr16:22385077-22386485	S_Shore	CDR2	592	rs77611959	0.044271
cg00069309	-5.4e-05	0.000182	[-0.0004 ; 0.0003]	0.765161	1	no	-??-?+-+-+	0.405711	7	0.120663	chr6	17931997	+	KIF13A;KIF13A;KIF13A;KIF13A	NM_022113;NM_001105567;NM_001105568;NM_001105566	Body;Body;Body;Body		OpenSea	KIF13A	0
cg00069314	-7.2e-05	4.2e-05	[-0.0002 ; 0.0000]	0.08857	1	no	+---------	0	10	0.961675	chr4	170542039	+	CLCN3;CLCN3;CLCN3;CLCN3	NM_001829;NM_173872;NM_001829;NM_173872	1stExon;5'UTR;5'UTR;1stExon	chr4:170541251-170541810	S_Shore	CLCN3	0
cg00069391	0.00016	0.000167	[-0.0002 ; 0.0005]	0.336072	1	no	?+?+-+--+?	0.048672	7	0.389696	chr7	3419305	+	SDK1	NM_152744	Body		OpenSea	SDK1	0
cg00069417	-3.7e-05	0.000119	[-0.0003 ; 0.0002]	0.754436	1	no	-+----+--+	0.463526	10	0.052338	chr16	87874279	+	SLC7A5	NM_003486	Body		OpenSea	SLC7A5	0
cg00069432	6.3e-05	0.000298	[-0.0005 ; 0.0006]	0.832131	1	no	--++++-+--	0.660663	10	0.001677	chr8	99836388	-	STK3	NM_006281	Body	chr8:99837461-99837936	N_Shore	STK3	0
cg00069642	-0.000127	0.000167	[-0.0005 ; 0.0002]	0.445062	1	no	------+-++	0	10	0.976381	chr5	141062490	-	ARAP3	NM_022481	TSS1500		OpenSea	ARAP3	689
cg00069815	-3.7e-05	0.00017	[-0.0004 ; 0.0003]	0.825116	1	no	++--+--++?	0.279315	9	0.196067	chr8	856058	-					OpenSea		0	rs76815087	0.035921
cg00069860	-7e-06	1e-05	[ 0.0000 ; 0.0000]	0.470534	1	no	+-?-+---+-	0.489346	9	0.047415	chr1	44883227	+	RNF220	NM_018150	Body	chr1:44883136-44884272	Island	RNF220	0
cg00069969	4e-06	4.5e-05	[-0.0001 ; 0.0001]	0.933091	1	no	++++-+--++	0	10	0.734832	chr13	33646763	+					OpenSea	KL	6480
cg00070042	6.5e-05	5.7e-05	[ 0.0000 ; 0.0002]	0.252562	1	no	++-+++++--	0	10	0.760068	chr9	133308594	-				chr9:133308593-133309448	Island	ASS1	11498
cg00070052	0.000366	0.000188	[ 0.0000 ; 0.0007]	0.05134	1	no	--++++++--	0	10	0.755272	chr9	116171972	-	POLE3;C9orf43;POLE3	NR_027261;NM_152786;NM_017443	Body;TSS1500;Body	chr9:116172303-116173090	N_Shore	POLE3	0
cg00070162	1.9e-05	7.6e-05	[-0.0001 ; 0.0002]	0.80019	1	no	-+-+++----	0	10	0.448367	chr1	91852791	-	HFM1	NM_001017975	Body		OpenSea	HFM1	0
cg00070181	1e-05	3.4e-05	[-0.0001 ; 0.0001]	0.767079	1	no	--++-+-+++	0	10	0.722233	chr6	2467820	-					OpenSea	GMDS-DT	0
cg00070235	0.000539	0.000235	[ 0.0001 ; 0.0010]	0.021722	1	no	++-+?++?-+	0	8	0.441422	chr16	1682446	+	CRAMP1L	NM_020825	Body		OpenSea	CRAMP1	0
cg00070318	4.3e-05	0.000341	[-0.0006 ; 0.0007]	0.89994	1	no	-+?+-?+?+?	0	6	0.963215	chr6	166581272	+	T	NM_003181	5'UTR	chr6:166579973-166583423	Island	TBXT	0
cg00070370	7.7e-05	5.5e-05	[ 0.0000 ; 0.0002]	0.162437	1	no	++--+-++++	0	10	0.694264	chr15	83439027	+	FSD2	NM_001007122	Body		OpenSea	FSD2	0
cg00070383	0.000401	0.000286	[-0.0002 ; 0.0010]	0.160866	1	no	++-++-+-++	0	10	0.837619	chr4	174429374	+				chr4:174430386-174430861	N_Shore	HAND2	18276
cg00070460	-8.7e-05	0.000116	[-0.0003 ; 0.0001]	0.450422	1	no	+--+---+--	0	10	0.520121	chr4	1227676	-	CTBP1;CTBP1	NM_001328;NM_001012614	Body;Body	chr4:1229249-1229501	N_Shore	CTBP1	0
cg00070529	0.000165	0.000129	[-0.0001 ; 0.0004]	0.200688	1	no	+-+++?--+?	0.088552	8	0.361646	chr13	43986655	-	ENOX1;ENOX1	NM_017993;NM_001127615	Body;Body		OpenSea	ENOX1	0
cg00070680	0.000189	0.000247	[-0.0003 ; 0.0007]	0.445997	1	no	+-++-+++-?	0	9	0.630648	chr7	137531956	+	DGKI	NM_004717	TSS1500	chr7:137531125-137532382	Island	DGKI	346	rs115759654	0.025195
cg00070715	-0.000315	0.00032	[-0.0009 ; 0.0003]	0.324903	1	no	++---+---+	0.175691	10	0.281355	chr5	138862796	+	TMEM173	NM_198282	TSS1500		OpenSea	STING1	452
cg00070814	-1e-05	9e-06	[ 0.0000 ; 0.0000]	0.29529	1	no	+-++-+++--	0.274479	10	0.191435	chr10	70715958	-	DDX21;DDX21	NM_004728;NM_004728	5'UTR;1stExon	chr10:70715938-70716494	Island	DDX21	0
cg00070899	0.000131	0.000148	[-0.0002 ; 0.0004]	0.378453	1	no	+--+++-+++	0	10	0.737088	chr6	34024479	-	GRM4	NM_000841	Body	chr6:34024201-34024457	S_Shore	GRM4	0
cg00070908	-5e-06	1.9e-05	[ 0.0000 ; 0.0000]	0.804539	1	no	++-++----+	0	10	0.488853	chr17	29855433	+	RAB11FIP4	NM_032932	Body		OpenSea	RAB11FIP4	0
cg00071012	0.000165	0.000253	[-0.0003 ; 0.0007]	0.514136	1	no	++-+-+-+-+	0.094085	10	0.355797	chr15	22442048	+					OpenSea	OR4N3P	27652
cg00071026	0.000153	0.00026	[-0.0004 ; 0.0007]	0.557536	1	no	+--+++-+-?	0.426243	9	0.083258	chr13	113650936	+	MCF2L;MCF2L	NM_001112732;NM_024979	Body;Body	chr13:113648343-113649601	S_Shore	MCF2L	0	rs3011529	0.002829
cg00071051	4e-06	0.000142	[-0.0003 ; 0.0003]	0.980179	1	no	--++-+++-+	0	10	0.474452	chr6	44222845	+	SLC35B2	NM_178148	Body	chr6:44224698-44225486	N_Shore	SLC35B2	0
cg00071161	-3.9e-05	5.7e-05	[-0.0002 ; 0.0001]	0.487063	1	no	---+---+--	0.208707	10	0.250955	chr6	44117573	-	TMEM63B	NM_018426	Body	chr6:44119526-44119781	N_Shore	TMEM63B	0
cg00071210	1.6e-05	0.000216	[-0.0004 ; 0.0004]	0.93965	1	no	++-+-+-++?	0	9	0.555946	chr6	148736942	-	SASH1	NM_015278	Body		OpenSea	SASH1	0	rs73788545	0.035224
cg00071241	-4e-05	4.5e-05	[-0.0001 ; 0.0000]	0.371904	1	no	-+-++-++--	0.1666	10	0.289729	chr7	41351539	+					OpenSea	INHBA	377060
cg00071250	-0.000212	0.000167	[-0.0005 ; 0.0001]	0.204365	1	no	-+-+?++?--	0	8	0.564521	chr1	172628263	-	FASLG;FASLG	NM_000639;NM_000639	1stExon;5'UTR		OpenSea	FASLG	0
cg00071265	0.000136	0.000171	[-0.0002 ; 0.0005]	0.425424	1	no	-+++++-+??	0	8	0.71787	chr20	60717158	+	PSMA7	NM_002792	Body	chr20:60717598-60719667	N_Shore	PSMA7	0	rs6089665	0.345173
cg00071360	1.2e-05	1.9e-05	[ 0.0000 ; 0.0000]	0.551403	1	no	+++-++-++-	0	10	0.90566	chr20	37350793	+				chr20:37352130-37357372	N_Shore	SLC32A1	2310
cg00071381	0.000407	0.000123	[ 0.0002 ; 0.0006]	0.000915	1	no	++++?+-?++	0	8	0.810481	chr1	119910574	-	HAO2;HAO2	NM_016527;NM_001005783	TSS1500;TSS1500		OpenSea	HAO2	826
cg00071391	0.001384	0.00058	[ 0.0002 ; 0.0025]	0.017066	1	no	--++++++??	0	8	0.611113	chr4	126560514	-					OpenSea	MIR2054	132051	rs6814869	0.311222
cg00071408	3e-06	1.6e-05	[ 0.0000 ; 0.0000]	0.833493	1	no	----+++-++	0	10	0.873918	chr8	22864908	-	RHOBTB2;RHOBTB2;RHOBTB2	NM_001160036;NM_015178;NM_001160037	Body;Body;Body	chr8:22864324-22864588	S_Shore	RHOBTB2	0
cg00071442	-1.7e-05	1.5e-05	[ 0.0000 ; 0.0000]	0.264939	1	no	+-+--+-+??	0.505587	8	0.048438	chr14	64805784	+	ESR2	NM_001040276	TSS1500	chr14:64805109-64805785	Island	ESR2	515	rs944052	0.229976
cg00071446	-3.7e-05	0.000172	[-0.0004 ; 0.0003]	0.828213	1	no	---+?---++	0	9	0.538773	chr3	120025256	+				chr3:120025415-120026241	N_Shore	LRRC58	18318
cg00071565	-3e-06	5e-06	[ 0.0000 ; 0.0000]	0.621996	1	no	--++?--?+-	0.095593	8	0.356089	chr2	10588493	+	ODC1	NM_002539	TSS200	chr2:10587827-10589155	Island	ODC1	39
cg00071618	-0.000629	0.00056	[-0.0017 ; 0.0005]	0.261138	1	no	--?--+-+-?	0	8	0.889377	chr16	87645667	-	JPH3	NM_020655	Body	chr16:87648086-87648688	N_Shelf	JPH3	0
cg00071658	0.000581	0.000495	[-0.0004 ; 0.0016]	0.241192	1	no	++---+++??	0	8	0.506737	chr13	72408747	-	DACH1;DACH1;DACH1	NM_004392;NM_080760;NM_080759	Body;Body;Body		OpenSea	DACH1	0	rs74992359	0.079597
cg00071727	0.000185	0.000116	[ 0.0000 ; 0.0004]	0.110917	1	no	-++-++++??	0	8	0.855553	chr13	98869894	+	FARP1;FARP1	NM_005766;NM_001001715	Body;Body		OpenSea	FARP1	0	rs8001636	0.497497
cg00071751	4e-06	6e-06	[ 0.0000 ; 0.0000]	0.499943	1	no	+--+-+-+++	0	10	0.535802	chr10	91461194	+	KIF20B	NM_016195	TSS200	chr10:91460899-91461615	Island	KIF20B	171
cg00071887	0.000107	0.000182	[-0.0003 ; 0.0005]	0.558018	1	no	+--++++--+	0	10	0.881637	chr15	74218529	+	LOXL1	NM_005576	TSS1500	chr15:74218696-74220373	N_Shore	LOXL1-AS1	0
cg00071950	6e-06	2.5e-05	[ 0.0000 ; 0.0001]	0.796212	1	no	-+-+-+++++	0	10	0.728097	chr4	10020882	-	SLC2A9;SLC2A9	NM_020041;NM_001001290	Body;Body	chr4:10020481-10021026	Island	SLC2A9	0
cg00071984	-7e-06	1.7e-05	[ 0.0000 ; 0.0000]	0.686372	1	no	----+++--+	0.0195	10	0.420918	chr3	60617504	-	FHIT;FHIT	NM_001166243;NM_002012	5'UTR;5'UTR		OpenSea	FHIT	0
cg00071998	-1.6e-05	1.8e-05	[-0.0001 ; 0.0000]	0.363031	1	no	+------+??	0.150903	8	0.311567	chr6	31708121	+	MSH5;MSH5;MSH5;MSH5	NM_002441;NM_025259;NM_172165;NM_172166	5'UTR;5'UTR;5'UTR;5'UTR	chr6:31707489-31708336	Island	MSH5-SAPCD1	0	rs409558	0.248252
cg00072099	-4e-06	6e-06	[ 0.0000 ; 0.0000]	0.504161	1	no	--++---++-	0	10	0.669698	chr4	89205891	-	PPM1K	NM_152542	TSS200	chr4:89204952-89206069	Island	PPM1K	0
cg00072216	-3e-06	7e-06	[ 0.0000 ; 0.0000]	0.697488	1	no	+--+---+++	0	10	0.980591	chr4	2263638	+	MXD4	NM_006454	Body	chr4:2262960-2264669	Island	MXD4	0
cg00072369	-1.1e-05	7e-06	[ 0.0000 ; 0.0000]	0.114861	1	no	---+---+--	0.482521	10	0.04292	chr5	52405845	-	MOCS2;MOCS2	NM_004531;NM_176806	TSS1500;TSS1500	chr5:52405269-52405767	S_Shore	LOC257396	0
cg00072407	0.000121	0.00017	[-0.0002 ; 0.0005]	0.478598	1	no	-+--++-+++	0	10	0.992421	chr19	12887524	+	HOOK2;HOOK2	NM_001100176;NM_013312	TSS1500;TSS1500	chr19:12889083-12889343	N_Shore	HOOK2	1089
cg00072426	0.000144	0.000207	[-0.0003 ; 0.0005]	0.485714	1	no	+--+--+-++	0	10	0.716966	chr16	86592512	+				chr16:86588435-86589513	S_Shelf	FLJ30679	1606
cg00072675	-0.00017	0.000124	[-0.0004 ; 0.0001]	0.168194	1	no	--++-+----	0.056082	10	0.389446	chr1	56942628	-				chr1:56943401-56943669	N_Shore	PLPP3	17789
cg00072689	-1.5e-05	0.000207	[-0.0004 ; 0.0004]	0.941777	1	no	----+-+++?	0	9	0.77033	chr17	46681111	-	LOC404266;LOC404266;HOXB6	NR_033204;NR_033201;NM_018952	Body;Body;5'UTR		OpenSea	HOXB-AS3	0	rs72829884	0.040365
cg00072711	-2.1e-05	4e-05	[-0.0001 ; 0.0001]	0.592396	1	no	---+-+++??	0.409205	8	0.105654	chr9	34381150	+	C9orf24;C9orf24;C9orf24	NM_147168;NM_147169;NM_032596	Body;Body;Body	chr9:34380737-34381151	Island	C9orf24	0	rs3753033	0.239863
cg00072720	3.7e-05	2.3e-05	[ 0.0000 ; 0.0001]	0.110365	1	no	-+++++-++?	0	9	0.653303	chr17	7165831	-	CLDN7	NM_001307	TSS200	chr17:7164285-7166245	Island	CLDN7	0
cg00072957	3e-06	2.7e-05	[ 0.0000 ; 0.0001]	0.920148	1	no	+++-++--+?	0	9	0.778983	chr8	48573717	+	KIAA0146	NM_001080394	Body		OpenSea	SPIDR	0
cg00073003	0.001005	0.000489	[ 0.0000 ; 0.0020]	0.039784	1	no	+++++++--+	0	10	0.720522	chr13	112724583	+	SOX1;SOX1	NM_005986;NM_005986	1stExon;3'UTR	chr13:112726281-112728419	N_Shore	SOX1	0
cg00073010	2.2e-05	3.4e-05	[ 0.0000 ; 0.0001]	0.521902	1	no	-++-+--+-+	0.167157	10	0.289216	chr17	17627194	-	RAI1	NM_030665	5'UTR	chr17:17625605-17628500	Island	RAI1	0
cg00073090	-0.000265	0.000182	[-0.0006 ; 0.0001]	0.145269	1	no	-----+---+	0	10	0.561354	chr19	1265879	+				chr19:1265854-1269943	Island	CIRBP-AS1	1589
cg00073244	0.000371	0.000248	[-0.0001 ; 0.0009]	0.134896	1	no	+-+-++-+++	0	10	0.670778	chr1	3529108	+	MEGF6	NM_001409	TSS1500	chr1:3527619-3528078	S_Shore	MEGF6	1048
cg00073380	8e-06	1.3e-05	[ 0.0000 ; 0.0000]	0.542043	1	no	+-+-++-+-+	0.238516	10	0.223705	chr16	5122085	-	ALG1	NM_019109	Body	chr16:5121749-5122192	Island	ALG1	0
cg00073460	-2.7e-05	0.000218	[-0.0005 ; 0.0004]	0.900379	1	no	-+--++-+??	0.312447	8	0.178544	chr6	149806502	+	ZC3H12D	NM_207360	TSS1500		OpenSea	ZC3H12D	353	rs2179368	0.496414
cg00073543	0.000413	0.000192	[ 0.0000 ; 0.0008]	0.031487	1	no	-+++-+++-+	0	10	0.651395	chr1	38941882	-				chr1:38941919-38942404	N_Shore	LINC01343	261442
cg00073549	0.000512	0.000229	[ 0.0001 ; 0.0010]	0.025182	1	no	++---++++-	0.717376	10	0.000212	chr16	87609078	-					OpenSea	JPH3	26361
cg00073650	-4.3e-05	0.000174	[-0.0004 ; 0.0003]	0.805323	1	no	-+++?--?--	0.003204	8	0.426541	chr16	88922166	+	GALNS;TRAPPC2L	NM_000512;NM_016209	Body;TSS1500	chr16:88922671-88923976	N_Shore	GALNS	0
cg00073713	1.2e-05	1.5e-05	[ 0.0000 ; 0.0000]	0.454878	1	no	-+-++++-++	0.063501	10	0.382948	chr7	97800932	-	LMTK2	NM_014916	Body	chr7:97800780-97801030	Island	LMTK2	0
cg00073716	-3e-05	2.4e-05	[-0.0001 ; 0.0000]	0.22235	1	no	--++-+-++-	0.225169	10	0.235867	chr7	2281329	+	NUDT1;NUDT1;NUDT1;NUDT1;NUDT1;FTSJ2;NUDT1;NUDT1	NM_198948;NM_002452;NM_198953;NM_198949;NM_198954;NM_013393;NM_198952;NM_198950	TSS1500;TSS1500;TSS1500;TSS1500;TSS1500;Body;TSS1500;TSS1500	chr7:2281362-2282105	N_Shore	MRM2	0
cg00073771	-1.4e-05	1.1e-05	[ 0.0000 ; 0.0000]	0.203504	1	no	+-+--++---	0.022217	10	0.418616	chr10	126107736	+	OAT	NM_000274	TSS1500	chr10:126106818-126107862	Island	OAT	190
cg00073780	3e-06	1.4e-05	[ 0.0000 ; 0.0000]	0.815599	1	no	+-----++--	0.407489	10	0.085858	chr6	122931415	-	PKIB;PKIB;PKIB;PKIB;PKIB	NM_032471;NM_181795;NM_181794;NM_032471;NM_181795	5'UTR;1stExon;5'UTR;1stExon;5'UTR	chr6:122931153-122931705	Island	PKIB	0
cg00073794	0.000568	0.000361	[-0.0001 ; 0.0013]	0.115727	1	no	++++-+--++	0.479185	10	0.044499	chr2	30041338	-	ALK	NM_004304	Body		OpenSea	ALK	0
cg00073837	0.000238	0.000357	[-0.0005 ; 0.0009]	0.50584	1	no	++-++-+-++	0.104382	10	0.346539	chr2	223177008	-				chr2:223176493-223177515	Island	CCDC140	7071
cg00074086	-8e-06	0.000294	[-0.0006 ; 0.0006]	0.978248	1	no	++-+-+-+-?	0.302208	9	0.176731	chr7	4901785	-	PAPOLB;RADIL	NM_020144;NM_018059	TSS200;Body	chr7:4901336-4901753	S_Shore	RADIL	0	rs10275572	0.033951
cg00074145	0.000639	0.000631	[-0.0006 ; 0.0019]	0.310935	1	no	-+++-++--?	0.486968	9	0.048581	chr15	53075505	+	ONECUT1	NM_004498	Body	chr15:53076187-53077926	N_Shore	ONECUT1	0	rs140372473	0.0133
cg00074184	-2.9e-05	1.9e-05	[-0.0001 ; 0.0000]	0.131324	1	no	+--+---+--	0.097506	10	0.352727	chr1	116519323	-	SLC22A15	NM_018420	1stExon	chr1:116518757-116519537	Island	SLC22A15	0
cg00074244	-1.9e-05	1.9e-05	[-0.0001 ; 0.0000]	0.310531	1	no	+--+---+--	0	10	0.776924	chr14	74100482	-				chr14:74100343-74101230	Island	DNAL1	11094
cg00074313	0.000122	0.00022	[-0.0003 ; 0.0006]	0.579557	1	no	?+??+?-?+?	0	4	0.979347	chr2	179371342	+	MIR548N	NR_031666	Body		OpenSea	MIR548N	0	rs115855673	0.02691
cg00074348	-0.000184	0.000229	[-0.0006 ; 0.0003]	0.423094	1	no	---+++-+--	0	10	0.584924	chr11	57006273	+	APLNR;APLNR	NM_005161;NR_027991	TSS1500;TSS1500		OpenSea	APLNR	1345
cg00074365	-0.000481	0.000141	[-0.0008 ;-0.0002]	0.000643	1	no	+--------?	0	9	0.6849	chr2	64088479	+	UGP2;UGP2	NM_001001521;NM_006759	Body;Body		OpenSea	UGP2	0	rs77783768	0.023872
cg00074379	4.1e-05	0.00012	[-0.0002 ; 0.0003]	0.732516	1	no	+++-??+?-?	0	6	0.417982	chr1	154245288	+	HAX1;HAX1	NM_006118;NM_001018837	Body;Body	chr1:154244710-154245289	Island	HAX1	0
cg00074415	-2.6e-05	3.5e-05	[-0.0001 ; 0.0000]	0.45923	1	no	-+--+++---	0.234628	10	0.22724	chr10	114609720	+	LOC143188	NR_015409	TSS1500		OpenSea	VTI1A	31215
cg00074746	0.000207	0.000236	[-0.0003 ; 0.0007]	0.379483	1	no	+--+++-++-	0	10	0.607539	chr6	116781794	-	FAM26F	NM_001010919	TSS1500	chr6:116783067-116783678	N_Shore	CALHM6	737
cg00074771	0.000141	0.000271	[-0.0004 ; 0.0007]	0.602025	1	no	?-??+?++??	0	4	0.434699	chr15	44120341	+	WDR76;WDR76	NM_024908;NM_001167941	Body;Body	chr15:44119074-44119277	S_Shore	WDR76	0
cg00074818	-0.000332	0.000175	[-0.0007 ; 0.0000]	0.058469	1	no	--+--++--+	0.018888	10	0.421437	chr8	8560427	-	CLDN23	NM_194284	1stExon	chr8:8559131-8560867	Island	CLDN23	0
cg00074851	4.9e-05	3.6e-05	[ 0.0000 ; 0.0001]	0.179203	1	no	-+++?-++++	0.140669	9	0.316858	chr3	196664445	+	NCBP2;NCBP2	NM_001042540;NM_007362	Body;Body		OpenSea	NCBP2	0
cg00075011	4.1e-05	3.1e-05	[ 0.0000 ; 0.0001]	0.183623	1	no	+-+-?-+???	0	6	0.511939	chr16	70557093	+	COG4;SF3B3	NM_015386;NM_012426	Body;TSS1500	chr16:70557089-70557486	Island	COG4	0	rs73573163	0.100457
cg00075103	-0.000488	0.00047	[-0.0014 ; 0.0004]	0.29881	1	no	-+-----+-+	0.314381	10	0.156951	chr3	176295392	-					OpenSea	TBL1XR1	443148
cg00075123	0.000117	0.000113	[-0.0001 ; 0.0003]	0.299993	1	no	---+++-++-	0.328408	10	0.145286	chr3	72786960	-				chr3:72788072-72788416	N_Shore	SHQ1	11466
cg00075192	-1e-05	6e-06	[ 0.0000 ; 0.0000]	0.099278	1	no	+----+-+--	0	10	0.775153	chr7	42951814	+	C7orf25;C7orf25	NM_024054;NM_001099858	TSS200;TSS200	chr7:42951216-42951905	Island	C7orf25	0
cg00075204	-3e-05	2.4e-05	[-0.0001 ; 0.0000]	0.208657	1	no	+-++?---+-	0.266598	9	0.206962	chr5	174905343	-	SFXN1	NM_022754	TSS200	chr5:174905342-174906065	Island	SFXN1	169
cg00075467	5.1e-05	7.5e-05	[-0.0001 ; 0.0002]	0.494011	1	no	-+++++----	0.274842	10	0.191113	chr2	9983094	+	TAF1B	NM_005680	TSS1500	chr2:9983263-9983901	N_Shore	TAF1B	475
cg00075507	0.000493	0.000288	[-0.0001 ; 0.0011]	0.086523	1	no	++--++-+-+	0.077824	10	0.370302	chr17	26708226	-	SARM1	NM_015077	Body	chr17:26708225-26708805	Island	SARM1	0
cg00075589	3e-06	1.2e-05	[ 0.0000 ; 0.0000]	0.80026	1	no	-+--+--+-+	0	10	0.846425	chr2	219524515	-	ZNF142;BCS1L;BCS1L	NM_001105537;NM_004328;NM_001079866	TSS1500;5'UTR;5'UTR	chr2:219523901-219524577	Island	BCS1L	0
cg00075608	3.5e-05	4.7e-05	[-0.0001 ; 0.0001]	0.466538	1	no	+++------+	0.031356	10	0.410827	chr5	64770553	-	ADAMTS6	NM_197941	5'UTR		OpenSea	ADAMTS6	0
cg00075615	4.5e-05	3.9e-05	[ 0.0000 ; 0.0001]	0.245504	1	no	-+-+?+++++	0	9	0.902896	chr16	72827803	+	ZFHX3;ZFHX3	NM_001164766;NM_006885	Body;Body		OpenSea	ZFHX3	0
cg00075620	0.000914	0.000295	[ 0.0003 ; 0.0015]	0.001958	1	no	+-?++-++++	0.428733	9	0.081662	chr2	137180506	+				chr2:137181061-137181301	N_Shore	CXCR4	304780
cg00075634	4.1e-05	0.000115	[-0.0002 ; 0.0003]	0.722974	1	no	-+-+-+++++	0	10	0.864203	chr4	185940595	+	HELT	NM_001029887	Body	chr4:185939222-185942747	Island	HELT	0
cg00075698	6.5e-05	4.3e-05	[ 0.0000 ; 0.0001]	0.136989	1	no	+--+?--?+-	0.303673	8	0.185604	chr6	15520937	+	JARID2	NM_004973	3'UTR	chr6:15517282-15517557	S_Shelf	JARID2	0
cg00075768	1e-06	9e-06	[ 0.0000 ; 0.0000]	0.903392	1	no	+-+---+++-	0	10	0.748694	chr13	31040106	+	HMGB1	NM_002128	TSS200		OpenSea	HMGB1	0
cg00075920	-1.9e-05	3e-05	[-0.0001 ; 0.0000]	0.535974	1	no	++--+-----	0	10	0.88851	chr5	177026190	-	B4GALT7	NM_007255	TSS1500	chr5:177026715-177027519	N_Shore	B4GALT7	927
cg00075956	0.000296	0.000329	[-0.0004 ; 0.0009]	0.368932	1	no	-+++-+-+++	0	10	0.517779	chr10	1726078	+	ADARB2	NM_018702	Body		OpenSea	ADARB2	0
cg00075967	0.000406	0.000182	[ 0.0000 ; 0.0008]	0.02552	1	no	-+++++++??	0.076373	8	0.371193	chr15	74495354	+	STRA6;STRA6;STRA6;STRA6;STRA6;STRA6	NM_001142617;NM_001142618;NM_001142618;NM_001142619;NM_022369;NM_001142620	5'UTR;5'UTR;1stExon;5'UTR;TSS200;5'UTR		OpenSea	STRA6	0	rs62003660	0.081735
cg00075975	-0.000253	0.000531	[-0.0013 ; 0.0008]	0.633343	1	no	----+--+--	0	10	0.971829	chr1	230491641	+	PGBD5	NM_024554	Body	chr1:230492716-230492945	N_Shore	PGBD5	0
cg00076056	-3.2e-05	2.2e-05	[-0.0001 ; 0.0000]	0.138383	1	no	+--+------	0.136477	10	0.317382	chr16	85061228	+	KIAA0513	NM_014732	TSS200	chr16:85061182-85061802	Island	KIAA0513	145
cg00076195	-0.000148	0.000163	[-0.0005 ; 0.0002]	0.363588	1	no	-+?-????-?	0.044845	4	0.370414	chr5	140892677	-				chr5:140892913-140893189	N_Shore	PCDHGA8	128	rs251022	0.000418
cg00076216	0.000125	0.000299	[-0.0005 ; 0.0007]	0.676103	1	no	-+??+?-+++	0	7	0.874367	chr13	98148692	-					OpenSea	RAP2A	28439
cg00076307	0	2.3e-05	[ 0.0000 ; 0.0000]	0.987932	1	no	+-++---+??	0	8	0.575246	chr5	128300967	+	SLC27A6;SLC27A6	NM_001017372;NM_014031	TSS1500;TSS1500	chr5:128300800-128301329	Island	SLC27A6	241	rs2577537	0.202641
cg00076313	-0.000158	0.000305	[-0.0008 ; 0.0004]	0.605043	1	no	++-+?+-?--	0	8	0.44573	chr7	1748610	-	ELFN1	NM_001128636	TSS200		OpenSea	ELFN1	186
cg00076325	-0.00011	0.000101	[-0.0003 ; 0.0001]	0.276923	1	no	+--+-+-+--	0	10	0.450411	chr2	172974630	+				chr2:172972804-172973242	S_Shore	DLX2	7151
cg00076353	-4e-06	1.2e-05	[ 0.0000 ; 0.0000]	0.760113	1	no	+-++-+-++-	0.408431	10	0.085228	chr20	442752	+	TBC1D20	NM_144628	Body	chr20:442530-443365	Island	TBC1D20	0
cg00076487	0.000545	0.000245	[ 0.0001 ; 0.0010]	0.025861	1	no	+-++-+-+??	0.006531	8	0.424105	chr2	133036935	-					OpenSea	ANKRD30BL	21392	rs73958520	0.2
cg00076497	0.000195	0.000201	[-0.0002 ; 0.0006]	0.331189	1	no	+-++-+-++?	0.229092	9	0.239531	chr7	126891621	-	GRM8	NM_001127323	5'UTR	chr7:126891300-126894205	Island	GRM8	0	rs115802535	0.018679
cg00076538	0.000249	0.00019	[-0.0001 ; 0.0006]	0.190135	1	no	++-+++++??	0	8	0.948216	chr5	38257555	-	EGFLAM	NM_152403	TSS1500	chr5:38257825-38259136	N_Shore	EGFLAM	954	rs2561097	0.221497
cg00076555	-0.000301	0.000148	[-0.0006 ; 0.0000]	0.042598	1	no	-----+-+--	0	10	0.649671	chr3	49705435	-	BSN	NM_003458	3'UTR		OpenSea	BSN	0
cg00076645	1.5e-05	1.4e-05	[ 0.0000 ; 0.0000]	0.288601	1	no	----+-++--	0	10	0.937366	chr5	171711562	-	UBTD2	NM_152277	TSS1500	chr5:171711372-171711583	Island	UBTD2	766
cg00076653	-0.000193	0.000172	[-0.0005 ; 0.0001]	0.261827	1	no	-++-+-+---	0.210681	10	0.249142	chr4	15341878	-	C1QTNF7	NM_001135170	Body		OpenSea	C1QTNF7	0
cg00076774	0.000556	0.00033	[-0.0001 ; 0.0012]	0.091959	1	no	--+++++++-	0.322866	10	0.149861	chr2	45016971	-					OpenSea	CAMKMT	17239
cg00076797	0	5.4e-05	[-0.0001 ; 0.0001]	0.996248	1	no	-+-++-+--+	0.104473	10	0.346457	chr1	111022914	-	CYMP	NR_003599	TSS1500		OpenSea	CYMP	0
cg00076880	0.000417	0.000335	[-0.0002 ; 0.0011]	0.21361	1	no	+-++?+-?+-	0.511727	8	0.045514	chr6	167717196	+	UNC93A;UNC93A	NM_018974;NM_001143947	Body;Body		OpenSea	UNC93A	0
cg00076936	4.1e-05	0.000114	[-0.0002 ; 0.0003]	0.716832	1	no	+---+-+++-	0	10	0.559442	chr20	35503983	+	C20orf118	NM_080628	TSS1500		OpenSea	TLDC2	585
cg00076998	-1e-05	7e-06	[ 0.0000 ; 0.0000]	0.155374	1	no	--+-----+-	0.163429	10	0.292648	chr3	138553170	-				chr3:138553159-138554078	Island	PIK3CB	74968
cg00077017	-4e-06	9e-06	[ 0.0000 ; 0.0000]	0.630059	1	no	+-+---+-+-	0	10	0.867962	chr3	57994273	+	FLNB;FLNB;FLNB;FLNB;FLNB;FLNB;FLNB;FLNB	NM_001164319;NM_001164317;NM_001164318;NM_001164319;NM_001164318;NM_001164317;NM_001457;NM_001457	1stExon;1stExon;5'UTR;5'UTR;1stExon;5'UTR;1stExon;5'UTR	chr3:57993838-57994704	Island	FLNB	0
cg00077281	1.3e-05	1.3e-05	[ 0.0000 ; 0.0000]	0.308756	1	no	+--++++-++	0.454423	10	0.057214	chr15	58840596	+	LIPC	NM_000236	Body		OpenSea	LIPC	0
cg00077285	-3.4e-05	0.000219	[-0.0005 ; 0.0004]	0.876325	1	no	---+-+--??	0	8	0.67463	chr15	37427791	+					OpenSea	MEIS2	34290	rs1401898	0.061038
cg00077297	0.000212	0.000295	[-0.0004 ; 0.0008]	0.47186	1	no	-+-+++++-+	0	10	0.873443	chr15	79505621	+					OpenSea	ANKRD34C-AS1	0
cg00077312	0.000131	5.6e-05	[ 0.0000 ; 0.0002]	0.018987	1	no	++-+++++++	0	10	0.694237	chr9	140311020	+	EXD3	NM_017820	5'UTR	chr9:140310894-140312457	Island	EXD3	0
cg00077426	8.1e-05	5.1e-05	[ 0.0000 ; 0.0002]	0.108142	1	no	--++++-+++	0.142922	10	0.311483	chr5	463550	+	EXOC3	NM_007277	Body	chr5:464887-465666	N_Shore	EXOC3	0
cg00077457	-1.6e-05	4.4e-05	[-0.0001 ; 0.0001]	0.712	1	no	-+---+++??	0	8	0.473766	chr1	90460000	-	ZNF326;LOC492303;ZNF326	NM_182975;NR_002830;NM_182976	TSS1500;Body;TSS1500	chr1:90460399-90461237	N_Shore	GEMIN8P4	0	rs7556257	0.070352
cg00077477	5.6e-05	2.9e-05	[ 0.0000 ; 0.0001]	0.051375	1	no	---+++++++	0.252481	10	0.211073	chr5	159305492	+					OpenSea	ADRA1B	38246
cg00077547	0.00059	0.000299	[ 0.0000 ; 0.0012]	0.048073	1	no	+++++-+-++	0	10	0.970378	chr10	63170372	-	TMEM26	NM_178505	Body		OpenSea	TMEM26	0
cg00077566	1.1e-05	2.1e-05	[ 0.0000 ; 0.0001]	0.58219	1	no	++-+++-+++	0	10	0.947397	chr6	146051934	+	EPM2A;EPM2A	NM_001018041;NM_005670	Body;Body	chr6:146055896-146056981	N_Shelf	EPM2A	0
cg00077606	-3.9e-05	4.2e-05	[-0.0001 ; 0.0000]	0.354075	1	no	--+--+-+-+	0	10	0.612919	chr5	37248894	-	C5orf42	NM_023073	5'UTR	chr5:37248983-37249783	N_Shore	CPLANE1	0
cg00077838	-0.000132	0.000116	[-0.0004 ; 0.0001]	0.252903	1	no	------+-++	0	10	0.946852	chr22	47020733	-				chr22:47022457-47022659	N_Shore	GRAMD4	1913
cg00077877	-0.000125	0.000181	[-0.0005 ; 0.0002]	0.489816	1	no	--+++--+--	0	10	0.874842	chr8	131414474	-	ASAP1	NM_018482	TSS1500		OpenSea	ASAP1	0
cg00077898	0.00037	0.000197	[ 0.0000 ; 0.0008]	0.060191	1	no	++++--++++	0.15171	10	0.303422	chr6	1081144	+	LOC285768;LOC285768	NR_027116;NR_027115	Body;Body		OpenSea	LINC01622	0
cg00077904	-0.000219	0.000162	[-0.0005 ; 0.0001]	0.175096	1	no	--++?--?-+	0.140448	8	0.320086	chr5	151078909	-					OpenSea	SPARC	12293
cg00078025	9e-05	0.000119	[-0.0001 ; 0.0003]	0.447619	1	no	-++--?++++	0	9	0.507656	chr9	117159975	-				chr9:117160139-117161064	N_Shore	AKNA	0
cg00078085	0.001065	0.000504	[ 0.0001 ; 0.0021]	0.034692	1	no	+++++++-??	0	8	0.965371	chr3	8810592	+	OXTR	NM_000916	5'UTR	chr3:8808961-8811280	Island	OXTR	0	rs73132856	0.122374
cg00078194	2e-06	2.3e-05	[ 0.0000 ; 0.0000]	0.927764	1	no	+-++--+-+-	0.343385	10	0.133149	chr11	46402949	-	MDK;MDK;MDK	NM_002391;NM_001012334;NM_001012333	TSS1500;5'UTR;TSS1500	chr11:46402624-46404139	Island	MDK	0
cg00078221	-0.000178	0.000277	[-0.0007 ; 0.0004]	0.519932	1	no	++-+--+---	0	10	0.492831	chr5	139927754	-	EIF4EBP3;ANKHD1-EIF4EBP3	NM_003732;NM_020690	Body;Body	chr5:139927157-139927491	S_Shore	ANKHD1-EIF4EBP3	0
cg00078245	-2.3e-05	6.1e-05	[-0.0001 ; 0.0001]	0.708062	1	no	-++--+++--	0	10	0.931182	chr12	53579063	+	ZNF740	NM_001004304	Body	chr12:53574025-53575150	S_Shelf	ZNF740	0
cg00078259	7.8e-05	0.000243	[-0.0004 ; 0.0006]	0.74875	1	no	-+-+++-++-	0	10	0.841299	chr6	2656232	+					OpenSea	MYLK4	7629
cg00078270	0	2e-05	[ 0.0000 ; 0.0000]	0.979938	1	no	---+?-+?+-	0	8	0.607333	chr7	2005255	-	MAD1L1;MAD1L1;MAD1L1	NM_003550;NM_001013837;NM_001013836	Body;Body;Body	chr7:2007802-2008268	N_Shelf	MAD1L1	0
cg00078299	0.000212	0.000218	[-0.0002 ; 0.0006]	0.331144	1	no	-+?++?--+?	0	7	0.724472	chr8	124284379	-	ZHX1;ZHX1	NM_007222;NM_001017926	5'UTR;5'UTR	chr8:124286209-124287666	N_Shore	ZHX1-C8orf76	0	rs7014857	0.010996
cg00078318	0.000279	0.000103	[ 0.0001 ; 0.0005]	0.00674	1	no	+++-++++-+	0	10	0.610589	chr2	5837429	-	SOX11;SOX11	NM_003108;NM_003108	3'UTR;1stExon	chr2:5836068-5837643	Island	SOX11	0
cg00078334	-3.3e-05	9.5e-05	[-0.0002 ; 0.0002]	0.729211	1	no	+++------+	0	10	0.726449	chr16	55513961	+	MMP2	NM_004530	Body	chr16:55513220-55513526	S_Shore	MMP2	0
cg00078348	0.0002	0.000272	[-0.0003 ; 0.0007]	0.461589	1	no	++-+-?+++-	0	9	0.869048	chr11	113845487	+	HTR3A;HTR3A	NM_213621;NM_000869	TSS1500;TSS1500		OpenSea	HTR3A	308
cg00078456	9e-06	0.000127	[-0.0002 ; 0.0003]	0.94154	1	no	-++-+----+	0	10	0.579113	chr1	1564422	-	MIB2;MIB2;MIB2;MIB2;MIB2;MIB2	NM_001170687;NM_001170688;NM_080875;NM_001170689;NM_001170686;NR_033183	Body;Body;Body;Body;Body;Body	chr1:1564421-1570006	Island	MIB2	0
cg00078513	0.000362	0.000227	[-0.0001 ; 0.0008]	0.110761	1	no	+-++++-+-?	0.351491	9	0.136831	chr15	25488114	+	SNORD115-40	NR_003355	TSS1500		OpenSea	SNORD115-40	645	rs188198103	0.0128
cg00078746	0.000387	0.000236	[-0.0001 ; 0.0008]	0.100456	1	no	-+++--++++	0.076041	10	0.371883	chr14	91700401	-	GPR68	NM_003485	Body	chr14:91700081-91701238	Island	GPR68	0
cg00078759	-7e-06	4e-05	[-0.0001 ; 0.0001]	0.871037	1	no	-++-+++-++	0.286531	10	0.180843	chr16	1600969	-	IFT140;TMEM204	NM_014714;NM_024600	Body;Body	chr16:1598952-1599157	S_Shore	IFT140	0
cg00078857	0.000254	9.8e-05	[ 0.0001 ; 0.0004]	0.009509	1	no	++-++-++++	0	10	0.735571	chr8	49426532	+				chr8:49427074-49427416	N_Shore	EFCAB1	196817
cg00078861	3.6e-05	5.5e-05	[-0.0001 ; 0.0001]	0.519095	1	no	--+++-+++-	0	10	0.809527	chr5	154429562	-					OpenSea	KIF4B	31876
cg00078911	0.000105	6.2e-05	[ 0.0000 ; 0.0002]	0.090443	1	no	----++++++	0.304849	10	0.165027	chr2	3192444	+					OpenSea	EIPR1	295
cg00078940	1.5e-05	1.2e-05	[ 0.0000 ; 0.0000]	0.203795	1	no	+-+-++-+++	0	10	0.865309	chr5	134734932	+	H2AFY;H2AFY;H2AFY;H2AFY	NM_138609;NM_004893;NM_001040158;NM_138610	TSS200;5'UTR;TSS200;TSS200	chr5:134734096-134735261	Island	MACROH2A1	0
cg00078968	0.000571	0.000285	[ 0.0000 ; 0.0011]	0.04537	1	no	+-+++-+++-	0.479327	10	0.044431	chr1	228225659	+	WNT3A	NM_033131	Body	chr1:228225442-228225753	Island	WNT3A	0
cg00078996	0.000307	0.000227	[-0.0001 ; 0.0008]	0.176016	1	no	-+-++-++++	0.305935	10	0.164101	chr12	132293329	+				chr12:132293443-132293816	N_Shore	SFSWAP	9045
cg00079023	0.00012	0.000269	[-0.0004 ; 0.0006]	0.656242	1	no	--++-+--++	0.343125	10	0.133356	chr5	139492535	+	PURA	NM_005859	TSS1500	chr5:139492723-139492966	N_Shore	PURA	1171
cg00079056	4e-05	3.1e-05	[ 0.0000 ; 0.0001]	0.199567	1	no	----++++++	0.029568	10	0.412356	chr9	33239641	-	SUGT1P1;SPINK4	NR_003667;NM_014471	Body;TSS1500		OpenSea	SPINK4	553
cg00079169	-1.6e-05	3.9e-05	[-0.0001 ; 0.0001]	0.684007	1	no	--++-++-++	0	10	0.87845	chr19	2811669	+	THOP1	NM_003249	Body	chr19:2811638-2811868	Island	THOP1	0
cg00079216	-6.5e-05	4.1e-05	[-0.0001 ; 0.0000]	0.111906	1	no	+-++--+?--	0.295261	9	0.182556	chr12	6716557	+	CHD4	NM_001273	TSS200	chr12:6716080-6716790	Island	CHD4	5
cg00079219	0.000537	0.000243	[ 0.0001 ; 0.0010]	0.026835	1	no	+++--+-+-+	0	10	0.502592	chr12	54360131	+	HOTAIR	NR_003716	Body	chr12:54360374-54360660	N_Shore	HOTAIR	0
cg00079224	-3e-06	5e-05	[-0.0001 ; 0.0001]	0.948895	1	no	+---+---++	0	10	0.526528	chr16	29999710	+	TAOK2;TAOK2	NM_016151;NM_004783	3'UTR;Body	chr16:29997636-29997849	S_Shore	BOLA2	0
cg00079302	0.000351	0.000263	[-0.0002 ; 0.0009]	0.181866	1	no	+++-++-+--	0.468693	10	0.049674	chr19	1439985	+	RPS15	NM_001018	Body	chr19:1439951-1440423	Island	RPS15	0
cg00079375	0.000668	0.000557	[-0.0004 ; 0.0018]	0.23019	1	no	++-+++-+-?	0.659066	9	0.002816	chr15	79125835	+				chr15:79122967-79124550	S_Shore	ADAMTS7	22061	rs74024465	0.025618
cg00079388	-1.4e-05	0.000107	[-0.0002 ; 0.0002]	0.895498	1	no	-++-+-+--+	0	10	0.949162	chr2	187355319	+	ZC3H15	NM_018471	Body	chr2:187350497-187351609	S_Shelf	ZC3H15	0
cg00079477	-2e-06	0.000288	[-0.0006 ; 0.0006]	0.993293	1	no	-+++--++??	0	8	0.847803	chr12	57780204	+					OpenSea	R3HDM2	0	rs4760306	0.398723
cg00079485	-0.000296	0.000252	[-0.0008 ; 0.0002]	0.241568	1	no	++---+-+??	0	8	0.582817	chr17	21320915	+	KCNJ12	NM_021012	3'UTR	chr17:21318650-21320041	S_Shore	KCNJ12	0			rs73313944	0.444444
cg00079551	3.9e-05	0.000135	[-0.0002 ; 0.0003]	0.770128	1	no	+++?-?+-+?	0	7	0.964602	chr2	40001222	-	THUMPD2;THUMPD2	NR_028102;NM_025264	Body;Body		OpenSea	THUMPD2	0
cg00079563	0	7e-06	[ 0.0000 ; 0.0000]	0.946152	1	no	+-+----+-+	0	10	0.792542	chr22	43253521	+	ARFGAP3;ARFGAP3	NM_014570;NM_001142293	TSS200;TSS200	chr22:43252653-43253667	Island	ARFGAP3	112
cg00079598	6.5e-05	0.000347	[-0.0006 ; 0.0007]	0.850714	1	no	-+--++-++-	0	10	0.670441	chr11	123676903	+	OR6M1	NM_001005325	1stExon		OpenSea	OR6M1	0
cg00079638	4e-06	8e-06	[ 0.0000 ; 0.0000]	0.658167	1	no	---+-++++-	0	10	0.991168	chr15	45003652	-	B2M	NM_004048	TSS200	chr15:45003460-45004345	Island	B2M	31
cg00079764	6.9e-05	8.6e-05	[-0.0001 ; 0.0002]	0.420143	1	no	++++----++	0.703242	10	0.000386	chr6	27801552	-				chr6:27798990-27799427	S_Shelf	H4C12	2246
cg00079785	2.6e-05	0.000107	[-0.0002 ; 0.0002]	0.806917	1	no	-++------+	0.051992	10	0.393013	chr8	48172764	-	KIAA0146	NM_001080394	TSS1500	chr8:48172791-48172993	N_Shore	SPIDR	723
cg00079891	-2.3e-05	1.2e-05	[ 0.0000 ; 0.0000]	0.063723	1	no	+----?-+?-	0	8	0.546231	chr16	122716	+	RHBDF1	NM_022450	TSS200	chr16:122017-122873	Island	RHBDF1	0
cg00080012	2e-06	7e-06	[ 0.0000 ; 0.0000]	0.799283	1	no	-+++-++++-	0.021601	10	0.419139	chr11	85955689	+	EED;EED	NM_152991;NM_003797	TSS200;TSS200	chr11:85955808-85956517	N_Shore	EED	115
cg00080059	1.9e-05	1.5e-05	[ 0.0000 ; 0.0000]	0.208868	1	no	-++-+--++-	0.264364	10	0.20042	chr20	61568856	+	DIDO1;DIDO1;DIDO1;C20orf11	NM_022105;NM_080797;NM_033081;NM_017896	5'UTR;5'UTR;5'UTR;TSS1500	chr20:61568678-61569916	Island	DIDO1	0
cg00080060	0.000257	0.000183	[-0.0001 ; 0.0006]	0.160747	1	no	-+++-++++-	0.295305	10	0.173222	chr7	3990670	+	SDK1	NM_152744	Body		OpenSea	SDK1	0
cg00080068	4.3e-05	0.000579	[-0.0011 ; 0.0012]	0.941287	1	no	++-+---+-?	0.639304	9	0.004594	chr2	242929202	-				chr2:242929993-242930252	N_Shore	LINC01881	101640	rs13404021	0.031565
cg00080081	6e-05	0.00019	[-0.0003 ; 0.0004]	0.751346	1	no	+--+-?+-+?	0	8	0.770833	chr17	33701776	+	SLFN11;SLFN11;SLFN11;SLFN11;SLFN11	NM_001104587;NM_152270;NM_001104588;NM_001104590;NM_001104589	TSS1500;TSS1500;TSS1500;TSS1500;TSS1500	chr17:33700487-33700760	S_Shore	SLFN11	1055
cg00080118	-2.5e-05	1.6e-05	[-0.0001 ; 0.0000]	0.117271	1	no	--------++	0.308838	10	0.161634	chr6	31126173	+	CCHCR1;CCHCR1;TCF19;TCF19;CCHCR1	NM_001105564;NM_001105563;NM_001077511;NM_007109;NM_019052	TSS1500;TSS1500;TSS200;TSS200;TSS200	chr6:31125894-31126561	Island	TCF19	128
cg00080123	-9e-06	6e-06	[ 0.0000 ; 0.0000]	0.109714	1	no	+-----++-+	0.568654	10	0.013264	chr5	176853446	-	GRK6;GRK6;GRK6	NM_002082;NM_001004106;NM_001004105	TSS1500;TSS1500;TSS1500	chr5:176852953-176854125	Island	GRK6	239
cg00080125	-8.8e-05	0.00018	[-0.0004 ; 0.0003]	0.626417	1	no	-+--+++--+	0	10	0.617714	chr17	59490613	+	C17orf82;C17orf82	NM_203425;NM_203425	3'UTR;1stExon	chr17:59488115-59490485	S_Shore	LINC02875	0
cg00080148	0.000134	0.000502	[-0.0008 ; 0.0011]	0.789149	1	no	++++-++++-	0.248248	10	0.21489	chr22	44205183	-	EFCAB6;EFCAB6	NM_198856;NM_022785	5'UTR;5'UTR	chr22:44207947-44208435	N_Shelf	EFCAB6	0
cg00080188	-0.000272	0.000134	[-0.0005 ; 0.0000]	0.042205	1	no	--+---++-?	0.475888	9	0.054213	chr10	21558201	-					OpenSea	NEBL-AS1	94348	rs12266119	0.011941
cg00080252	-0.000161	0.000318	[-0.0008 ; 0.0005]	0.613219	1	no	----++-++-	0.539689	10	0.020888	chr8	117948764	-				chr8:117950472-117950717	N_Shore	AARD	1698
cg00080312	6.5e-05	2.3e-05	[ 0.0000 ; 0.0001]	0.004206	1	no	+-++?+-+++	0	9	0.886129	chr3	45730181	-	SACM1L	NM_014016	TSS1500	chr3:45730615-45731294	N_Shore	LIMD1-AS1	0
cg00080333	-1.4e-05	0.000125	[-0.0003 ; 0.0002]	0.912628	1	no	-+-+-+++-+	0	10	0.807152	chr4	184492770	-					OpenSea	ING2	60520
cg00080423	1.3e-05	0.000292	[-0.0006 ; 0.0006]	0.963841	1	no	++-+++-++-	0.378264	10	0.106385	chr5	1144950	-					OpenSea	SLC12A7	32777
cg00080682	0.000413	0.000309	[-0.0002 ; 0.0010]	0.181336	1	no	++-+-++++?	0	9	0.579642	chr22	51176543	-	ACR	NM_001097	TSS200		OpenSea	ACR	107			rs75020145	0.019114
cg00080706	0.000133	0.00014	[-0.0001 ; 0.0004]	0.345001	1	no	-++-+--+-+	0.264709	10	0.200112	chr14	69725831	-	GALNTL1;GALNTL1	NM_020692;NM_001168368	TSS1500;TSS1500	chr14:69726250-69728393	N_Shore	GALNT16	848
cg00080972	1.5e-05	2.7e-05	[ 0.0000 ; 0.0001]	0.574092	1	no	-++--+?-++	0	9	0.983722	chr5	178986291	+	RUFY1;RUFY1;RUFY1	NM_001040452;NM_025158;NM_001040451	TSS1500;Body;TSS1500	chr5:178986513-178986999	N_Shore	RUFY1	0
cg00080987	0.000216	0.000219	[-0.0002 ; 0.0006]	0.325794	1	no	+----+++++	0.413635	10	0.08179	chr3	126937362	-					OpenSea	PLXNA1	181126
cg00081019	-4.7e-05	7.5e-05	[-0.0002 ; 0.0001]	0.525098	1	no	-+++--+--+	0	10	0.478458	chr1	243658800	+	SDCCAG8;AKT3	NM_006642;NM_181690	Body;3'UTR		OpenSea	SDCCAG8	0
cg00081046	0.000117	0.000128	[-0.0001 ; 0.0004]	0.358482	1	no	+--+-?+-++	0	9	0.928851	chr2	170677497	+	METTL5	NM_014168	Body	chr2:170681219-170681587	N_Shelf	METTL5	0
cg00081084	7.8e-05	7.5e-05	[-0.0001 ; 0.0002]	0.303228	1	no	+---++-+++	0.116984	10	0.33514	chr19	36612722	-	TBCB	NM_001281	Body	chr19:36612342-36612932	Island	TBCB	0
cg00081087	1.4e-05	0.000136	[-0.0003 ; 0.0003]	0.918712	1	no	-+---+++-+	0	10	0.875476	chr7	34873912	-	AAA1;NPSR1;NPSR1	NR_015356;NM_207173;NM_207172	Body;Body;Body		OpenSea	NPSR1-AS1	0
cg00081105	-0.000164	0.000271	[-0.0007 ; 0.0004]	0.546205	1	no	++----+---	0.080269	10	0.368131	chr3	161391765	+					OpenSea	OTOL1	170034
cg00081251	2e-06	1.9e-05	[ 0.0000 ; 0.0000]	0.917792	1	no	++-----++-	0	10	0.454193	chr1	45965679	-	CCDC163P;MMACHC	NM_001102601;NM_015506	TSS200;TSS200	chr1:45965586-45966049	Island	CCDC163	0
cg00081324	-5.9e-05	8.1e-05	[-0.0002 ; 0.0001]	0.466188	1	no	-++---++--	0.543636	10	0.019714	chr17	48201233	+	SAMD14	NM_174920	Body		OpenSea	SAMD14	0
cg00081347	2e-06	1.6e-05	[ 0.0000 ; 0.0000]	0.903389	1	no	-++-+++---	0	10	0.781598	chr17	78188837	+	SGSH	NM_000199	Body	chr17:78188803-78189010	Island	SGSH	0
cg00081404	0.00013	0.00012	[-0.0001 ; 0.0004]	0.279938	1	no	+--+++--+?	0	9	0.512379	chr2	106957722	+				chr2:106959115-106959526	N_Shore	PLGLA	40846	rs75732902	0.032937
cg00081417	6e-06	0.000271	[-0.0005 ; 0.0005]	0.981666	1	no	-+?+-++--?	0.451236	8	0.078283	chr6	140400137	-					OpenSea	MIR3668	126250
cg00081439	0.000343	0.000246	[-0.0001 ; 0.0008]	0.16325	1	no	-+++++-+--	0.408729	10	0.08503	chr10	743761	+				chr10:743240-743479	S_Shore	DIP2C	8152
cg00081445	-6e-06	1.7e-05	[ 0.0000 ; 0.0000]	0.719235	1	no	-----++-+?	0	9	0.853139	chr6	160941119	+					OpenSea	LPAL2	8962	rs73784268	0.019662
cg00081574	-9e-06	1.6e-05	[ 0.0000 ; 0.0000]	0.58282	1	no	-++++++---	0.401494	10	0.089913	chr2	222437836	-	EPHA4	NM_004438	TSS1500	chr2:222436034-222438941	Island	EPHA4	825
cg00081602	0.000346	0.000246	[-0.0001 ; 0.0008]	0.160446	1	no	+++-+--+-+	0	10	0.527705	chr5	72922957	-	RGNEF	NM_001080479	5'UTR	chr5:72921593-72922527	S_Shore	ARHGEF28	0
cg00081666	-8e-06	1.7e-05	[ 0.0000 ; 0.0000]	0.644839	1	no	--+--+-++?	0	9	0.700234	chr6	83777345	-	DOPEY1	NM_015018	TSS200	chr6:83777271-83777690	Island	DOP1A	38	rs73481076	0.011436
cg00081714	-0.000114	0.000116	[-0.0003 ; 0.0001]	0.326046	1	no	-+-+-+++-?	0.03782	9	0.403372	chr5	116306180	-					OpenSea	SEMA6A	395628	rs73782990	0.014181
cg00081729	-7e-05	0.000275	[-0.0006 ; 0.0005]	0.799511	1	no	-+++---+--	0.118336	10	0.333913	chr1	240656737	+	GREM2	NM_022469	Body	chr1:240656253-240656720	S_Shore	GREM2	0
cg00081799	2.6e-05	2.9e-05	[ 0.0000 ; 0.0001]	0.354193	1	no	-+-++-+-++	0.52512	10	0.025603	chr1	6390793	+	ACOT7;ACOT7;ACOT7;ACOT7	NM_181864;NM_181865;NM_007274;NM_181866	Body;Body;Body;Body		OpenSea	ACOT7	0
cg00081827	5e-06	2.4e-05	[ 0.0000 ; 0.0001]	0.835832	1	no	+++--++--+	0	10	0.908194	chr2	24396224	+				chr2:24397645-24398194	N_Shore	FAM228B	0
cg00081835	1.1e-05	1.7e-05	[ 0.0000 ; 0.0000]	0.517609	1	no	----+++-++	0	10	0.463965	chr3	128966664	-				chr3:128968342-128968544	N_Shore	COPG1	1787
cg00081919	3.5e-05	8.7e-05	[-0.0001 ; 0.0002]	0.686275	1	no	--++++---+	0.093926	10	0.355939	chr2	43187471	+					OpenSea	HAAO	167719
cg00081935	-7e-06	1.1e-05	[ 0.0000 ; 0.0000]	0.499648	1	no	--+-+-+---	0	10	0.475055	chr12	3186906	-	TSPAN9;TSPAN9	NM_001168320;NM_006675	5'UTR;5'UTR	chr12:3186011-3186968	Island	TSPAN9	0
cg00081975	0.00056	0.000377	[-0.0002 ; 0.0013]	0.136776	1	no	+-+--+-+-+	0.251762	10	0.211721	chr17	48712370	-	ABCC3;ABCC3	NM_001144070;NM_003786	Body;Body	chr17:48712050-48712705	Island	ABCC3	0
cg00082140	0.000438	0.00022	[ 0.0000 ; 0.0009]	0.046414	1	no	++++++++++	0	10	0.708507	chr5	179816766	+				chr5:179816662-179817005	Island	GFPT2	36450
cg00082178	0.000272	0.000288	[-0.0003 ; 0.0008]	0.344076	1	no	++--+-+-++	0	10	0.817284	chr6	169625414	+	THBS2	NM_003247	Body	chr6:169622297-169622520	S_Shelf	THBS2	0
cg00082182	2e-06	1.2e-05	[ 0.0000 ; 0.0000]	0.842356	1	no	-+---+-+++	0.258238	10	0.2059	chr1	93914865	-	FNBP1L;FNBP1L;FNBP1L	NM_017737;NM_001164473;NM_001024948	Body;Body;Body	chr1:93913636-93914524	S_Shore	FNBP1L	0
cg00082219	0.000927	0.000688	[-0.0004 ; 0.0023]	0.177806	1	no	++?++?++-?	0.263341	7	0.22768	chr2	219846299	-	FEV	NM_017521	3'UTR	chr2:219846291-219847137	Island	FEV	0			rs79354023	0.010426	rs79354023	0.010426
cg00082235	0.000145	0.000218	[-0.0003 ; 0.0006]	0.504146	1	no	-+---+---?	0.565866	9	0.01824	chr12	6664536	+	IFFO1;IFFO1	NM_001039670;NM_080730	1stExon;1stExon	chr12:6664425-6665336	Island	IFFO1	0	rs7965594	0.040759
cg00082285	-0.000108	0.000188	[-0.0005 ; 0.0003]	0.56552	1	no	+---++-++-	0.123995	10	0.328769	chr1	1097270	-				chr1:1098043-1100584	N_Shore	MIR200B	5212
cg00082310	4e-06	3e-05	[-0.0001 ; 0.0001]	0.89513	1	no	--+-+-+++?	0	9	0.489132	chr3	171528573	+	PLD1;PLD1	NM_001130081;NM_002662	TSS1500;TSS1500	chr3:171527617-171528458	S_Shore	PLD1	68	rs116388557	0.028212
cg00082384	0.000338	0.000158	[ 0.0000 ; 0.0006]	0.03274	1	no	+++-?++?++	0	8	0.632685	chr3	52516316	+	NISCH	NM_007184	Body		OpenSea	NISCH	0
cg00082411	2.2e-05	1.5e-05	[ 0.0000 ; 0.0001]	0.141188	1	no	+---++++++	0	10	0.644085	chr7	99034370	-	PTCD1	NM_015545	5'UTR	chr7:99036099-99036892	N_Shore	ATP5MF-PTCD1	0
cg00082426	0	1.2e-05	[ 0.0000 ; 0.0000]	0.987471	1	no	+-++--++--	0	10	0.454098	chr2	61763737	-	XPO1	NM_003400	5'UTR	chr2:61765406-61766091	N_Shore	XPO1	0
cg00082491	8e-06	1.3e-05	[ 0.0000 ; 0.0000]	0.517444	1	no	++--+--+-+	0.470398	10	0.048812	chr6	31633028	+	BAT4;BAT4;CSNK2B	NM_033177;NM_033177;NM_001320	5'UTR;1stExon;TSS1500	chr6:31632815-31634093	Island	GPANK1	0
cg00082497	-9e-06	1.2e-05	[ 0.0000 ; 0.0000]	0.460069	1	no	+--+?-+?+-	0.41658	8	0.100618	chr1	32802133	+	MARCKSL1	NM_023009	TSS1500	chr1:32800859-32802229	Island	MARCKSL1	292
cg00082540	0.000321	0.000149	[ 0.0000 ; 0.0006]	0.031191	1	no	++++-++-++	0	10	0.691417	chr21	46396774	-	C21orf70	NM_058190	3'UTR		OpenSea	FAM207A	0
cg00082656	0.00028	0.000182	[-0.0001 ; 0.0006]	0.123229	1	no	-+-++?+--+	0	9	0.454773	chr7	104943515	+	SRPK2	NM_182692	Body	chr7:104941752-104941978	S_Shore	SRPK2	0
cg00082664	0.00017	0.000302	[-0.0004 ; 0.0008]	0.574115	1	no	-+++---++-	0.603414	10	0.006922	chr4	154710796	+	SFRP2	NM_003013	TSS1500	chr4:154709512-154710827	Island	SFRP2	567
cg00082713	1.3e-05	1.9e-05	[ 0.0000 ; 0.0001]	0.497949	1	no	+-++---+-+	0	10	0.519131	chr3	44038484	+				chr3:44036407-44041104	Island	MIR138-1	117218
cg00082770	0.000146	0.000124	[-0.0001 ; 0.0004]	0.239346	1	no	-++++++-++	0.209154	10	0.250545	chr2	200332739	-	FLJ32063	NR_026830	TSS200	chr2:200333687-200334172	N_Shore	SATB2	0
cg00082833	8.6e-05	0.000253	[-0.0004 ; 0.0006]	0.733829	1	no	++-+--++-+	0	10	0.71548	chr16	1561275	-	IFT140	NM_014714	Body	chr16:1559965-1560194	S_Shore	IFT140	0
cg00082874	9.3e-05	4.2e-05	[ 0.0000 ; 0.0002]	0.024327	1	no	+-+++?++++	0	9	0.633586	chr20	44660920	-	SLC12A5;SLC12A5	NM_020708;NM_001134771	Body;Body	chr20:44660342-44660948	Island	SLC12A5	0
cg00082897	-2.3e-05	7.2e-05	[-0.0002 ; 0.0001]	0.755229	1	no	-+--++--++	0	10	0.973111	chr22	50967392	-	TYMP;TYMP;TYMP	NM_001113756;NM_001953;NM_001113755	Body;Body;Body	chr22:50963608-50970768	Island	TYMP	0
cg00082912	-7.4e-05	6.1e-05	[-0.0002 ; 0.0000]	0.2245	1	no	----+++-+-	0	10	0.832873	chr17	52194268	-					OpenSea	KIF2B	291694
cg00082939	-7.4e-05	0.000299	[-0.0007 ; 0.0005]	0.805372	1	no	-+-+-+++??	0	8	0.544015	chr10	77165293	+	C10orf41;C10orf41	NR_024421;NR_024422	Body;Body	chr10:77155128-77169600	Island	ZNF503-AS2	0	rs112197680	0.098856
cg00082954	7.7e-05	0.000111	[-0.0001 ; 0.0003]	0.487791	1	no	---+?++?++	0	8	0.890958	chr6	136878319	-	MAP3K5	NM_005923	3'UTR		OpenSea	MAP3K5	0
cg00083018	-0.000175	0.000457	[-0.0011 ; 0.0007]	0.701852	1	no	-+----+---	0.608405	10	0.006235	chr6	101840329	-				chr6:101841425-101841905	N_Shore	GRIK2	6338
cg00083042	-0.000412	0.000326	[-0.0011 ; 0.0002]	0.20653	1	no	--++------	0	10	0.985694	chr10	30404617	-					OpenSea	JCAD	196
cg00083046	6.8e-05	0.000248	[-0.0004 ; 0.0006]	0.784288	1	no	--+-+++--+	0.003493	10	0.434367	chr2	175204844	-				chr2:175204843-175207553	Island	SP9	2575
cg00083059	9e-06	0.000247	[-0.0005 ; 0.0005]	0.972246	1	no	-+---+++-+	0	10	0.796882	chr6	39902348	-	MOCS1;MOCS1	NR_033233;NM_001075098	TSS200;TSS200	chr6:39901852-39902299	S_Shore	MOCS1	57
cg00083072	-5e-06	0.000223	[-0.0004 ; 0.0004]	0.981613	1	no	++----+++-	0	10	0.679068	chr11	65415190	+	SIPA1;SIPA1	NM_153253;NM_006747	Body;Body	chr11:65413778-65415203	Island	SIPA1	0
cg00083139	-7e-06	1e-05	[ 0.0000 ; 0.0000]	0.490479	1	no	------+-++	0	10	0.878094	chr2	198380745	+	MOBKL3;MOBKL3;MOBKL3	NM_199482;NM_015387;NM_001100819	5'UTR;TSS200;TSS200	chr2:198380423-198381301	Island	HSPE1-MOB4	0
cg00083188	3e-06	4.9e-05	[-0.0001 ; 0.0001]	0.95297	1	no	-+-+-++-+-	0	10	0.860334	chr10	79314844	+	KCNMA1;KCNMA1;KCNMA1;KCNMA1	NM_001161353;NM_001161352;NM_002247;NM_001014797	Body;Body;Body;Body		OpenSea	KCNMA1	0
cg00083193	9.2e-05	0.000127	[-0.0002 ; 0.0003]	0.469154	1	no	+----+-+-+	0	10	0.663641	chr15	65337425	+	OSTBETA	NM_178859	TSS1500		OpenSea	SLC51B	281
cg00083194	-6e-06	1.1e-05	[ 0.0000 ; 0.0000]	0.549934	1	no	+--+---+--	0.25145	10	0.212002	chr12	32832920	+	DNM1L;DNM1L;DNM1L	NM_012062;NM_005690;NM_012063	Body;Body;Body	chr12:32832130-32832978	Island	DNM1L	0
cg00083206	0.000353	0.00035	[-0.0003 ; 0.0010]	0.312549	1	no	-+--++++++	0	10	0.553007	chr6	110721305	-	DDO;DDO	NM_004032;NM_003649	Body;Body	chr6:110721059-110721630	Island	METTL24	0
cg00083223	0.000277	0.000331	[-0.0004 ; 0.0009]	0.402939	1	no	+++++++++-	0	10	0.723274	chr13	112606342	+					OpenSea	SOX1	115569
cg00083262	-3.6e-05	8.3e-05	[-0.0002 ; 0.0001]	0.662132	1	no	-+---+-+-+	0.236986	10	0.225095	chr1	157125526	-					OpenSea	ETV3	17142
cg00083265	-2.5e-05	2e-05	[-0.0001 ; 0.0000]	0.203719	1	no	-+--+-----	0	10	0.805288	chr7	4820880	-	KIAA0415	NM_014855	Body	chr7:4823506-4824097	N_Shelf	AP5Z1	0
cg00083359	7e-05	0.000137	[-0.0002 ; 0.0003]	0.60638	1	no	-+--+++-??	0.30227	8	0.186737	chr8	144676110	-	EEF1D;EEF1D;EEF1D;EEF1D;EEF1D;EEF1D;EEF1D	NM_001130053;NM_032378;NM_001130055;NM_001960;NM_001130056;NM_001130057;NM_001130054	5'UTR;5'UTR;5'UTR;5'UTR;5'UTR;5'UTR;5'UTR	chr8:144675988-144676207	Island	EEF1D	0	rs1057556	0.260672
cg00083399	-2e-06	7.3e-05	[-0.0001 ; 0.0001]	0.982022	1	no	+-+-+---++	0.122855	10	0.329806	chr16	86565980	-	MTHFSD;MTHFSD;MTHFSD;MTHFSD;MTHFSD;MTHFSD;MTHFSD	NM_001159380;NR_027490;NM_001159377;NM_022764;NM_001159379;NM_001159378;NR_027489	Body;Body;Body;Body;Body;Body;Body	chr16:86565357-86565861	S_Shore	MTHFSD	0
cg00083401	1.2e-05	1.8e-05	[ 0.0000 ; 0.0000]	0.487489	1	no	++-++++-++	0.02402	10	0.417084	chr3	51642365	-	RAD54L2	NM_015106	Body		OpenSea	RAD54L2	0
cg00083535	2.8e-05	6.9e-05	[-0.0001 ; 0.0002]	0.681735	1	no	+---++---+	0.006727	10	0.431667	chr8	140871048	-	TRAPPC9;TRAPPC9	NM_001160372;NM_031466	Body;Body		OpenSea	TRAPPC9	0
cg00083596	0.000585	0.000467	[-0.0003 ; 0.0015]	0.210058	1	no	-+---+-+++	0.717143	10	0.000214	chr7	3996856	-	SDK1	NM_152744	Body		OpenSea	SDK1	0
cg00083616	0.000392	0.000271	[-0.0001 ; 0.0009]	0.147955	1	no	++-+-++-+-	0	10	0.741901	chr19	35981371	+	KRTDAP	NM_207392	TSS200		OpenSea	KRTDAP	0
cg00083652	-9e-06	4.1e-05	[-0.0001 ; 0.0001]	0.82261	1	no	-----+-++-	0	10	0.711725	chr1	89739339	+	GBP5;GBP5	NM_052942;NM_001134486	TSS1500;TSS1500		OpenSea	GBP5	794
cg00083659	-0.00042	0.000249	[-0.0009 ; 0.0001]	0.091984	1	no	-+---+-++-	0	10	0.496748	chr22	37404577	+	C22orf33;C22orf33	NM_178552;NM_001163857	TSS1500;TSS1500		OpenSea	TEX33	699
cg00083685	0.000337	0.000273	[-0.0002 ; 0.0009]	0.217807	1	no	--++---+++	0.540858	10	0.020536	chr21	43767586	+	TFF2	NM_005423	Body		OpenSea	TFF2	0
cg00083765	-5e-06	6e-06	[ 0.0000 ; 0.0000]	0.403919	1	no	+-++--++-+	0.339551	10	0.136222	chr8	144923196	+	NRBP2	NM_178564	5'UTR	chr8:144923490-144923808	N_Shore	NRBP2	0
cg00083790	0.000178	0.000206	[-0.0002 ; 0.0006]	0.386118	1	no	+-+----+??	0	8	0.555599	chr12	132944010	+					OpenSea	GALNT9	38104	rs28421229	0.31536
cg00083801	-1.5e-05	1.6e-05	[ 0.0000 ; 0.0000]	0.332846	1	no	--++-+-++-	0	10	0.705968	chr17	4448531	+	MYBBP1A;MYBBP1A	NM_014520;NM_001105538	Body;Body		OpenSea	MYBBP1A	0
cg00083833	-2.2e-05	0.000294	[-0.0006 ; 0.0006]	0.940887	1	no	++-+-+----	0.121952	10	0.330627	chr16	50583273	+	NKD1	NM_033119	Body	chr16:50583175-50583465	Island	NKD1	0
cg00083937	0.000362	0.00035	[-0.0003 ; 0.0010]	0.301217	1	no	--++-++-??	0	8	0.567019	chr22	51039805	-	MAPK8IP2	NM_012324	Body	chr22:51038494-51039752	S_Shore	MAPK8IP2	0	rs2238834	0.28179
cg00083959	-7e-06	0.000141	[-0.0003 ; 0.0003]	0.959848	1	no	-+-+-+-+-+	0	10	0.869636	chr15	51243589	-	AP4E1	NM_007347	Body		OpenSea	AP4E1	0
cg00083993	1.3e-05	4.4e-05	[-0.0001 ; 0.0001]	0.767575	1	no	++++-+-+-+	0.019493	10	0.420925	chr5	146133678	+	PPP2R2B;PPP2R2B;PPP2R2B;PPP2R2B;PPP2R2B;PPP2R2B;PPP2R2B	NM_181674;NM_001127381;NM_181677;NM_181676;NM_181675;NM_004576;NM_181678	Body;Body;Body;Body;Body;Body;Body		OpenSea	PPP2R2B	0
cg00084019	5.7e-05	0.00034	[-0.0006 ; 0.0007]	0.865633	1	no	-+-+++-+-+	0	10	0.902473	chr7	176739	+				chr7:178517-179127	N_Shore	FAM20C	16228
cg00084094	-0.000236	0.000112	[-0.0005 ; 0.0000]	0.035096	1	no	---+--+---	0.166823	10	0.289524	chr12	109096204	-	CORO1C	NM_014325	5'UTR		OpenSea	CORO1C	0
cg00084131	0.000202	0.000223	[-0.0002 ; 0.0006]	0.36425	1	no	+??+?++--?	0.172388	6	0.302204	chr3	69025488	-	C3orf64	NM_173654	3'UTR		OpenSea	EOGT	0			rs115176538	0.013901	rs115176538	0.013901
cg00084184	-6.4e-05	0.000149	[-0.0004 ; 0.0002]	0.66851	1	no	+-++---+--	0	10	0.606259	chr4	10019009	-	SLC2A9;SLC2A9	NM_020041;NM_001001290	Body;Body	chr4:10020481-10021026	N_Shore	SLC2A9	0
cg00084202	-3.7e-05	0.000157	[-0.0003 ; 0.0003]	0.812778	1	no	+--+++-+--	0	10	0.977074	chr8	143360290	+	TSNARE1	NM_145003	Body	chr8:143361313-143361642	N_Shore	TSNARE1	0
cg00084338	-0.00022	0.000488	[-0.0012 ; 0.0007]	0.651688	1	no	-+-+---++-	0	10	0.472998	chr6	170595920	+	DLL1	NM_005618	Body	chr6:170597246-170597499	N_Shore	DLL1	0
cg00084347	9.1e-05	0.000185	[-0.0003 ; 0.0005]	0.624995	1	no	++----+++-	0	10	0.618331	chr12	124393913	+	DNAH10	NM_207437	Body		OpenSea	DNAH10	0
cg00084398	8e-05	0.000119	[-0.0002 ; 0.0003]	0.500653	1	no	++--++++--	0.059365	10	0.386575	chr6	43249983	-	TTBK1	NM_032538	Body	chr6:43251671-43252018	N_Shore	TTBK1	0
cg00084432	1.1e-05	3.1e-05	[ 0.0000 ; 0.0001]	0.711825	1	no	-+++-+--+-	0.177757	10	0.279452	chr13	36944471	+	SPG20	NM_001142294	TSS200		OpenSea	SPART	153
cg00084435	0.000541	0.000263	[ 0.0000 ; 0.0011]	0.039626	1	no	-++++++++-	0.359727	10	0.12033	chr5	195276	-	LRRC14B	NM_001080478	Body	chr5:195087-195323	Island	LRRC14B	0
cg00084577	-0.000111	8.9e-05	[-0.0003 ; 0.0001]	0.214048	1	no	-----+++--	0	10	0.746533	chr16	30721139	-	SNORA30;SRCAP	NR_002966;NM_006662	TSS1500;Body		OpenSea	SRCAP	0
cg00084604	0.000235	7.5e-05	[ 0.0001 ; 0.0004]	0.001652	1	no	-+-+++++++	0.37901	10	0.105837	chr6	40929496	+					OpenSea	UNC5CL	65142
cg00084643	0.000204	0.000271	[-0.0003 ; 0.0007]	0.451777	1	no	+++--+-++-	0.097419	10	0.352805	chr5	125936116	+	PHAX	NM_032177	TSS1500	chr5:125936522-125937100	N_Shore	PHAX	489
cg00084687	-5e-06	5e-06	[ 0.0000 ; 0.0000]	0.327443	1	no	-------++-	0.323214	10	0.149573	chr7	92076896	+	GATAD1;GATAD1	NM_021167;NM_021167	1stExon;5'UTR	chr7:92076699-92077395	Island	GATAD1	0
cg00084720	0.000272	0.000303	[-0.0003 ; 0.0009]	0.369842	1	no	+-++++-+-+	0	10	0.599549	chr8	94527855	-					OpenSea	LINC00535	0
cg00084770	8.4e-05	6.4e-05	[ 0.0000 ; 0.0002]	0.183834	1	no	+-+---+++?	0.004766	9	0.429737	chr10	88149210	-				chr10:88149266-88149738	N_Shore	GRID1	22959	rs75749298	0.013032
cg00084798	-0.000127	0.000196	[-0.0005 ; 0.0003]	0.518598	1	no	-+++++++--	0.125972	10	0.326969	chr8	142841965	+				chr8:142841912-142842157	Island	MROH5	324634
cg00085013	2.2e-05	7.1e-05	[-0.0001 ; 0.0002]	0.75739	1	no	+---++++-+	0	10	0.83423	chr3	14871570	+	FGD5	NM_152536	Body		OpenSea	FGD5	0
cg00085029	1e-06	2.5e-05	[ 0.0000 ; 0.0000]	0.983673	1	no	--++-+++-+	0	10	0.513025	chr11	36398393	+	PRR5L;PRR5L;PRR5L	NM_024841;NM_001160167;NM_001160168	5'UTR;5'UTR;Body	chr11:36397926-36399398	Island	PRR5L	0
cg00085061	-9.2e-05	0.000104	[-0.0003 ; 0.0001]	0.375399	1	no	--+---+++-	0.477609	10	0.045256	chr21	43161624	-	RIPK4	NM_020639	Body	chr21:43160916-43161948	Island	RIPK4	0
cg00085122	2.6e-05	6e-05	[-0.0001 ; 0.0001]	0.667243	1	no	+--++?+-??	0.227419	7	0.255739	chr1	11709018	+	FBXO2	NM_012168	Body	chr1:11708767-11709277	Island	FBXO2	0	rs4397658	0.463259
cg00085123	3.6e-05	0.000155	[-0.0003 ; 0.0003]	0.816325	1	no	++-+-+-++-	0	10	0.759203	chr2	8723906	+				chr2:8723855-8724093	Island	ID2	98205
cg00085199	0.000168	0.000147	[-0.0001 ; 0.0005]	0.252182	1	no	+-+-++-+-+	0	10	0.602366	chr8	141106596	+	TRAPPC9;TRAPPC9	NM_001160372;NM_031466	Body;Body	chr8:141107837-141110984	N_Shore	TRAPPC9	0
cg00085256	-1.9e-05	1.8e-05	[-0.0001 ; 0.0000]	0.298184	1	no	---++-+--+	0.434699	10	0.068555	chr2	218251446	-	DIRC3	NR_026597	Body		OpenSea	DIRC3	0
cg00085281	9.9e-05	9.6e-05	[-0.0001 ; 0.0003]	0.299302	1	no	----++++++	0.296993	10	0.171765	chr7	2055099	-	MAD1L1;MAD1L1;MAD1L1	NM_003550;NM_001013837;NM_001013836	Body;Body;Body	chr7:2054060-2054386	S_Shore	MAD1L1	0
cg00085370	-1.5e-05	0.000224	[-0.0005 ; 0.0004]	0.946588	1	no	+++--++---	0	10	0.992822	chr5	1855960	+				chr5:1856773-1858444	N_Shore	IRX4	21579
cg00085403	-7e-06	6e-06	[ 0.0000 ; 0.0000]	0.291546	1	no	+-+----+??	0	8	0.520314	chr1	144932207	+	PDE4DIP;PDE4DIP;PDE4DIP	NM_001002811;NM_001002812;NM_014644	TSS200;Body;Body	chr1:144931339-144932626	Island	NBPF20	0	rs2798892	0.171407
cg00085416	0.000113	0.000295	[-0.0005 ; 0.0007]	0.701886	1	no	---+----++	0.183184	10	0.274451	chr8	74660265	-	STAU2;STAU2;STAU2;STAU2;STAU2;STAU2;STAU2	NM_001164381;NM_001164380;NM_001164385;NM_001164382;NM_001164384;NM_014393;NM_001164383	TSS1500;TSS1500;TSS1500;TSS1500;TSS1500;TSS1500;TSS1500	chr8:74658490-74659828	S_Shore	STAU2	321
cg00085430	6.3e-05	0.000218	[-0.0004 ; 0.0005]	0.773243	1	no	++-+-+-++-	0.497844	10	0.036081	chr17	3031874	-	OR1G1	NM_003555	TSS1500		OpenSea	OR1G1	1028
cg00085434	-0.000182	0.000333	[-0.0008 ; 0.0005]	0.584596	1	no	-+-+--++-+	0	10	0.751343	chr11	14927489	-				chr11:14926471-14927770	Island	CYP2R1	13737
cg00085438	0.000252	0.000157	[-0.0001 ; 0.0006]	0.108867	1	no	-++++-+-++	0.421109	10	0.076966	chr3	152049980	+	MBNL1;MBNL1;MBNL1;MBNL1;MBNL1;MBNL1;MBNL1	NM_207295;NM_207293;NM_021038;NM_207292;NM_207296;NM_207297;NM_207294	Body;Body;Body;Body;Body;Body;Body		OpenSea	MBNL1	0
cg00085448	-5e-05	0.000191	[-0.0004 ; 0.0003]	0.79276	1	no	-+-+--+--+	0.08499	10	0.363928	chr12	113416442	+	OAS2;OAS2;OAS2	NM_001032731;NM_002535;NM_016817	1stExon;1stExon;1stExon		OpenSea	OAS2	0
cg00085486	7.8e-05	0.000441	[-0.0008 ; 0.0009]	0.859522	1	no	+++-?++?--	0	8	0.936595	chr7	84812539	-				chr7:84814839-84816242	N_Shelf	SEMA3D	0
cg00085493	-0.000618	0.000273	[-0.0012 ;-0.0001]	0.023697	1	no	-++----+??	0.583606	8	0.018656	chr1	208040203	-				chr1:208041862-208042718	N_Shore	CD34	19678	rs926628	0.334545
cg00085619	0.000811	0.000479	[-0.0001 ; 0.0018]	0.090854	1	no	++-+?+-?+?	0.157892	7	0.309444	chr7	155252748	+	EN2	NM_001427	Body	chr7:155246390-155251955	S_Shore	EN2	0	rs73494123	0.015996
cg00085732	-4.7e-05	0.000166	[-0.0004 ; 0.0003]	0.776455	1	no	---+++-+--	0	10	0.79923	chr17	26800820	+	SLC13A2;SLC13A2;SLC13A2;SLC13A2	NM_001145976;NR_027384;NM_001145975;NM_003984	1stExon;Body;1stExon;1stExon		OpenSea	SLC13A2	0
cg00085747	1.8e-05	4.8e-05	[-0.0001 ; 0.0001]	0.712441	1	no	+-+++++---	0	10	0.547859	chr17	3764113	-	CAMKK1;CAMKK1	NM_032294;NM_172206	3'UTR;3'UTR		OpenSea	CAMKK1	0
cg00085790	-0.0001	0.000228	[-0.0005 ; 0.0003]	0.661951	1	no	+-+----+-?	0.104278	9	0.348121	chr1	211722100	+					OpenSea	SLC30A1	26279	rs114653516	0.013467
cg00085830	-2e-05	1.8e-05	[-0.0001 ; 0.0000]	0.258866	1	no	+++-+--+--	0	10	0.703454	chr1	182808254	+	DHX9	NM_001357	TSS200	chr1:182808312-182809122	N_Shore	DHX9	183
cg00086113	6.2e-05	7e-05	[-0.0001 ; 0.0002]	0.375917	1	no	-++-+++++-	0.247761	10	0.21533	chr15	75760823	+	PTPN9	NM_002833	3'UTR		OpenSea	PTPN9	0
cg00086171	-0.000119	0.000145	[-0.0004 ; 0.0002]	0.411012	1	no	--++-?-++?	0.247475	8	0.231693	chr12	56269767	+					OpenSea	PYM1	25428
cg00086243	8.3e-05	0.000217	[-0.0003 ; 0.0005]	0.703694	1	no	+---++-+++	0	10	0.82152	chr1	1142405	+	TNFRSF18;TNFRSF18;TNFRSF18	NM_148902;NM_148901;NM_004195	TSS1500;TSS1500;TSS1500	chr1:1141670-1142150	S_Shore	TNFRSF18	315
cg00086266	-1.6e-05	1.2e-05	[ 0.0000 ; 0.0000]	0.191343	1	no	------+++-	0	10	0.598586	chr1	1242895	-	PUSL1;ACAP3	NM_153339;NM_030649	TSS1500;Body	chr1:1242400-1245185	Island	ACAP3	0
cg00086283	-4e-05	6.3e-05	[-0.0002 ; 0.0001]	0.521302	1	no	--++-++--+	0.244139	10	0.218606	chr7	158409247	-					OpenSea	NCAPG2	14754
cg00086297	4.6e-05	0.000116	[-0.0002 ; 0.0003]	0.688571	1	no	?+?-+?-+-+	0	7	0.448989	chr16	3662233	-	BTBD12	NM_032444	TSS1500	chr16:3661120-3661775	S_Shore	SLX4	647
cg00086334	0.000967	0.000476	[ 0.0000 ; 0.0019]	0.042194	1	no	+++-?+-???	0.55068	6	0.048902	chr16	88904832	-	GALNS	NM_000512	Body	chr16:88905509-88905750	N_Shore	GALNS	0	rs7205379	0.38993
cg00086346	7.8e-05	0.00021	[-0.0003 ; 0.0005]	0.71149	1	no	+----+++-+	0	10	0.901284	chr19	3908136	-	ATCAY	NM_033064	Body	chr19:3907689-3908398	Island	ATCAY	0
cg00086426	-2.6e-05	0.00043	[-0.0009 ; 0.0008]	0.951843	1	no	+--+-?-++?	0.366451	8	0.136502	chr16	10934373	-					OpenSea	TVP23A	21751
cg00086429	0.000108	0.000156	[-0.0002 ; 0.0004]	0.486947	1	no	-+-+++-++-	0.408578	10	0.085131	chr2	206566025	-	NRP2;NRP2;NRP2;NRP2;NRP2;NRP2	NM_201279;NM_018534;NM_201264;NM_201267;NM_003872;NM_201266	Body;Body;Body;Body;Body;Body		OpenSea	NRP2	0
cg00086488	-0.000178	0.000322	[-0.0008 ; 0.0005]	0.581403	1	no	-+--?--?-+	0	8	0.581057	chr13	113648882	-	MCF2L;MCF2L	NM_001112732;NM_024979	Body;Body	chr13:113648343-113649601	Island	MCF2L	0
cg00086493	0.000266	0.000169	[-0.0001 ; 0.0006]	0.115151	1	no	+-+++-++++	0	10	0.848795	chr19	51535348	+	KLK12;KLK12;KLK12	NM_145895;NM_019598;NM_145894	Body;Body;Body	chr19:51535218-51535475	Island	KLK12	0
cg00086577	-0.000135	9.5e-05	[-0.0003 ; 0.0000]	0.152322	1	no	--+-+-----	0	10	0.604505	chr6	32122894	+	PPT2;PPT2	NM_005155;NM_138717	Body;Body	chr6:32121829-32122529	S_Shore	PPT2	0
cg00086670	-9.5e-05	5.8e-05	[-0.0002 ; 0.0000]	0.104141	1	no	---+-++++-	0	10	0.59117	chr10	104629122	-	AS3MT	NM_020682	TSS200	chr10:104629038-104629479	Island	BORCS7-ASMT	0
cg00086710	-0.000309	0.000498	[-0.0013 ; 0.0007]	0.535378	1	no	-+-+?-+???	0.103669	6	0.349437	chr4	89204074	+	PPM1K	NM_152542	5'UTR	chr4:89204952-89206069	N_Shore	PPM1K	0	rs17732955	0.122708
cg00086730	8.4e-05	8.6e-05	[-0.0001 ; 0.0003]	0.326554	1	no	-++++--+-+	0	10	0.582259	chr16	88782159	-	FAM38A	NM_001142864	Body	chr16:88781806-88782517	Island	PIEZO1	0
cg00086809	-1.2e-05	4.1e-05	[-0.0001 ; 0.0001]	0.778641	1	no	+--+-+++-?	0.439514	9	0.074914	chr16	640354	-	RAB40C	NM_021168	1stExon	chr16:638545-640705	Island	RAB40C	0	rs75446372	0.016629
cg00086871	8e-06	1.2e-05	[ 0.0000 ; 0.0000]	0.500636	1	no	+++++-+-??	0	8	0.826228	chr4	6988644	+	TBC1D14;TBC1D14;TBC1D14	NM_001113361;NM_001113363;NM_020773	Body;TSS1500;Body	chr4:6988305-6989373	Island	TBC1D14	0	rs1048009	0.146067
cg00087005	-2.9e-05	2.5e-05	[-0.0001 ; 0.0000]	0.249727	1	no	--+---+--+	0	10	0.708225	chr10	126848218	+	CTBP2;CTBP2	NM_001083914;NM_001329	5'UTR;5'UTR	chr10:126847224-126851327	Island	CTBP2	0
cg00087023	-3e-06	5.3e-05	[-0.0001 ; 0.0001]	0.947822	1	no	-----++-++	0	10	0.694282	chr16	2812825	+	SRRM2	NM_016333	Body	chr16:2812266-2812574	S_Shore	SRRM2	0
cg00087067	1.7e-05	0.000225	[-0.0004 ; 0.0005]	0.940166	1	no	+---+++++?	0	9	0.944574	chr5	5265509	+	ADAMTS16	NM_139056	Body		OpenSea	ADAMTS16	0	rs74994604	0.019114
cg00087073	-8.7e-05	0.000107	[-0.0003 ; 0.0001]	0.416377	1	no	-+-+--++--	0	10	0.921061	chr2	71225672	-				chr2:71221520-71222299	S_Shelf	TEX261	3670
cg00087098	1.7e-05	1.6e-05	[ 0.0000 ; 0.0000]	0.275196	1	no	+---?--++-	0	9	0.530728	chr4	76598919	+	G3BP2;G3BP2;G3BP2	NM_203505;NM_203504;NM_012297	TSS1500;TSS1500;TSS1500	chr4:76597635-76598920	Island	G3BP2	251
cg00087153	0.000155	0.000165	[-0.0002 ; 0.0005]	0.347224	1	no	+++--+-+-+	0	10	0.554394	chr2	48756079	-				chr2:48757211-48757785	N_Shore	STON1-GTF2A1L	983
cg00087182	3e-05	5.7e-05	[-0.0001 ; 0.0001]	0.601294	1	no	-+-++-+-+?	0.117474	9	0.336852	chr22	24302043	+	GSTT2B;GSTT2	NM_001080843;NM_000854	Body;Body	chr22:24303118-24303844	N_Shore	GSTT2	0	rs144364021	0.0169
cg00087195	0	6e-06	[ 0.0000 ; 0.0000]	0.932724	1	no	+-+---+-++	0	10	0.540671	chr5	7869293	-	MTRR;MTRR;FASTKD3;MTRR	NM_002454;NM_002454;NM_024091;NM_024010	1stExon;5'UTR;TSS200;1stExon	chr5:7868863-7869840	Island	MTRR	0
cg00087244	4.1e-05	0.000117	[-0.0002 ; 0.0003]	0.722101	1	no	----+-++++	0	10	0.610573	chr7	74042487	-					OpenSea	GTF2IRD1	25566
cg00087273	5e-06	7e-06	[ 0.0000 ; 0.0000]	0.499934	1	no	++++++++--	0.219707	10	0.240864	chr1	17386292	-					OpenSea	SDHB	5626
cg00087274	5e-05	0.000161	[-0.0003 ; 0.0004]	0.755613	1	no	---++--+-+	0	10	0.660243	chr3	124856760	-	SLC12A8	NM_024628	Body	chr3:124860569-124861019	N_Shelf	SLC12A8	0
cg00087298	-3e-06	1.2e-05	[ 0.0000 ; 0.0000]	0.801054	1	no	+-----++??	0	8	0.687147	chr7	33149137	+	RP9	NM_203288	TSS200	chr7:33148607-33149317	Island	RP9	134	rs117768176	0.076823
cg00087316	-6.4e-05	0.000123	[-0.0003 ; 0.0002]	0.60576	1	no	-+-+-+++??	0	8	0.70081	chr4	180978709	+				chr4:180979038-180980619	N_Shore	LINC00290	1006532	rs62334520	0.081353
cg00087368	0.000419	0.000295	[-0.0002 ; 0.0010]	0.155126	1	no	++-+--++++	0.279705	10	0.186825	chr6	100896392	-	SIM1	NM_005068	Body	chr6:100897080-100897621	N_Shore	SIM1	0
cg00087417	1.1e-05	1.9e-05	[ 0.0000 ; 0.0000]	0.550969	1	no	-++-+-+-++	0	10	0.990442	chr6	35887678	+	SRPK1	NM_003137	Body	chr6:35888479-35889060	N_Shore	SRPK1	0
cg00087420	4.3e-05	0.000187	[-0.0003 ; 0.0004]	0.817632	1	no	++--++-+-+	0	10	0.86709	chr1	34090941	-	CSMD2	NM_052896	Body	chr1:34090605-34090854	S_Shore	CSMD2	0
cg00087425	0.000237	0.000134	[ 0.0000 ; 0.0005]	0.077003	1	no	-+++++-+-+	0.003394	10	0.43445	chr7	22766829	-	IL6;IL6	NM_000600;NM_000600	5'UTR;1stExon		OpenSea	IL6	0
cg00087482	0	2.5e-05	[ 0.0000 ; 0.0000]	0.990173	1	no	+----+++-+	0.472701	10	0.04766	chr7	99800121	-	GATS;STAG3;GATS;GATS	NR_028040;NM_012447;NM_178831;NR_028039	Body;Body;3'UTR;Body		OpenSea	STAG3	0
cg00087511	6.9e-05	9.4e-05	[-0.0001 ; 0.0003]	0.461221	1	no	++--++-+-?	0	9	0.725261	chr1	9069875	-	SLC2A7	NM_207420	Body		OpenSea	SLC2A7	0	rs80285236	0.018756
cg00087546	-0.00031	0.000253	[-0.0008 ; 0.0002]	0.22137	1	no	+-++---+--	0	10	0.505951	chr1	3308286	+	PRDM16;PRDM16	NM_022114;NM_199454	Body;Body	chr1:3310102-3311035	N_Shore	PRDM16	0
cg00087568	0.000299	0.000177	[ 0.0000 ; 0.0006]	0.090377	1	no	++-+++-+++	0.159532	10	0.296233	chr16	560280	+	RAB11FIP3;RAB11FIP3	NM_014700;NM_001142272	Body;Body	chr16:560020-560281	Island	RAB11FIP3	0
cg00087645	-0.000447	0.000241	[-0.0009 ; 0.0000]	0.063727	1	no	+----+-++-	0.455273	10	0.056748	chr6	157040279	+				chr6:157040983-157041385	N_Shore	ARID1B	58783
cg00087728	1.7e-05	5.5e-05	[-0.0001 ; 0.0001]	0.760356	1	no	++-++++-+-	0	10	0.683677	chr6	33385262	+	CUTA;CUTA;CUTA;CUTA;CUTA	NM_001014433;NM_001014840;NM_001014838;NM_015921;NM_001014837	Body;Body;Body;1stExon;Body	chr6:33385678-33386262	N_Shore	CUTA	0
cg00087735	0.000185	0.000127	[-0.0001 ; 0.0004]	0.147185	1	no	-++-++-+??	0.17068	8	0.295345	chr1	8390233	-	SLC45A1	NM_001080397	Body	chr1:8390202-8390800	Island	SLC45A1	0	rs2289730	0.059075
cg00087792	-7e-06	9e-05	[-0.0002 ; 0.0002]	0.933589	1	no	-+-++-+-++	0.318087	10	0.153842	chr16	4000986	+					OpenSea	ADCY9	11662
cg00087799	-3.1e-05	1.1e-05	[-0.0001 ; 0.0000]	0.006945	1	no	-------+-?	0	9	0.767501	chr19	4831891	+	TICAM1	NM_182919	TSS200	chr19:4831433-4831892	Island	TICAM1	136	rs59245905	0.010426
cg00087884	-3.7e-05	0.000185	[-0.0004 ; 0.0003]	0.842393	1	no	+----+---+	0	10	0.897867	chr1	6525551	-	TNFRSF25;TNFRSF25;TNFRSF25;TNFRSF25;TNFRSF25;TNFRSF25	NM_148967;NM_003790;NM_148970;NM_001039664;NM_148966;NM_148965	Body;Body;Body;Body;Body;Body	chr1:6525996-6526228	N_Shore	TNFRSF25	0
cg00087898	-2.3e-05	3.9e-05	[-0.0001 ; 0.0001]	0.563627	1	no	+--+-+--??	0	8	0.549433	chr6	33253643	-	WDR46;WDR46	NM_005452;NM_001164267	Body;Body	chr6:33256539-33256973	N_Shelf	WDR46	0	rs3130256	0.252888
cg00087906	0	6e-06	[ 0.0000 ; 0.0000]	0.962613	1	no	+-++--++--	0.143764	10	0.310711	chr16	55513415	+	MMP2	NM_004530	1stExon	chr16:55513220-55513526	Island	MMP2	0
cg00087963	0.001052	0.000631	[-0.0002 ; 0.0023]	0.095618	1	no	+++++++--+	0	10	0.878022	chr16	51169437	-				chr16:51168266-51169110	S_Shore	SALL1	447
cg00087971	-0.000128	6.4e-05	[-0.0003 ; 0.0000]	0.04678	1	no	---+--+-++	0	10	0.474232	chr6	52225096	+				chr6:52226753-52228006	N_Shore	PAQR8	1828
cg00088007	2.2e-05	0.000126	[-0.0002 ; 0.0003]	0.861118	1	no	++-+++--++	0	10	0.797368	chr8	41504566	+	NKX6-3	NM_152568	Body	chr8:41503916-41504266	S_Shore	NKX6-3	0
cg00088026	1.7e-05	9e-06	[ 0.0000 ; 0.0000]	0.069494	1	no	---+++-++-	0	10	0.897228	chr12	117628347	+	FBXO21;FBXO21	NM_015002;NM_033624	TSS200;TSS200	chr12:117627650-117628488	Island	FBXO21	46
cg00088033	-2.9e-05	2e-05	[-0.0001 ; 0.0000]	0.154055	1	no	--+-?-+?--	0.178423	8	0.288962	chr17	35969707	-	SYNRG;SYNRG;SYNRG;SYNRG;SYNRG;SYNRG;SYNRG	NM_001163547;NM_007247;NM_001163545;NM_080550;NM_198882;NM_001163544;NM_001163546	TSS1500;TSS1500;TSS1500;TSS1500;TSS1500;TSS1500;TSS1500	chr17:35968980-35969757	Island	SYNRG	220
cg00088042	-3.9e-05	1.6e-05	[-0.0001 ; 0.0000]	0.013578	1	no	-+--+--+--	0	10	0.615342	chr10	103892309	+	PPRC1	NM_015062	TSS1500	chr10:103892659-103893590	N_Shore	PPRC1	476
cg00088079	1.3e-05	0.000103	[-0.0002 ; 0.0002]	0.898887	1	no	-++-?+-?+?	0	7	0.429668	chr6	16622634	+	ATXN1;ATXN1	NM_001128164;NM_000332	5'UTR;5'UTR		OpenSea	ATXN1	0	rs7748637	0.013134
cg00088080	-8e-05	0.000174	[-0.0004 ; 0.0003]	0.647191	1	no	-+-++--+-+	0	10	0.727208	chr1	212861809	-	BATF3	NM_018664	Body		OpenSea	BATF3	0
cg00088130	0.000103	9.6e-05	[-0.0001 ; 0.0003]	0.28391	1	no	+-++++--++	0.117534	10	0.33464	chr3	137482267	+	SOX14	NM_004189	TSS1500	chr3:137482964-137484454	N_Shore	SOX14	865
cg00088148	8.8e-05	0.000268	[-0.0004 ; 0.0006]	0.744015	1	no	++-+---+-+	0	10	0.909019	chr2	27344405	+				chr2:27346380-27346766	N_Shore	ABHD1	2250
cg00088183	0.000632	0.000473	[-0.0003 ; 0.0016]	0.181263	1	no	-+++-++--+	0	10	0.474278	chr1	91185168	-				chr1:91185156-91185577	Island	BARHL2	2373
cg00088227	-3e-06	5e-06	[ 0.0000 ; 0.0000]	0.612818	1	no	+--+---++-	0	10	0.602152	chr7	127225777	-	GCC1	NM_024523	TSS200	chr7:127225200-127225950	Island	GCC1	122
cg00088299	2e-06	6e-06	[ 0.0000 ; 0.0000]	0.800484	1	no	+--+++-+--	0.235109	10	0.226802	chr4	2538934	-				chr4:2537098-2539421	Island	RNF4	21347
cg00088428	-4e-05	0.000188	[-0.0004 ; 0.0003]	0.831116	1	no	+--+-+---+	0	10	0.842728	chr6	112668522	-	RFPL4B	NM_001013734	TSS200		OpenSea	RFPL4B	8
cg00088464	3.3e-05	1.9e-05	[ 0.0000 ; 0.0001]	0.090849	1	no	-+-+++-+++	0.132509	10	0.321007	chr3	128780893	+	GP9	NM_000174	Body		OpenSea	GP9	0
cg00088504	-2.5e-05	3.3e-05	[-0.0001 ; 0.0000]	0.453214	1	no	-+---++-+-	0	10	0.692644	chr10	120765398	-					OpenSea	NANOS1	23828
cg00088507	1.6e-05	0.000487	[-0.0009 ; 0.0010]	0.973591	1	no	++--+-+-+?	0	9	0.57685	chr15	29499242	+	FAM189A1	NM_015307	Body		OpenSea	FAM189A1	0	rs115325372	0.012598
cg00088688	0.000244	0.000202	[-0.0002 ; 0.0006]	0.227497	1	no	++--+-+--+	0	10	0.810816	chr6	167560504	+					OpenSea	CCR6	7874
cg00088691	1.2e-05	1.8e-05	[ 0.0000 ; 0.0000]	0.499097	1	no	--++?++?+?	0.335235	7	0.172135	chr16	12620513	+	SNX29	NM_001080530	Body		OpenSea	SNX29	0	rs8063373	0.012038
cg00088797	-7.2e-05	0.000104	[-0.0003 ; 0.0001]	0.486361	1	no	-+----+--+	0	10	0.736009	chr3	12976288	+	IQSEC1;IQSEC1	NM_001134382;NM_014869	Body;Body	chr3:12976966-12978182	N_Shore	IQSEC1	0
cg00088844	-5.7e-05	4e-05	[-0.0001 ; 0.0000]	0.154078	1	no	+---?+-+--	0.190022	9	0.273779	chr12	52317349	-					OpenSea	ACVRL1	203
cg00088880	4.5e-05	0.000168	[-0.0003 ; 0.0004]	0.790774	1	no	-+?-++-++-	0.590998	9	0.012136	chr7	115849793	+	TES	NM_015641	TSS1500	chr7:115850370-115851028	N_Shore	TES	752
cg00088885	3.7e-05	0.000239	[-0.0004 ; 0.0005]	0.875437	1	no	---+?+-?-+	0.242791	8	0.235577	chr4	88896634	-	SPP1;SPP1;SPP1	NM_000582;NM_001040058;NM_001040060	TSS200;TSS200;TSS200		OpenSea	SPP1	166
cg00088916	-4.1e-05	0.000462	[-0.0009 ; 0.0009]	0.928763	1	no	---+++-+-+	0.341746	10	0.13446	chr16	78011694	+	VAT1L	NM_020927	3'UTR		OpenSea	VAT1L	0
cg00088972	0.000307	0.000331	[-0.0003 ; 0.0010]	0.354106	1	no	++++-++++-	0	10	0.585829	chr2	114268101	+					OpenSea	FOXD4L1	9373
cg00088989	-0.000136	0.000141	[-0.0004 ; 0.0001]	0.3368	1	no	--?+--+?+?	0.201398	7	0.275984	chr2	96968012	+	SNRNP200	NM_014014	Body	chr2:96971125-96971556	N_Shelf	SNRNP200	0
cg00089071	-4e-06	9e-06	[ 0.0000 ; 0.0000]	0.631748	1	no	+---?-+?-+	0.345282	8	0.152647	chr17	36905809	-	PCGF2	NM_007144	TSS1500	chr17:36903871-36906328	Island	PCGF2	1247
cg00089091	-0.000502	0.000317	[-0.0011 ; 0.0001]	0.113131	1	no	---+---+--	0	10	0.900018	chr2	115919950	-	DPP10;DPP10	NM_001004360;NM_020868	Body;Body	chr2:115918737-115920765	Island	DPP10	0
cg00089100	0.000114	5.8e-05	[ 0.0000 ; 0.0002]	0.050113	1	no	-++--+-+++	0.43089	10	0.070865	chr22	26922951	+	TPST2;TPST2	NM_003595;NM_001008566	3'UTR;3'UTR		OpenSea	TPST2	0
cg00089101	-5e-06	1.6e-05	[ 0.0000 ; 0.0000]	0.736254	1	no	--+++-----	0	10	0.472599	chr2	98612552	+	TMEM131	NM_015348	TSS200	chr2:98611733-98612944	Island	TMEM131	197
cg00089154	6e-06	0.000139	[-0.0003 ; 0.0003]	0.967962	1	no	+-+++-+++-	0	10	0.480082	chr16	57352732	-					OpenSea	PLLP	34147
cg00089162	-0.000346	0.000312	[-0.0010 ; 0.0003]	0.266974	1	no	???--?-???	0	3	0.935198	chr15	89682168	-	ABHD2;ABHD2	NM_152924;NM_007011	Body;Body		OpenSea	ABHD2	0	rs67271213	0.222172
cg00089214	7.3e-05	0.000128	[-0.0002 ; 0.0003]	0.568902	1	no	-+-+++++-+	0.185162	10	0.272627	chr12	132516068	+	EP400	NM_015409	Body	chr12:132514283-132514525	S_Shore	EP400	0
cg00089224	0	1e-05	[ 0.0000 ; 0.0000]	0.985229	1	no	--+-+--+--	0	10	0.695319	chr5	134369116	+	PITX1	NM_002653	Body	chr5:134368578-134370466	Island	PITX1	0
cg00089314	-0.00027	0.000318	[-0.0009 ; 0.0004]	0.395777	1	no	-++-+-?+--	0.283362	9	0.192621	chr5	135169284	-	LOC153328	NM_145282	TSS1500	chr5:135170271-135171156	N_Shore	SLC25A48	1079
cg00089353	2.4e-05	1.1e-05	[ 0.0000 ; 0.0000]	0.031516	1	no	--++++++++	0	10	0.463128	chr3	160473693	+	PPM1L	NM_139245	TSS1500	chr3:160472310-160474487	Island	PPM1L	301
cg00089372	-6e-06	1.6e-05	[ 0.0000 ; 0.0000]	0.701654	1	no	-++-++---+	0	10	0.538336	chr1	156469964	+	MEF2D	NM_005920	5'UTR	chr1:156469617-156471060	Island	MEF2D	0
cg00089384	0.000654	0.000571	[-0.0005 ; 0.0018]	0.25212	1	no	+++-++--+-	0.521492	10	0.026872	chr15	51972699	-	SCG3;SCG3	NM_013243;NM_001165257	TSS1500;TSS1500	chr15:51973533-51973838	N_Shore	SCG3	849
cg00089444	-2e-05	1.7e-05	[-0.0001 ; 0.0000]	0.262582	1	no	----?-+?+-	0	8	0.669565	chr13	52378305	+	DHRS12;DHRS12	NM_024705;NM_001031719	TSS200;TSS200	chr13:52377821-52378573	Island	DHRS12	6
cg00089453	-0.000192	0.000169	[-0.0005 ; 0.0001]	0.256092	1	no	--+--++-??	0	8	0.901361	chr5	150003037	-	SYNPO;SYNPO	NM_001166208;NM_001166209	Body;Body	chr5:150004670-150004984	N_Shore	SYNPO	0	rs76742551	0.114368
cg00089464	-7.2e-05	0.0002	[-0.0005 ; 0.0003]	0.719906	1	no	+++--++--+	0.174087	10	0.282833	chr6	29717223	-	LOC285830;LOC285830	NR_026972;NR_026973	TSS1500;TSS1500	chr6:29716468-29717158	S_Shore	HLA-F-AS1	396
cg00089486	4e-05	5.5e-05	[-0.0001 ; 0.0001]	0.472006	1	no	--++---++-	0	10	0.466278	chr3	157816330	+	SHOX2;SHOX2;SHOX2	NM_001163678;NM_006884;NM_003030	Body;Body;Body	chr3:157815581-157816095	S_Shore	SHOX2	0
cg00089512	-6.3e-05	0.000191	[-0.0004 ; 0.0003]	0.742063	1	no	--+-?+-?-+	0.271431	8	0.211905	chr1	2288167	+	MORN1	NM_024848	Body		OpenSea	MORN1	0
cg00089528	0.000601	0.000246	[ 0.0001 ; 0.0011]	0.014567	1	no	+++-++++??	0	8	0.519149	chr5	180609278	+				chr5:180610053-180610263	N_Shore	TRIM7	11644	rs10479609	0.070906
cg00089550	1e-05	0.000117	[-0.0002 ; 0.0002]	0.930693	1	no	--++--++++	0	10	0.489117	chr11	57267181	-	SLC43A1	NM_003627	Body	chr11:57267006-57267316	Island	SLC43A1	0
cg00089695	-5.3e-05	4.4e-05	[-0.0001 ; 0.0000]	0.232161	1	no	-+---++-+-	0	10	0.624694	chr9	101746445	+	COL15A1	NM_001855	Body	chr9:101747876-101748083	N_Shore	COL15A1	0
cg00089719	-0.000158	0.00036	[-0.0009 ; 0.0005]	0.661706	1	no	+----+++-+	0	10	0.483778	chr5	54527320	-	CCNO	NM_021147	Body	chr5:54527319-54527760	Island	CCNO	0
cg00089798	-1e-05	2.2e-05	[-0.0001 ; 0.0000]	0.657973	1	no	---+-+++-+	0	10	0.52312	chr12	62585204	-	FAM19A2;FAM19A2	NM_178539;NM_178539	5'UTR;1stExon	chr12:62584768-62586268	Island	TAFA2	0
cg00089814	0.000165	0.000185	[-0.0002 ; 0.0005]	0.373341	1	no	+-++++-+++	0	10	0.973848	chr3	72641008	-					OpenSea	RYBP	145233
cg00089821	0.000411	0.000272	[-0.0001 ; 0.0009]	0.131357	1	no	++++?---++	0	9	0.569533	chr6	170807096	-					OpenSea	PSMB1	0
cg00089823	-0.000313	0.000188	[-0.0007 ; 0.0001]	0.095032	1	no	-+---++---	0.386956	10	0.100084	chr5	1932098	-				chr5:1930754-1931986	S_Shore	IRX4	44804
cg00089864	-0.000141	7.6e-05	[-0.0003 ; 0.0000]	0.06369	1	no	--+--++--+	0	10	0.678978	chr15	65055305	+	MIR1272;RBPMS2	NR_031674;NM_194272	TSS1500;Body		OpenSea	RBPMS2	0
cg00089915	-8e-06	4.1e-05	[-0.0001 ; 0.0001]	0.842631	1	no	-+++--++++	0.200805	10	0.25822	chr1	66999684	+	SGIP1	NM_032291	TSS200	chr1:66998728-66999060	S_Shore	SGIP1	139
cg00089945	0.000441	0.0004	[-0.0003 ; 0.0012]	0.270638	1	no	-+++--+++?	0.460886	9	0.062349	chr1	222816858	-	MIA3	NM_198551	Body	chr1:222817467-222817671	N_Shore	MIA3	0
cg00089966	5.6e-05	0.000135	[-0.0002 ; 0.0003]	0.677669	1	no	++-+++-++-	0.249816	10	0.213476	chr5	159340430	-				chr5:159343215-159343574	N_Shelf	ADRA1B	3308
cg00090091	4e-05	4.2e-05	[ 0.0000 ; 0.0001]	0.345114	1	no	++-+++--+?	0.227133	9	0.241245	chr13	107036741	+					OpenSea	LINC00460	6598	rs145448543	0.0105
cg00090103	0	8e-06	[ 0.0000 ; 0.0000]	0.970405	1	no	---++-+-++	0.038935	10	0.404321	chr1	155920763	+	ARHGEF2;ARHGEF2;ARHGEF2	NM_004723;NM_001162383;NM_001162384	Body;Body;Body	chr1:155920651-155920898	Island	ARHGEF2	0
cg00090135	0.000131	0.000298	[-0.0005 ; 0.0007]	0.65885	1	no	--?+?--?+?	0	6	0.610227	chr5	7848160	+	C5orf49	NM_001089584	Body	chr5:7849945-7850439	N_Shore	C5orf49	0
cg00090147	0.000801	0.00031	[ 0.0002 ; 0.0014]	0.00985	1	no	++-+?++?-+	0.176894	8	0.290223	chr8	11562367	-	GATA4	NM_002052	5'UTR	chr8:11559596-11562956	Island	GATA4	0
cg00090197	-1.1e-05	7.4e-05	[-0.0002 ; 0.0001]	0.885477	1	no	++--+---+?	0.327121	9	0.156216	chr1	43738732	+	TMEM125	NM_144626	Body	chr1:43738484-43738829	Island	TMEM125	0	rs61736069	0.01
cg00090261	0.000255	0.000268	[-0.0003 ; 0.0008]	0.341564	1	no	-++-++++++	0.210843	10	0.248993	chr8	101118548	+	RGS22	NM_015668	TSS1500	chr8:101117922-101118693	Island	RGS22	203
cg00090282	0.000988	0.00044	[ 0.0001 ; 0.0019]	0.024669	1	no	++++--++??	0.385172	8	0.122673	chr3	21761217	-	ZNF385D	NM_024697	Body		OpenSea	ZNF385D	0	rs13070714	0.19216
cg00090309	0.000258	0.000134	[ 0.0000 ; 0.0005]	0.054069	1	no	+--+++++++	0	10	0.592517	chr7	156832367	-				chr7:156832678-156832961	N_Shore	MNX1-AS1	23248
cg00090338	5.1e-05	0.000286	[-0.0005 ; 0.0006]	0.858462	1	no	--++---+??	0	8	0.480896	chr19	32835826	+	ZNF507;ZNF507	NM_001136156;NM_014910	TSS1500;TSS1500	chr19:32836353-32836840	N_Shore	ZNF507	686	rs58968052	0.279398
cg00090431	-6.9e-05	0.000256	[-0.0006 ; 0.0004]	0.786023	1	no	+--++++---	0	10	0.778555	chr2	241853101	-				chr2:241855374-241855631	N_Shelf	MAB21L4	17527
cg00090452	8.4e-05	0.000202	[-0.0003 ; 0.0005]	0.675947	1	no	---++--++-	0	10	0.51643	chr12	111253413	-					OpenSea	CCDC63	31396
cg00090521	0.000276	0.000183	[-0.0001 ; 0.0006]	0.130953	1	no	+-++?+-?++	0	8	0.885088	chr15	27959995	+					OpenSea	OCA2	40026
cg00090609	-2.1e-05	2e-05	[-0.0001 ; 0.0000]	0.286954	1	no	--+-?++?-+	0.337766	8	0.158493	chr12	108155279	-	PRDM4	NM_012406	TSS1500	chr12:108154394-108155137	S_Shore	PRDM4	257
cg00090619	2.3e-05	4.1e-05	[-0.0001 ; 0.0001]	0.571437	1	no	+++++++++-	0	10	0.441848	chr6	33160286	+	COL11A2;COL11A2;COL11A2;COL11A2	NM_001163771;NM_080680;NM_080679;NM_080681	TSS200;TSS200;TSS200;TSS200	chr6:33160945-33161337	N_Shore	COL11A2	40
cg00090648	3e-06	1.4e-05	[ 0.0000 ; 0.0000]	0.855365	1	no	-+--+-----	0	10	0.509349	chr1	226187276	-	C1orf55	NM_152608	TSS1500	chr1:226186803-226187336	Island	SDE2	209
cg00090674	-3.3e-05	0.000161	[-0.0003 ; 0.0003]	0.835777	1	no	-+--+++-++	0.166214	10	0.290084	chr22	50446678	+	IL17REL	NM_001001694	5'UTR	chr22:50448567-50449521	N_Shore	IL17REL	0
cg00090731	-3e-06	7e-06	[ 0.0000 ; 0.0000]	0.65191	1	no	+-+-++-++-	0	10	0.614355	chr4	26862057	-	STIM2;STIM2;STIM2	NM_001169118;NM_001169117;NM_020860	TSS1500;TSS1500;TSS1500	chr4:26862031-26863238	Island	STIM2	254
cg00090737	0.000137	0.000162	[-0.0002 ; 0.0005]	0.395306	1	no	+--+++-+++	0	10	0.760308	chr10	135000089	+	KNDC1	NM_152643	Body	chr10:134999520-134999831	S_Shore	KNDC1	0
cg00090764	6.8e-05	0.000103	[-0.0001 ; 0.0003]	0.51296	1	no	+--+++++++	0	10	0.824429	chr1	2259065	-	MORN1	NM_024848	Body	chr1:2259064-2259326	Island	MORN1	0
cg00090767	2.6e-05	2.4e-05	[ 0.0000 ; 0.0001]	0.285824	1	no	+-+++--+++	0	10	0.684657	chr14	65569376	-	MAX;MAX;MAX;MAX;MAX;MAX	NM_145116;NM_145113;NM_002382;NM_197957;NM_145112;NM_145114	TSS200;TSS200;TSS200;TSS200;TSS200;TSS200	chr14:65568454-65570009	Island	MAX	0
cg00090782	-0.000128	0.000116	[-0.0004 ; 0.0001]	0.271734	1	no	--++---++-	0	10	0.809158	chr10	43248870	+				chr10:43248523-43250912	Island	BMS1	29082
cg00090787	0.000562	0.000201	[ 0.0002 ; 0.0010]	0.005227	1	no	-++-++-++?	0.44417	9	0.072082	chr15	66795345	-	RPL4;SNORD16;SNORD18B	NM_000968;NR_002440;NR_002442	Body;TSS200;TSS1500		OpenSea	RPL4	0	rs117657369	0.011111
cg00090800	-6e-06	9e-06	[ 0.0000 ; 0.0000]	0.538929	1	no	+-+-----++	0.467412	10	0.050327	chr16	27325237	-	IL4R;IL4R	NM_001008699;NM_000418	TSS200;TSS200	chr16:27324885-27325695	Island	IL4R	0
cg00090813	-0.000129	0.000226	[-0.0006 ; 0.0003]	0.56659	1	no	+-+--+++--	0.35129	10	0.12689	chr16	71674798	-	MARVELD3	NM_001017967	Body		OpenSea	MARVELD3	0
cg00090865	2e-05	2.2e-05	[ 0.0000 ; 0.0001]	0.351103	1	no	--+--+++++	0	10	0.69877	chr3	43663694	-	ANO10	NM_018075	TSS200	chr3:43663661-43663906	Island	ANO10	133
cg00090936	-1e-06	1.4e-05	[ 0.0000 ; 0.0000]	0.93362	1	no	---++-+++-	0	10	0.754575	chr3	69592090	+				chr3:69591011-69592050	S_Shore	FRMD4B	356
cg00091004	-1.3e-05	0.000172	[-0.0004 ; 0.0003]	0.939143	1	no	+---+--+-+	0	10	0.694521	chr1	203455289	-	PRELP;PRELP	NM_002725;NM_201348	Body;Body	chr1:203455815-203456041	N_Shore	PRELP	0
cg00091044	2.3e-05	1.3e-05	[ 0.0000 ; 0.0000]	0.068982	1	no	+-----+++-	0.022528	10	0.418351	chr6	30689640	-	TUBB	NM_178014	Body	chr6:30687941-30688213	S_Shore	TUBB	0
cg00091060	0	3.8e-05	[-0.0001 ; 0.0001]	0.992716	1	no	++-+-+--++	0	10	0.557201	chr19	57922082	-	ZNF17	NM_006959	TSS1500	chr19:57922440-57923066	N_Shore	ZNF17	0
cg00091064	0.000551	0.000394	[-0.0002 ; 0.0013]	0.161507	1	no	+-++?--?++	0.18411	8	0.284265	chr6	41376604	+				chr6:41376590-41377167	Island	NCR2	57978
cg00091146	-0.000342	0.000707	[-0.0017 ; 0.0010]	0.628993	1	no	+++------?	0.391884	9	0.106614	chr8	1050972	-				chr8:1051641-1051896	N_Shore		0	rs77206368	0.020417
cg00091162	1e-06	8e-06	[ 0.0000 ; 0.0000]	0.939563	1	no	+-++-+-++-	0	10	0.790454	chr1	167906284	-	BRP44;DCAF6;BRP44;BRP44;DCAF6	NR_026550;NM_018442;NM_001143674;NM_015415;NM_001017977	TSS1500;Body;TSS200;TSS1500;Body	chr1:167905027-167906801	Island	MPC2	0
cg00091285	9.4e-05	0.000132	[-0.0002 ; 0.0004]	0.475754	1	no	+++-+-++-+	0.266548	10	0.198473	chr1	98511031	-				chr1:98510966-98511710	Island	MIR137HG	0
cg00091302	-0.000269	0.000181	[-0.0006 ; 0.0001]	0.137713	1	no	-----+++--	0	10	0.6135	chr1	182602986	+					OpenSea	RGS8	12804
cg00091349	2.2e-05	9.2e-05	[-0.0002 ; 0.0002]	0.813926	1	no	-+++----+-	0	10	0.793083	chr3	151048406	+	MED12L;P2RY13	NM_053002;NM_176894	Body;TSS1500		OpenSea	MED12L	0
cg00091483	0.000176	0.000176	[-0.0002 ; 0.0005]	0.317065	1	no	++-++-++-+	0	10	0.809826	chr12	118574757	+	PEBP1	NM_002567	Body	chr12:118573730-118574731	S_Shore	PEBP1	0
cg00091569	-1.2e-05	0.000171	[-0.0003 ; 0.0003]	0.945767	1	no	--++?-+?-+	0	8	0.576314	chr3	40428383	-	ENTPD3	NM_001248	TSS1500	chr3:40428651-40429015	N_Shore	ENTPD3	288
cg00091589	-1e-06	1.4e-05	[ 0.0000 ; 0.0000]	0.944984	1	no	---+--++++	0	10	0.613699	chr16	87753704	+	KLHDC4	NM_017566	Body	chr16:87754008-87754285	N_Shore	KLHDC4	0
cg00091596	9.4e-05	0.000205	[-0.0003 ; 0.0005]	0.645072	1	no	--+-++++-+	0.208186	10	0.251434	chr15	98503803	+	ARRDC4	NM_183376	TSS200	chr15:98503534-98504649	Island	ARRDC4	0
cg00091633	-0.000706	0.000294	[-0.0013 ;-0.0001]	0.016446	1	no	-----++---	0	10	0.592527	chr3	120170383	-	FSTL1	NM_007085	TSS1500	chr3:120169202-120170519	Island	FSTL1	464
cg00091693	5e-06	0.000146	[-0.0003 ; 0.0003]	0.974674	1	no	++-++-+--?	0.120786	9	0.33401	chr17	39041602	-	KRT20	NM_019010	TSS200		OpenSea	KRT20	106	rs73983134	0.017841
cg00091742	0.000154	0.000246	[-0.0003 ; 0.0006]	0.530349	1	no	-+-+++-+--	0.435575	10	0.06803	chr7	23796949	+	STK31;STK31;STK31	NM_032944;NM_031414;NM_001122833	Body;Body;Body		OpenSea	STK31	0
cg00091760	-0.000292	0.000282	[-0.0008 ; 0.0003]	0.301804	1	no	-+--?+----	0	9	0.991876	chr10	124131072	+				chr10:124134088-124134933	N_Shelf	PLEKHA1	3020
cg00091794	0.000552	0.000204	[ 0.0002 ; 0.0010]	0.006983	1	no	++-+-++--+	0.440261	10	0.065252	chr9	101472149	-	GABBR2	NM_005458	TSS1500	chr9:101469579-101472154	Island	GABBR2	669
cg00091827	-0.000255	0.000387	[-0.0010 ; 0.0005]	0.509337	1	no	---+?-+???	0	6	0.698153	chr2	127863656	+	BIN1;BIN1;BIN1;BIN1;BIN1;BIN1;BIN1;BIN1;BIN1;BIN1	NM_139348;NM_139347;NM_139346;NM_139351;NM_139345;NM_004305;NM_139350;NM_139344;NM_139343;NM_139349	Body;Body;Body;Body;Body;Body;Body;Body;Body;Body	chr2:127863642-127865288	Island	BIN1	0	rs72959057	0.083257
cg00091953	-0.000445	0.000203	[-0.0008 ; 0.0000]	0.028786	1	no	--+---+---	0	10	0.847794	chr4	143326541	+	INPP4B;INPP4B	NM_003866;NM_001101669	Body;Body		OpenSea	INPP4B	0
cg00091960	-0.000127	0.000438	[-0.0010 ; 0.0007]	0.772343	1	no	+-+--+-+--	0.250247	10	0.213086	chr7	126829514	-	GRM8;GRM8;GRM8	NM_001127323;NR_028041;NM_000845	Body;Body;Body		OpenSea	GRM8	0
cg00091964	0.000803	0.000338	[ 0.0001 ; 0.0015]	0.017601	1	no	+++++-++++	0.708059	10	0.000317	chr2	80530891	+	CTNNA2;LRRTM1;CTNNA2	NM_004389;NM_178839;NM_001164883	Body;Body;Body	chr2:80531367-80531719	N_Shore	CTNNA2	0
cg00092235	0.000155	0.000427	[-0.0007 ; 0.0010]	0.71593	1	no	+-+++++--+	0.37442	10	0.109221	chr17	70154920	+					OpenSea	SOX9	32359
cg00092273	7e-06	2.5e-05	[ 0.0000 ; 0.0001]	0.786451	1	no	+--+-+-+??	0.528906	8	0.037849	chr8	124780287	-	FAM91A1	NM_144963	TSS1500	chr8:124780286-124781265	Island	FAM91A1	593	rs11987639	0.079948
cg00092287	4e-06	1e-05	[ 0.0000 ; 0.0000]	0.70276	1	no	+--++--++-	0.500751	10	0.034861	chr2	152146295	-	NMI;NMI	NM_004688;NM_004688	5'UTR;1stExon	chr2:152145869-152146319	Island	NMI	0
cg00092309	0.000116	0.000143	[-0.0002 ; 0.0004]	0.418464	1	no	---+++-+++	0.085165	10	0.363772	chr4	185934797	+				chr4:185937242-185937750	N_Shelf	HELT	5196
cg00092383	-4.8e-05	7.5e-05	[-0.0002 ; 0.0001]	0.526814	1	no	----+-+-??	0.167528	8	0.297938	chr7	157075207	+				chr7:157071802-157072845	S_Shelf	UBE3C	13140	rs1182430	0.053681
cg00092389	-5e-06	7e-06	[ 0.0000 ; 0.0000]	0.508214	1	no	--+-+-+---	0	10	0.670765	chr16	27561478	-	GTF3C1;KIAA0556;KIAA0556	NM_001520;NM_015202;NM_015202	TSS1500;1stExon;5'UTR	chr16:27560979-27561560	Island	KATNIP	0
cg00092400	-0.00028	0.000141	[-0.0006 ; 0.0000]	0.047989	1	no	-+---++---	0.20661	10	0.252882	chr12	51788285	-				chr12:51785279-51785821	S_Shelf	SLC4A8	0
cg00092443	0.000269	0.000201	[-0.0001 ; 0.0007]	0.179901	1	no	+++-++?+-?	0	8	0.77147	chr20	46578370	-				chr20:46579791-46580167	N_Shore	SULF2	163009	rs78033610	0.011729
cg00092518	-5.2e-05	6.4e-05	[-0.0002 ; 0.0001]	0.415878	1	no	---+--++--	0.153623	10	0.301665	chr13	50070550	+	PHF11;PHF11;PHF11	NM_001040443;NM_001040444;NM_001040444	Body;1stExon;5'UTR	chr13:50070022-50070719	Island	PHF11	0
cg00092551	-0.000269	0.000139	[-0.0005 ; 0.0000]	0.052351	1	no	-------+--	0	10	0.61348	chr7	127371565	-	SND1	NM_014390	Body		OpenSea	SND1	0
cg00092565	0.000314	0.000442	[-0.0006 ; 0.0012]	0.477276	1	no	-+++--++++	0.420584	10	0.0773	chr21	47515209	+				chr21:47517651-47518999	N_Shelf	COL6A2	2822
cg00092611	5e-06	6e-06	[ 0.0000 ; 0.0000]	0.37783	1	no	+----+-+++	0.360388	10	0.119821	chr10	28821682	+	WAC;WAC;WAC	NM_100486;NM_016628;NR_024557	TSS1500;TSS1500;Body	chr10:28821189-28823092	Island	WAC	0
cg00092644	-3.7e-05	9.3e-05	[-0.0002 ; 0.0001]	0.689022	1	no	++?+-+--+?	0.619441	8	0.010313	chr1	95360379	+	SLC44A3;SLC44A3	NM_001114106;NM_152369	Body;Body		OpenSea	SLC44A3	0
cg00092682	-7e-06	0.000148	[-0.0003 ; 0.0003]	0.962578	1	no	---+-++++-	0	10	0.662873	chr6	122727427	+	HSF2;HSF2	NM_001135564;NM_004506	Body;Body		OpenSea	HSF2	0
cg00092711	3.6e-05	0.000119	[-0.0002 ; 0.0003]	0.763318	1	no	---++++++-	0.151205	10	0.303885	chr21	47850317	-	PCNT	NM_006031	Body	chr21:47851448-47851683	N_Shore	PCNT	0
cg00092821	-4.9e-05	0.000146	[-0.0003 ; 0.0002]	0.736776	1	no	++--+-+--?	0	9	0.638535	chr6	46047619	+	CLIC5	NM_001114086	1stExon		OpenSea	CLIC5	0	rs723580	0.037527
cg00092967	1.3e-05	2.8e-05	[ 0.0000 ; 0.0001]	0.65564	1	no	-+-+--++??	0.051547	8	0.390371	chr7	151000789	+				chr7:151000579-151001042	Island	SMARCD3	26557	rs6953117	0.282519
cg00092992	-0.000186	0.000194	[-0.0006 ; 0.0002]	0.338579	1	no	+-+-+--++-	0	10	0.466944	chr1	33596100	+				chr1:33592891-33593155	S_Shelf	AZIN2	9968
cg00093058	-4.2e-05	2.2e-05	[-0.0001 ; 0.0000]	0.054098	1	no	-----++-+-	0.147123	10	0.307632	chr16	717932	-	RHOT2	NM_138769	TSS200	chr16:717931-719064	Island	WDR90	102
cg00093080	-2.2e-05	3.9e-05	[-0.0001 ; 0.0001]	0.574325	1	no	-+----+-+-	0.524768	10	0.025724	chr12	117421224	+	FBXW8;FBXW8	NM_153348;NM_012174	Body;Body		OpenSea	FBXW8	0
cg00093087	7.3e-05	6e-05	[ 0.0000 ; 0.0002]	0.222663	1	no	----+++-++	0.205343	10	0.254047	chr12	50344548	+	AQP2;AQP2	NM_000486;NM_000486	5'UTR;1stExon		OpenSea	AQP2	0
cg00093095	0.000181	0.000331	[-0.0005 ; 0.0008]	0.584999	1	no	+-+++-+---	0	10	0.966271	chr17	76481380	+	DNAH17	NM_173628	Body		OpenSea	DNAH17	0
cg00093099	-6.6e-05	0.000298	[-0.0006 ; 0.0005]	0.825906	1	no	++--++--+-	0.100448	10	0.350082	chr18	2849071	+	EMILIN2	NM_032048	Body	chr18:2846565-2848175	S_Shore	EMILIN2	0
cg00093149	3.2e-05	4.5e-05	[-0.0001 ; 0.0001]	0.474912	1	no	++--+-++++	0	10	0.908451	chr12	12337461	+	LRP6	NM_002336	Body		OpenSea	BCL2L14	0
cg00093177	1.2e-05	2.3e-05	[ 0.0000 ; 0.0001]	0.603619	1	no	++--+--++-	0	10	0.753945	chr17	37185495	+					OpenSea	LRRC37A11P	662
cg00093433	0.000206	0.000272	[-0.0003 ; 0.0007]	0.448047	1	no	+---?++?-+	0	8	0.883315	chr16	85981310	-				chr16:85981652-85981965	N_Shore	IRF8	25098
cg00093436	6e-06	2.6e-05	[ 0.0000 ; 0.0001]	0.821842	1	no	+---+---+?	0.481127	9	0.051509	chr1	36172279	-				chr1:36173406-36173979	N_Shore	C1orf216	7196
cg00093478	0.000233	0.000417	[-0.0006 ; 0.0011]	0.575928	1	no	+-+++--+??	0.29308	8	0.194189	chr13	112996967	+				chr13:112997192-112997717	N_Shore	SPACA7	33682	rs9603886	0.088906
cg00093522	-8.1e-05	6.4e-05	[-0.0002 ; 0.0000]	0.20776	1	no	+-+-+-+-??	0.247871	8	0.231366	chr1	2252019	-				chr1:2253723-2254758	N_Shore	MORN1	675	rs11806567	0.25365
cg00093542	9.2e-05	5.9e-05	[ 0.0000 ; 0.0002]	0.116405	1	no	--+++++?++	0	9	0.590657	chr8	27144453	+	TRIM35	NM_171982	3'UTR	chr8:27145131-27145601	N_Shore	TRIM35	0
cg00093544	0.000467	0.000616	[-0.0007 ; 0.0017]	0.448	1	no	---+-+-+++	0.605873	10	0.006577	chr22	30901640	+	SEC14L4;SEC14L4;SEC14L4;SEC14L4	NM_174977;NM_001161368;NM_001161368;NM_174977	1stExon;5'UTR;1stExon;5'UTR	chr22:30901242-30901744	Island	SEC14L4	0
cg00093643	-1.6e-05	0.000101	[-0.0002 ; 0.0002]	0.873772	1	no	-+++--++-+	0	10	0.895991	chr15	44579510	+	CASC4;CASC4	NM_138423;NM_177974	TSS1500;TSS1500	chr15:44580804-44581543	N_Shore	GOLM2	1397
cg00093686	-0.000318	0.000225	[-0.0008 ; 0.0001]	0.157676	1	no	----?+-?++	0.52353	8	0.040165	chr12	115131142	+				chr12:115130008-115130242	S_Shore	TBX3	9172
cg00093688	-2.7e-05	0.000112	[-0.0002 ; 0.0002]	0.811628	1	no	----++---+	0	10	0.974373	chr9	140113369	-	NDOR1;NDOR1;NDOR1;NDOR1	NM_014434;NM_001144026;NM_001144028;NM_001144027	3'UTR;3'UTR;3'UTR;3'UTR	chr9:140114800-140115390	N_Shore	NDOR1	0
cg00093695	-4.6e-05	9.9e-05	[-0.0002 ; 0.0001]	0.642121	1	no	+-+--+---+	0	10	0.52299	chr3	122629793	+	SEMA5B	NM_001031702	Body	chr3:122631722-122632854	N_Shore	SEMA5B	0
cg00093815	-2.6e-05	2e-05	[-0.0001 ; 0.0000]	0.199016	1	no	---++--+--	0	10	0.85422	chr8	29953478	-	LEPROTL1;LEPROTL1	NM_015344;NM_001128208	Body;Body	chr8:29952635-29953584	Island	MIR548O2	0
cg00093829	-8.9e-05	0.000232	[-0.0005 ; 0.0004]	0.70192	1	no	-+---+-+-?	0.058039	9	0.386858	chr10	6247101	+	PFKFB3;PFKFB3	NM_004566;NM_001145443	Body;Body	chr10:6242975-6246457	S_Shore	PFKFB3	0			rs76525357	0.011729	rs76525357	0.011729
cg00093851	-2.8e-05	6e-05	[-0.0001 ; 0.0001]	0.644646	1	no	+--++----+	0.401186	10	0.090123	chr7	123195258	+	NDUFA5	NM_005000	Body	chr7:123197660-123197925	N_Shelf	NDUFA5	0
cg00093890	-1e-06	7e-06	[ 0.0000 ; 0.0000]	0.873519	1	no	--+-+-+---	0	10	0.606928	chr4	106817692	-	NPNT	NM_001033047	Body	chr4:106816415-106817769	Island	NPNT	0
cg00093900	1e-06	2.7e-05	[-0.0001 ; 0.0001]	0.984791	1	no	++--+?---?	0	8	0.640606	chr1	204381012	+	PPP1R15B	NM_032833	TSS200	chr1:204380313-204381159	Island	PPP1R15B	67	rs4245733	0.026084
cg00093956	-6.9e-05	7.5e-05	[-0.0002 ; 0.0001]	0.357984	1	no	---+-+-?-?	0	8	0.935279	chr12	107372431	+	MTERFD3;MTERFD3	NM_025198;NM_001033050	Body;Body		OpenSea	MTERF2	0	rs34238336	0.01772
cg00093971	0.00034	0.000182	[ 0.0000 ; 0.0007]	0.061801	1	no	++++++-++-	0.345292	10	0.131629	chr3	51907586	-					OpenSea	IQCF1	0
cg00094006	0.000208	0.00032	[-0.0004 ; 0.0008]	0.515308	1	no	++-+++----	0	10	0.631916	chr1	47976007	-				chr1:47973709-47973952	S_Shelf	FOXD2	69643
cg00094036	2e-06	1.3e-05	[ 0.0000 ; 0.0000]	0.872152	1	no	+-+-+-+++-	0.130432	10	0.322903	chr12	72057474	+	THAP2;ZFC3H1;ZFC3H1	NM_031435;NM_144982;NM_144982	TSS1500;5'UTR;1stExon	chr12:72056768-72057787	Island	ZFC3H1	0
cg00094063	-0.000294	0.000148	[-0.0006 ; 0.0000]	0.046274	1	no	-+---+-+--	0	10	0.622252	chr16	66913816	+	PDP2	NM_020786	TSS1500	chr16:66914167-66914782	N_Shore	PDP2	565
cg00094095	-6.5e-05	7.6e-05	[-0.0002 ; 0.0001]	0.397047	1	no	---+-?++??	0	7	0.908152	chr1	203834696	+	SNRPE	NM_003094	Body	chr1:203830507-203830901	S_Shelf	SNRPE	0	rs6421775	0.240918
cg00094155	-1.2e-05	1.5e-05	[ 0.0000 ; 0.0000]	0.44429	1	no	+------+-?	0	9	0.630196	chr22	51021438	+	CHKB-CPT1B;CHKB;LOC100144603	NR_027928;NM_005198;NR_021492	TSS200;TSS200;TSS200	chr22:51020656-51021817	Island	CHKB	9	rs114926682	0.019983
cg00094158	8.3e-05	0.000151	[-0.0002 ; 0.0004]	0.581569	1	no	--?+-++-++	0.093	9	0.357683	chr10	126435795	-				chr10:126431314-126433285	S_Shelf	FAM53B	0
cg00094244	7.1e-05	5.8e-05	[ 0.0000 ; 0.0002]	0.223262	1	no	++--++-+-+	0	10	0.71245	chr5	131280217	-				chr5:131280907-131281440	N_Shore	ACSL6	0
cg00094255	0.00026	0.000244	[-0.0002 ; 0.0007]	0.286051	1	no	-+-+?+-?++	0.035416	8	0.402619	chr6	164092410	-				chr6:164092861-164093113	N_Shore	QKI	92781
cg00094256	0	1.3e-05	[ 0.0000 ; 0.0000]	0.983892	1	no	--+-++-++-	0	10	0.868957	chr4	25378438	+	ANAPC4	NM_013367	TSS1500	chr4:25378793-25379275	N_Shore	ANAPC4	408
cg00094303	0.000146	0.000286	[-0.0004 ; 0.0007]	0.609367	1	no	+-++++-++-	0.115491	10	0.336494	chr16	65039041	-	CDH11	NM_001797	5'UTR		OpenSea	CDH11	0
cg00094333	-0.000686	0.000483	[-0.0016 ; 0.0003]	0.154993	1	no	+---+--++-	0	10	0.957349	chr20	47933724	+				chr20:47934839-47935684	N_Shore	ZFAS1	27928
cg00094359	0.000142	0.000297	[-0.0004 ; 0.0007]	0.632262	1	no	-+++--+--+	0.327454	10	0.14607	chr2	176962928	-				chr2:176964062-176965509	N_Shore	HOXD12	1600
cg00094412	0.000163	0.000146	[-0.0001 ; 0.0004]	0.264521	1	no	++-+++++--	0	10	0.509397	chr6	29592854	-	GABBR1;GABBR1;GABBR1	NM_021904;NM_021903;NM_001470	Body;Body;Body	chr6:29595298-29595795	N_Shelf	GABBR1	0
cg00094487	0.000184	0.000161	[-0.0001 ; 0.0005]	0.250936	1	no	++--+--++?	0.477406	9	0.053422	chr15	65255928	-	SPG21;SPG21;SPG21	NM_001127890;NM_001127889;NM_016630	3'UTR;3'UTR;3'UTR		OpenSea	SPG21	0	rs74019392	0.010522
cg00094518	-5e-06	1.7e-05	[ 0.0000 ; 0.0000]	0.769261	1	no	+-++----+-	0	10	0.72259	chr7	130418549	+	KLF14	NM_138693	1stExon	chr7:130417912-130419378	Island	KLF14	0
cg00094585	9e-05	3.6e-05	[ 0.0000 ; 0.0002]	0.011465	1	no	+++++-+++-	0.134705	10	0.319002	chr1	53631322	+					OpenSea	SLC1A7	23032
cg00094595	-0.001446	0.000624	[-0.0027 ;-0.0002]	0.020613	1	no	-+---+----	0.095374	10	0.354641	chr12	91775374	+					OpenSea	DCN	198567
cg00094734	-0.000257	0.000119	[-0.0005 ; 0.0000]	0.030407	1	no	----++---+	0.127455	10	0.325618	chr2	96830479	+					OpenSea	DUSP2	19299
cg00094735	0.000144	0.000216	[-0.0003 ; 0.0006]	0.504633	1	no	-+++++-+??	0	8	0.509995	chr5	1949198	+				chr5:1948994-1949227	Island	IRX4	61904	rs28712296	0.268371
cg00094739	-3.3e-05	2.2e-05	[-0.0001 ; 0.0000]	0.13849	1	no	--+----+--	0	10	0.814826	chr17	77179999	+	HRNBP3	NM_001082575	5'UTR	chr17:77178828-77180229	Island	RBFOX3	0
cg00094744	8.1e-05	9.7e-05	[-0.0001 ; 0.0003]	0.400867	1	no	++-+++++--	0.049735	10	0.394976	chr2	239927431	+				chr2:239930798-239931057	N_Shelf	HDAC4	42431
cg00094751	6.2e-05	3.4e-05	[ 0.0000 ; 0.0001]	0.063132	1	no	+-++-++-++	0	10	0.614025	chr7	99692902	-	MCM7;MCM7;MIR106B;MIR93	NM_005916;NM_182776;NR_029831;NR_029510	Body;Body;TSS1500;TSS1500		OpenSea	MCM7	0
cg00094817	5.2e-05	8.1e-05	[-0.0001 ; 0.0002]	0.518557	1	no	+++-++++--	0.387601	10	0.099623	chr10	35464482	+	CREM;CREM;CREM;CREM;CREM;CREM;CREM;CREM;CREM;CREM;CREM;CREM	NM_182853;NM_183011;NM_183013;NM_182772;NM_183060;NM_181571;NM_182850;NM_182769;NM_001881;NM_183012;NM_182771;NM_182770	5'UTR;Body;Body;Body;Body;Body;5'UTR;TSS200;Body;Body;Body;TSS200		OpenSea	CREM	0
cg00094851	5e-06	2.4e-05	[ 0.0000 ; 0.0001]	0.841684	1	no	+-+---++--	0	10	0.750125	chr2	26205706	-	KIF3C	NM_002254	TSS1500	chr2:26204554-26205649	S_Shore	KIF3C	262
cg00094858	3e-06	2.2e-05	[ 0.0000 ; 0.0000]	0.89938	1	no	--+-+++---	0	10	0.577172	chr19	49623089	+	PPFIA3;C19orf73	NM_003660;NM_018111	5'UTR;TSS1500	chr19:49622023-49623635	Island	PPFIA3	0
cg00094898	0.000147	0.000406	[-0.0006 ; 0.0009]	0.716595	1	no	+++++--+++	0.065366	10	0.381308	chr16	55365950	+				chr16:55365814-55366022	Island	IRX6	1277
cg00094901	-1.5e-05	1e-05	[ 0.0000 ; 0.0000]	0.120749	1	no	+-+----+--	0	10	0.935056	chr6	31670595	+	BAT5	NM_021160	Body	chr6:31670594-31671274	Island	ABHD16A	0
cg00094913	0.000159	0.000169	[-0.0002 ; 0.0005]	0.345922	1	no	-+--++++??	0	8	0.468552	chr3	194120949	-	GP5	NM_004488	TSS1500	chr3:194117601-194118988	S_Shore	GP5	953	rs78188562	0.071233
cg00094943	-3.6e-05	0.00013	[-0.0003 ; 0.0002]	0.782464	1	no	+-++--++-+	0	10	0.550251	chr7	150093059	+	ZNF775	NM_173680	Body	chr7:150093636-150095229	N_Shore	ZNF775	0
cg00094944	-9e-06	5.8e-05	[-0.0001 ; 0.0001]	0.879655	1	no	-+-+??-?++	0.124659	7	0.334516	chr19	11849910	-	ZNF823	NM_001080493	TSS200	chr19:11849359-11849796	S_Shore	ZNF823	149
cg00095018	-0.000143	0.000139	[-0.0004 ; 0.0001]	0.301292	1	no	--++++++-+	0.583955	10	0.01012	chr6	36101338	+	MAPK13	NM_002754	Body	chr6:36098039-36098621	S_Shelf	MAPK13	0
cg00095027	1e-06	7e-06	[ 0.0000 ; 0.0000]	0.87636	1	no	+-+----++-	0.15058	10	0.304459	chr7	87563525	+	ADAM22;ADAM22;ADAM22;ADAM22;ADAM22	NM_016351;NM_021721;NM_021722;NM_021723;NM_004194	TSS200;TSS200;TSS200;TSS200;TSS200	chr7:87563342-87564571	Island	ADAM22	39
cg00095099	-0.000952	0.000603	[-0.0021 ; 0.0002]	0.114674	1	no	-----++-+?	0.578874	9	0.014877	chr16	20377894	-	PDILT	NM_174924	Body		OpenSea	PDILT	0
cg00095165	0.001186	0.000316	[ 0.0006 ; 0.0018]	0.000178	1	no	++-++-++++	0.350083	10	0.127839	chr18	47825241	+				chr18:47825069-47825325	Island	CXXC1	10548
cg00095214	-7.1e-05	9.3e-05	[-0.0003 ; 0.0001]	0.442899	1	no	-+--+++-+-	0.157903	10	0.297731	chr1	38272200	-	C1orf122;YRDC;C1orf122	NM_198446;NM_024640;NM_001142726	TSS1500;Body;TSS1500	chr1:38273374-38274402	N_Shore	YRDC	0
cg00095259	-0.000388	0.000115	[-0.0006 ;-0.0002]	0.000723	1	no	--+--+-+--	0.628264	10	0.00398	chr18	59218797	+	CDH20	NM_031891	Body	chr18:59221451-59221986	N_Shelf	CDH20	0
cg00095276	0.000132	0.000332	[-0.0005 ; 0.0008]	0.691334	1	no	+-++++-+--	0	10	0.838309	chr5	1068111	+	SLC12A7	NM_006598	Body	chr5:1068746-1069000	N_Shore	SLC12A7	0
cg00095326	-0.000125	0.000216	[-0.0005 ; 0.0003]	0.560457	1	no	-+----+--+	0.174613	10	0.282349	chr1	228940949	-					OpenSea	RHOU	58532
cg00095333	9.3e-05	0.000333	[-0.0006 ; 0.0007]	0.781054	1	no	++++--+-+-	0.477925	10	0.045103	chr17	70172535	+					OpenSea	SOX9	49974
cg00095396	0.000886	0.000412	[ 0.0001 ; 0.0017]	0.031475	1	no	+-++++++??	0	8	0.451691	chr16	87722219	+	JPH3	NM_020655	Body	chr16:87723171-87724100	N_Shore	JPH3	0	rs74039462	0.064015
cg00095431	3.3e-05	0.00016	[-0.0003 ; 0.0003]	0.836276	1	no	+---+++++-	0	10	0.543551	chr2	67775781	+					OpenSea	ETAA1	138247
cg00095463	0	1.1e-05	[ 0.0000 ; 0.0000]	0.993769	1	no	+-+-+-+---	0	10	0.504714	chr12	99038235	-	IKBIP;APAF1;IKBIP;APAF1;APAF1;APAF1;IKBIP;APAF1	NM_201613;NM_181868;NM_201612;NM_001160;NM_181869;NM_181861;NM_153687;NM_013229	Body;TSS1500;Body;TSS1500;TSS1500;TSS1500;Body;TSS1500	chr12:99038272-99039483	N_Shore	IKBIP	0
cg00095493	5e-06	2.1e-05	[ 0.0000 ; 0.0000]	0.79767	1	no	-+--+++++-	0.389517	10	0.098258	chr20	34130037	+	ERGIC3;ERGIC3	NM_198398;NM_015966	Body;Body	chr20:34129537-34130038	Island	ERGIC3	0
cg00095523	2.6e-05	0.000196	[-0.0004 ; 0.0004]	0.894444	1	no	+-+--+++-+	0	10	0.948911	chr12	115105485	-				chr12:115104848-115105548	Island	TBX3	2572
cg00095526	-1.4e-05	0.000201	[-0.0004 ; 0.0004]	0.945832	1	no	+---++--??	0	8	0.559504	chr1	201081686	+	CACNA1S;CACNA1S	NM_000069;NM_000069	1stExon;5'UTR	chr1:201083458-201084567	N_Shore	CACNA1S	0	rs4506487	0.370776
cg00095594	1e-06	1.3e-05	[ 0.0000 ; 0.0000]	0.939532	1	no	-----+-+??	0	8	0.91007	chr1	236228625	+	NID1	NM_002508	TSS200	chr1:236227682-236228817	Island	NID1	143	rs7548918	0.392998
cg00095608	-5e-06	1.3e-05	[ 0.0000 ; 0.0000]	0.696673	1	no	+-+----+??	0.13526	8	0.324298	chr10	130010356	-				chr10:130008558-130009620	S_Shore	MKI67	85887	rs4750690	0.121642
cg00095629	-0.000242	0.000411	[-0.0010 ; 0.0006]	0.555168	1	no	--+-++----	0.591955	10	0.008702	chr6	168811070	+				chr6:168812524-168812738	N_Shore	SMOC2	30759
cg00095674	-1.5e-05	1.5e-05	[ 0.0000 ; 0.0000]	0.333809	1	no	--+-+++-++	0.230466	10	0.231031	chr1	150122654	+	PLEKHO1	NM_016274	Body	chr1:150121695-150123078	Island	PLEKHO1	0
cg00095678	-1.8e-05	1.6e-05	[ 0.0000 ; 0.0000]	0.256512	1	no	+------+--	0.457179	10	0.055713	chr11	120196371	+	TMEM136	NM_174926	5'UTR	chr11:120195805-120196372	Island	TLCD5	0
cg00095688	0.000117	6.1e-05	[ 0.0000 ; 0.0002]	0.055122	1	no	+--++++++?	0.390904	9	0.107314	chr1	2003864	-	PRKCZ;PRKCZ	NM_001033581;NM_002744	TSS1500;Body	chr1:2005179-2005565	N_Shore	PRKCZ	0	rs116385370	0.01477
cg00095728	2.1e-05	8.7e-05	[-0.0001 ; 0.0002]	0.806076	1	no	++-+?+-?-+	0.293927	8	0.1935	chr2	176976081	-				chr2:176977284-176977540	N_Shore	HOXD11	1764
cg00095772	-0.000435	0.000347	[-0.0011 ; 0.0002]	0.209287	1	no	++++--+---	0.181587	10	0.275922	chr2	1050773	-	SNTG2	NM_018968	Body	chr2:1052315-1052730	N_Shore	SNTG2	0
cg00095846	7.1e-05	0.000113	[-0.0002 ; 0.0003]	0.530891	1	no	--?+-++-+?	0.061111	8	0.383029	chr5	139551088	+				chr5:139554389-139555457	N_Shelf	CYSTM1	3563
cg00095859	0.001221	0.000521	[ 0.0002 ; 0.0022]	0.019266	1	no	+-++++--+?	0.219966	9	0.247519	chr7	1336729	-				chr7:1337105-1337388	N_Shore	UNCX	60115	rs114381563	0.044178
cg00095870	9e-06	2.4e-05	[ 0.0000 ; 0.0001]	0.694858	1	no	+-+++-+--?	0	9	0.596306	chr19	1119388	+	SBNO2;SBNO2	NM_001100122;NM_014963	Body;Body	chr19:1118907-1120215	Island	SBNO2	0	rs117907130	0.010851
cg00095918	-5.6e-05	3.7e-05	[-0.0001 ; 0.0000]	0.137239	1	no	---+--+-+?	0.363622	9	0.127482	chr7	2269822	+	MAD1L1;MAD1L1;MAD1L1	NM_001013837;NM_001013836;NM_003550	5'UTR;5'UTR;5'UTR	chr7:2272010-2272856	N_Shelf	MAD1L1	0	rs73673559	0.015996
cg00095930	-2.9e-05	0.000284	[-0.0006 ; 0.0005]	0.919172	1	no	---++--++-	0	10	0.887228	chr12	109569116	+					OpenSea	ACACB	0
[truncated: 417,463+ more rows]
