# Supplementary material for: A meta-analysis of pre-pregnancy maternal body mass index and placental DNA methylation identifies 27 CpG sites with implications for mother-child health
Source: Commun Biol. 2022 Nov 30;5:1313. doi: 10.1038/s42003-022-04267-y (PMC9709064; doi:10.1038/s42003-022-04267-y)
Supplement: Supplementary file 8 — Supplementary Data 5 [file 42003_2022_4267_MOESM8_ESM.xlsx]

## Sheet: Sheet1
Supplementary Data 5. Enrichment for functional pathways among CpGs associated with maternal ppBMI, annotated to the closest gene from the Illumina annotation file.
Source	Pathway	P-value	Q-value	External_id	Size	Effective_size	Members_input_overlap
KEGG	Small cell lung cancer - Homo sapiens (human)	0.00554351	0.0378372	path:hsa05222	92	87	LAMC1; E2F2
Wikipathways	Small cell lung cancer	0.00617971	0.0378372	WP4658	96	92	LAMC1; E2F2
Reactome	Oxidative Stress Induced Senescence	0.00873167	0.0378372	R-HSA-2559580	125	110	E2F2; KDM6B
Reactome	Cellular Senescence	0.0195633	0.0546978	R-HSA-2559583	187	168	E2F2; KDM6B
Reactome	Cellular responses to stress	0.0236967	0.0546978	R-HSA-2262752	554	490	GPX1; E2F2; KDM6B
Reactome	Cellular responses to external stimuli	0.0252451	0.0546978	R-HSA-8953897	569	502	GPX1; E2F2; KDM6B
