# Supplementary material for: A meta-analysis of pre-pregnancy maternal body mass index and placental DNA methylation identifies 27 CpG sites with implications for mother-child health
Source: Commun Biol. 2022 Nov 30;5:1313. doi: 10.1038/s42003-022-04267-y (PMC9709064; doi:10.1038/s42003-022-04267-y)
Supplement: Supplementary file 9 — Supplementary Data 6 [file 42003_2022_4267_MOESM9_ESM.xlsx]

## Sheet: Sheet1
Supplementary Data 6. SNPs associated with birth weight and their proximity to CpGs associated with maternal ppBMI in placenta.
						Placenta - BMI
Paper	Phenotype	SNP	Chr	Pos (hg19)	Gene	CpG	Chr	Pos	Beta	StdErr	P-value	Gene	Distance
Warrington 2019	BW	rs186606513	2	97482001	CNNM3	cg00423969;cg14163484	chr2;chr2	97359879;97359926	-0.000922;-0.000848	0.000151;0.000154	1.07e-09;4.13e-08	FER1L5;FER1L5	122122;122075
Warrington 2019	BW	rs4444073	11	10331664	ADM	cg00510149	chr11	10674966	-0.001337	0.00025	9.56e-08	IRAG1	-343302
Warrington 2019	BW	rs4511593	17	7455536	TNFSF12-TNFSF13	cg24893073	chr17	7742126	-0.000613	0.000115	1.04e-07	KDM6B	-286590
Warrington 2019	BW	rs5030938	10	70975916	HKDC1/HK1	cg15258080	chr10	71091204	-0.001285	0.000223	7.91e-09	HK1	-115288
Warrington 2019	BW	rs60573957	3	14884409	FGD5	cg22673972	chr3	14415346	-0.000849	0.000153	3.12e-08	SLC6A6	469063
Warrington 2019	BW	rs7596521	2	46918665	SOCS5	cg02286857	chr2	47297177	-0.001337	0.000252	1.11e-07	TTC7A	-378512
Warrington 2019	BW	rs78378222	17	7571752	TP53	cg24893073	chr17	7742126	-0.000613	0.000115	1.04e-07	KDM6B	-170374
Warrington 2019	BW	rs9645500	10	70986723	HKDC1/HK1	cg15258080	chr10	71091204	-0.001285	0.000223	7.91e-09	HK1	-104481
Warrington 2019	BW	rs9855896	3	14287150	LSM3	cg22673972	chr3	14415346	-0.000849	0.000153	3.12e-08	SLC6A6	-128196
