# Supplementary material for: A meta-analysis of pre-pregnancy maternal body mass index and placental DNA methylation identifies 27 CpG sites with implications for mother-child health
Source: Commun Biol. 2022 Nov 30;5:1313. doi: 10.1038/s42003-022-04267-y (PMC9709064; doi:10.1038/s42003-022-04267-y)
Supplement: Supplementary file 10 — Supplementary Data 7 [file 42003_2022_4267_MOESM10_ESM.xlsx]

## Sheet: Sheet1
Supplementary Data 7. CpGs associated with maternal ppBMI in placenta and cord blood. Beta = Effect size.
Placenta CpGs associated with BMI							Cord blood CpGs associated with BMI							Distance
CpG	Chr	Pos	Beta	StdErr	Bonferroni	Gene	CpG	Chr	Pos	Beta	StdErr	Bonferroni	Gene
cg04724807	chr14	62396305	-0.001787	0.000291	0.000382548	SYT16	cg05881436	14	62331619	0.000815	5.15865e-05	0.0324313	SNAPC1	64686
cg09167414	chr1	16076206	-0.001524	0.000276	0.0138841	TMEM82	cg03258665	1	16472461	-0.001072	8.77814e-05	4.72442e-05	EPHA2	-396255
cg14143441	chr8	134387493	-0.001742	0.000308	0.00650163	NDRG1	cg13176454	8	134462547	-0.000875	3.42758e-05	0.00260341	ST3GAL1	-75054
