# Supplementary material for: A meta-analysis of pre-pregnancy maternal body mass index and placental DNA methylation identifies 27 CpG sites with implications for mother-child health
Source: Commun Biol. 2022 Nov 30;5:1313. doi: 10.1038/s42003-022-04267-y (PMC9709064; doi:10.1038/s42003-022-04267-y)
Supplement: Supplementary file 11 — Supplementary Data 8 [file 42003_2022_4267_MOESM11_ESM.xlsx]

## Sheet: Discarded according to Chen et 
cg00001510
cg00003969
cg00004121
cg00004192
cg00004209
cg00004771
cg00005390
cg00007215
cg00007810
cg00009038
cg00009796
cg00010242
cg00011994
cg00012343
cg00013196
cg00013540
cg00013543
cg00014168
cg00014561
cg00014748
cg00015261
cg00015286
cg00015572
cg00016802
cg00017221
cg00017437
cg00021044
cg00022262
cg00022606
cg00023750
cg00025185
cg00028232
cg00029052
cg00029928
cg00030125
cg00030176
cg00031556
cg00033102
cg00033127
cg00033584
cg00034407
cg00034468
cg00034556
cg00034639
cg00035452
cg00035864
cg00036614
cg00038131
cg00038233
cg00039936
cg00041636
cg00041641
cg00042254
cg00044501
cg00045532
cg00045748
cg00047162
cg00047553
cg00048838
cg00049947
cg00050555
cg00051510
cg00051623
cg00052561
cg00052626
cg00053647
cg00054352
cg00055233
cg00055726
cg00056268
cg00057434
cg00057517
cg00058449
cg00059374
cg00059643
cg00059782
cg00060715
cg00061679
cg00062592
cg00063040
cg00064336
cg00064531
cg00065226
cg00065998
cg00066668
cg00068684
cg00069967
cg00070242
cg00070542
cg00070870
cg00071045
cg00071137
cg00071575
cg00071869
cg00072839
cg00073384
cg00074638
cg00075844
cg00077299
cg00077567
cg00080418
cg00081141
cg00081465
cg00081852
cg00082981
cg00084958
cg00085889
cg00087301
cg00087746
cg00088251
cg00089430
cg00090612
cg00091063
cg00091178
cg00091552
cg00093354
cg00093794
cg00094044
cg00094269
cg00094319
cg00095105
cg00096747
cg00097415
cg00097645
cg00097790
cg00098188
cg00098451
cg00099129
cg00100121
cg00101712
cg00102266
cg00103771
cg00104098
cg00105229
cg00105368
cg00105403
cg00106254
cg00106920
cg00108524
cg00109148
cg00110695
cg00111466
cg00111532
cg00111723
cg00112042
cg00112558
cg00114503
cg00114618
cg00115102
cg00115714
cg00116265
cg00116558
cg00116686
cg00117908
cg00117965
cg00118363
cg00119034
cg00120274
cg00121030
cg00121148
cg00121366
cg00123057
cg00125002
cg00125148
cg00125858
cg00128171
cg00128430
cg00129524
cg00131121
cg00133223
cg00134041
cg00134340
cg00134695
cg00135121
cg00135841
cg00137611
cg00137629
cg00137745
cg00137846
cg00140494
cg00141295
cg00144039
cg00144832
cg00145419
cg00145596
cg00145866
cg00147332
cg00147751
cg00148558
cg00148867
cg00149805
cg00152034
cg00152644
cg00152757
cg00153942
cg00154920
cg00155844
cg00156057
cg00156684
cg00157477
cg00158227
cg00159780
cg00159873
cg00160018
cg00160462
cg00160777
cg00160853
cg00161367
cg00161450
cg00161515
cg00162191
cg00162943
cg00162952
cg00163668
cg00164217
cg00165067
cg00166770
cg00167275
cg00167783
cg00170799
cg00171192
cg00171214
cg00171578
cg00171634
cg00173170
cg00173768
cg00174201
cg00174967
cg00175423
cg00176896
cg00177611
cg00177631
cg00178224
cg00178785
cg00181676
cg00183340
cg00183546
cg00185189
cg00185829
cg00185909
cg00187768
cg00191858
cg00192750
cg00194109
cg00194341
cg00198436
cg00198680
cg00198759
cg00198994
cg00199759
cg00201534
cg00204049
cg00204355
cg00205198
cg00205340
cg00205436
cg00206271
cg00209563
cg00209831
cg00210839
cg00210991
cg00211623
cg00211855
cg00212264
cg00213044
cg00214873
cg00215922
cg00218215
cg00218628
cg00218707
cg00219774
cg00221830
cg00223899
cg00223952
cg00224234
cg00224417
cg00226085
cg00226956
cg00226961
cg00226964
cg00228355
cg00229755
cg00231099
cg00231300
cg00232675
cg00232805
cg00234467
cg00234855
cg00237026
cg00238038
cg00238958
cg00241427
cg00241482
cg00243321
cg00244034
cg00244299
cg00244920
cg00245492
cg00246693
cg00247803
cg00247892
cg00248449
cg00252057
cg00252230
cg00252529
cg00252533
cg00252696
cg00253854
cg00254524
cg00258136
cg00259043
cg00259871
cg00260028
cg00261099
cg00263314
cg00263856
cg00264298
cg00264634
cg00266579
cg00267512
cg00271807
cg00273544
cg00275090
cg00276214
cg00277098
cg00278107
cg00279557
cg00280814
cg00282267
cg00282370
cg00283030
cg00283771
cg00286160
cg00287717
cg00288652
cg00290627
cg00292851
cg00293678
cg00294152
cg00294558
cg00294814
cg00294848
cg00294852
cg00295060
cg00297334
cg00298639
cg00301256
cg00304959
cg00305320
cg00305639
cg00305878
cg00307501
cg00308434
cg00308458
cg00308697
cg00311921
cg00311963
cg00313185
cg00314015
cg00314178
cg00314276
cg00314627
cg00314966
cg00316015
cg00316520
cg00318111
cg00318897
cg00320345
cg00320845
cg00323962
cg00324257
cg00324394
cg00325910
cg00326208
cg00329180
cg00329656
cg00330318
cg00330490
cg00330857
cg00332021
cg00333364
cg00334293
cg00335297
cg00336555
cg00337070
cg00337553
cg00338377
cg00338758
cg00339739
cg00339778
cg00340584
cg00340744
cg00341415
cg00342613
cg00343349
cg00344709
cg00345366
cg00345656
cg00345916
cg00346180
cg00346320
cg00346673
cg00348692
cg00349495
cg00349700
cg00350362
cg00350607
cg00350642
cg00351054
cg00351097
cg00351202
cg00351283
cg00353337
cg00353643
cg00353916
cg00354124
cg00356769
cg00356888
cg00357543
cg00358442
cg00358570
cg00359110
cg00359421
cg00360757
cg00362401
cg00363815
cg00364644
cg00365004
cg00366531
cg00366594
cg00367497
cg00367649
cg00368844
cg00370296
cg00370815
cg00371570
cg00371950
cg00374016
cg00375999
cg00378007
cg00378142
cg00379272
cg00379337
cg00380428
cg00380846
cg00381054
cg00381604
cg00383190
cg00388637
cg00388732
cg00388905
cg00389785
cg00390191
cg00391025
cg00391352
cg00391884
cg00394725
cg00395140
cg00396991
cg00397059
cg00397113
cg00397545
cg00398265
cg00399107
cg00399683
cg00400085
cg00400654
cg00400827
cg00401234
cg00401678
cg00401773
cg00401844
cg00402069
cg00402551
cg00402737
cg00403874
cg00405494
cg00405596
cg00405769
cg00406621
cg00406844
cg00407452
cg00408021
cg00409201
cg00410323
cg00412067
cg00413370
cg00413849
cg00413870
cg00414689
cg00414890
cg00415702
cg00415822
cg00417710
cg00417719
cg00417819
cg00418479
cg00419314
cg00419509
cg00419822
cg00420847
cg00422995
cg00423014
cg00423291
cg00423700
cg00424740
cg00427669
cg00428214
cg00428487
cg00429618
cg00431924
cg00434295
cg00437102
cg00437173
cg00437192
cg00440263
cg00440702
cg00441703
cg00441754
cg00442458
cg00444151
cg00446413
cg00447068
cg00447557
cg00448143
cg00448235
cg00448891
cg00450960
cg00451807
cg00454650
cg00454696
cg00454993
cg00455018
cg00455164
cg00455514
cg00455883
cg00455892
cg00456637
cg00457495
cg00457596
cg00458156
cg00459243
cg00459447
cg00459550
cg00459845
cg00460690
cg00460763
cg00461506
cg00462104
cg00462488
cg00463949
cg00467160
cg00468410
cg00469630
cg00470565
cg00470882
cg00470972
cg00471110
cg00471810
cg00472454
cg00472640
cg00473025
cg00473179
cg00473702
cg00474039
cg00475112
cg00475182
cg00476432
cg00476896
cg00477538
cg00477557
cg00477817
cg00479718
cg00479885
cg00480643
cg00481415
cg00483718
cg00485391
cg00487226
cg00487526
cg00488283
cg00489902
cg00490097
cg00490606
cg00492092
cg00492784
cg00492794
cg00493300
cg00495570
cg00496389
cg00496791
cg00496805
cg00498419
cg00498438
cg00499509
cg00500229
cg00501886
cg00502035
cg00502041
cg00504088
cg00504248
cg00504896
cg00506056
cg00506859
cg00508604
cg00509108
cg00512425
cg00512622
cg00512709
cg00513220
cg00514202
cg00514284
cg00514514
cg00514746
cg00514971
cg00517407
cg00517535
cg00518152
cg00518770
cg00520188
cg00522288
cg00522328
cg00523240
cg00523901
cg00524577
cg00524978
cg00525044
cg00525833
cg00526576
cg00528040
cg00531054
cg00531965
cg00532477
cg00532659
cg00532667
cg00533934
cg00533990
cg00534858
cg00535994
cg00537607
cg00538495
cg00539325
cg00541002
cg00541156
cg00541500
cg00542384
cg00543456
cg00544070
cg00546078
cg00547312
cg00547318
cg00547444
cg00547839
cg00550040
cg00551244
cg00551387
cg00551589
cg00551654
cg00552973
cg00554192
cg00554640
cg00555036
cg00555695
cg00556570
cg00556614
cg00558297
cg00561736
cg00562898
cg00563768
cg00564862
cg00566515
cg00570207
cg00572146
cg00572487
cg00572756
cg00573140
cg00573410
cg00573963
cg00574114
cg00574513
cg00574919
cg00575135
cg00576139
cg00578775
cg00579921
cg00580354
cg00583618
cg00584456
cg00584549
cg00586014
cg00586248
cg00587180
cg00587228
cg00587465
cg00588853
cg00589791
cg00591225
cg00591228
cg00592460
cg00592870
cg00592944
cg00593414
cg00593446
cg00594016
cg00594488
cg00595610
cg00596207
cg00597112
cg00597602
cg00598125
cg00599377
cg00599809
cg00600362
cg00601819
cg00603487
cg00604188
cg00604382
cg00604771
cg00605545
cg00605988
cg00606739
cg00609291
cg00609645
cg00610583
cg00611372
cg00611901
cg00612714
cg00613562
cg00614280
cg00614314
cg00615794
cg00617867
cg00618596
cg00619292
cg00619915
cg00620304
cg00620824
cg00620857
cg00621559
cg00621666
cg00622133
cg00624440
cg00624879
cg00625161
cg00625450
cg00626068
cg00629088
cg00629514
cg00629928
cg00631203
cg00631287
cg00634606
cg00634984
cg00636172
cg00636416
cg00637047
cg00637795
cg00639579
cg00640147
cg00640609
cg00640775
cg00641177
cg00642330
cg00644797
cg00644922
cg00645010
cg00645731
cg00646019
cg00646244
cg00647004
cg00648005
cg00648125
cg00649199
cg00649216
cg00651446
cg00652158
cg00653565
cg00654159
cg00655656
cg00656264
cg00656826
cg00656931
cg00657202
cg00661438
cg00662258
cg00664021
cg00664666
cg00664920
cg00665029
cg00665343
cg00665832
cg00666623
cg00666640
cg00666641
cg00667110
cg00667898
cg00668426
cg00668927
cg00669212
cg00669746
cg00673008
cg00673081
cg00673109
cg00676394
cg00677180
cg00677195
cg00677708
cg00677901
cg00678322
cg00680808
cg00681566
cg00686169
cg00687812
cg00688323
cg00688460
cg00688734
cg00688850
cg00689214
cg00689360
cg00690710
cg00690903
cg00691830
cg00692100
cg00692484
cg00693837
cg00695633
cg00697413
cg00698646
cg00698982
cg00699238
cg00699831
cg00700466
cg00702369
cg00702489
cg00702835
cg00702837
cg00702877
cg00703849
cg00704176
cg00705156
cg00705255
cg00706683
cg00710209
cg00710269
cg00710456
cg00711386
cg00711542
cg00712711
cg00713055
cg00713204
cg00713813
cg00715913
cg00716025
cg00717180
cg00718539
cg00718581
cg00720119
cg00721080
cg00721703
cg00721947
cg00723379
cg00725145
cg00725426
cg00725654
cg00725722
cg00727386
cg00727556
cg00727940
cg00728300
cg00730100
cg00731201
cg00731874
cg00732098
cg00732232
cg00733315
cg00733705
cg00734311
cg00734979
cg00735023
cg00736530
cg00736819
cg00737250
cg00738113
cg00738299
cg00738849
cg00738945
cg00741351
cg00742898
cg00744187
cg00744351
cg00744920
cg00745184
cg00745463
cg00745606
cg00747739
cg00748958
cg00750806
cg00751857
cg00752047
cg00752077
cg00753692
cg00755130
cg00755505
cg00755729
cg00756362
cg00756448
cg00756450
cg00756860
cg00758816
cg00760290
cg00760490
cg00760536
cg00760812
cg00762450
cg00763136
cg00763244
cg00764514
cg00766985
cg00767637
cg00767679
cg00768815
cg00769240
cg00769810
cg00769882
cg00770134
cg00771483
cg00772775
cg00772962
cg00773093
cg00774458
cg00774769
cg00775388
cg00775777
cg00775781
cg00776237
cg00776252
cg00779304
cg00784791
cg00786256
cg00786390
cg00786635
cg00788028
cg00788688
cg00789394
cg00789423
cg00789540
cg00790649
cg00791422
cg00793285
cg00793992
cg00794178
cg00794209
cg00795247
cg00795885
cg00799387
cg00800759
cg00800997
cg00801577
cg00802168
cg00803004
cg00803478
cg00803910
cg00804237
cg00804338
cg00804745
cg00805496
cg00805874
cg00806126
cg00806959
cg00807342
cg00807495
cg00808053
cg00808352
cg00809453
cg00812839
cg00813765
cg00814476
cg00816224
cg00817749
cg00818198
cg00819949
cg00821510
cg00822353
cg00822571
cg00824547
cg00824714
cg00825031
cg00825131
cg00825503
cg00825705
cg00826626
cg00827196
cg00827596
cg00828059
cg00828468
cg00829645
cg00831633
cg00831698
cg00831770
cg00832199
cg00832547
cg00833344
cg00833479
cg00833552
cg00833822
cg00834234
cg00834590
cg00835232
cg00835389
cg00835526
cg00835832
cg00836097
cg00837548
cg00841141
cg00841768
cg00842794
cg00842874
cg00844277
cg00844600
cg00845901
cg00846218
cg00846300
cg00847250
cg00847301
cg00847544
cg00847826
cg00849862
cg00850683
cg00850868
cg00852317
cg00853237
cg00853242
cg00853671
cg00854043
cg00854560
cg00855014
cg00855461
cg00856850
cg00857419
cg00858196
cg00858760
cg00860380
cg00861214
cg00862041
cg00862117
cg00862675
cg00863099
cg00863654
cg00863986
cg00864400
cg00864563
cg00865118
cg00865653
cg00867694
cg00869530
cg00869962
cg00871578
cg00872900
cg00873974
cg00875852
cg00876142
cg00876196
cg00880918
cg00882175
cg00883210
cg00884068
cg00884081
cg00884170
cg00884445
cg00885005
cg00886432
cg00887602
cg00889287
cg00889778
cg00890874
cg00892060
cg00893045
cg00894142
cg00895354
cg00896220
cg00897863
cg00898157
cg00902636
cg00902674
cg00903245
cg00903375
cg00903950
cg00905420
cg00906169
cg00906794
cg00906838
cg00907473
cg00908381
cg00910103
cg00910676
cg00910715
cg00910893
cg00911351
cg00913521
cg00913945
cg00914354
cg00914659
cg00916680
cg00916831
cg00917101
cg00917362
cg00917603
cg00918005
cg00919576
cg00920691
cg00920789
cg00920799
cg00920990
cg00923458
cg00923803
cg00924144
cg00927939
cg00928002
cg00930306
cg00931375
cg00931491
cg00932413
cg00936904
cg00939495
cg00941203
cg00941419
cg00941588
cg00941912
cg00942997
cg00943060
cg00943360
cg00945107
cg00946921
cg00947801
cg00948906
cg00949249
cg00949554
cg00952292
cg00953233
cg00954931
cg00955035
cg00955780
cg00956244
cg00957686
cg00958273
cg00959334
cg00960209
cg00960580
cg00960790
cg00961139
cg00961446
cg00961450
cg00962466
cg00962799
cg00963079
cg00963850
cg00963942
cg00964321
cg00964484
cg00965971
cg00965991
cg00966920
cg00966930
cg00969731
cg00969815
cg00970279
cg00970558
cg00970737
cg00970926
cg00974107
cg00974523
cg00975163
cg00975375
cg00975587
cg00975746
cg00977301
cg00977827
cg00978912
cg00978946
cg00979288
cg00980674
cg00981552
cg00982214
cg00982683
cg00982805
cg00982936
cg00984715
cg00984967
cg00986824
cg00991447
cg00991496
cg00991546
cg00991958
cg00992264
cg00992521
cg00992711
cg00993952
cg00994389
cg00994491
cg00994644
cg00994941
cg00995085
cg00995689
cg00995804
cg00997174
cg00997234
cg00997262
cg00997801
cg00997875
cg00999638
cg00999858
cg01000036
cg01000657
cg01002288
cg01003176
cg01003813
cg01005425
cg01005630
cg01006124
cg01007147
cg01007262
cg01007350
cg01008097
cg01008310
cg01008361
cg01009486
cg01010221
cg01010988
cg01011482
cg01011707
cg01011943
cg01012559
cg01013595
cg01013685
cg01014087
cg01015359
cg01016850
cg01017235
cg01017464
cg01018117
cg01018606
cg01018782
cg01019344
cg01023169
cg01023403
cg01023693
cg01024175
cg01024783
cg01026613
cg01028844
cg01029331
cg01029934
cg01030201
cg01031907
cg01033822
cg01034363
cg01035072
cg01035170
cg01035190
cg01035563
cg01035640
cg01035826
cg01036828
cg01038172
cg01038940
cg01041681
cg01042278
cg01042640
cg01042877
cg01043849
cg01046377
cg01046833
cg01046961
cg01047040
cg01049316
cg01049933
cg01050005
cg01050740
cg01050935
cg01052200
cg01052294
cg01052572
cg01052838
cg01052864
cg01053349
cg01055129
cg01058711
cg01059331
cg01060089
cg01060387
cg01061164
cg01061626
cg01063088
cg01065156
cg01065748
cg01067139
cg01068023
cg01069210
cg01070223
cg01070250
cg01070781
cg01071112
cg01072529
cg01074622
cg01076254
cg01076454
cg01077024
cg01077616
cg01077623
cg01079019
cg01079307
cg01079950
cg01080483
cg01082910
cg01083469
cg01084918
cg01085129
cg01085765
cg01085974
cg01087991
cg01088239
cg01088455
cg01088726
cg01088863
cg01088952
cg01089751
cg01092531
cg01093800
cg01094121
cg01094213
cg01097011
cg01097196
cg01097725
cg01098234
cg01098431
cg01099299
cg01099902
cg01101177
cg01104119
cg01105140
cg01105557
cg01105802
cg01109633
cg01110103
cg01113832
cg01114156
cg01115099
cg01116134
cg01119453
cg01120527
cg01121060
cg01121978
cg01122057
cg01122415
cg01124810
cg01125329
cg01125563
cg01128295
cg01129155
cg01130322
cg01130658
cg01131625
cg01131917
cg01132160
cg01133413
cg01133726
cg01134260
cg01134358
cg01135538
cg01135961
cg01136471
cg01136922
cg01137421
cg01137672
cg01137907
cg01139541
cg01142328
cg01144275
cg01145284
cg01145572
cg01145928
cg01145948
cg01146205
cg01146870
cg01147487
cg01148014
cg01149132
cg01151642
cg01152168
cg01153186
cg01154525
cg01154658
cg01154903
cg01154985
cg01155497
cg01156081
cg01156948
cg01157559
cg01157952
cg01158257
cg01158679
cg01158934
cg01160125
cg01161629
cg01161842
cg01162425
cg01162549
cg01162610
cg01164972
cg01165203
cg01165426
cg01165442
cg01165560
cg01165752
cg01166159
cg01166299
cg01166759
cg01167408
cg01167628
cg01169521
cg01170069
cg01170114
cg01171339
cg01171368
cg01172785
cg01174269
cg01174327
cg01174428
cg01174674
cg01175497
cg01175736
cg01176782
cg01177846
cg01178659
cg01179769
cg01180268
cg01181233
cg01181863
cg01183965
cg01185087
cg01185138
cg01185825
cg01188284
cg01189984
cg01191832
cg01193526
cg01193822
cg01194336
cg01196268
cg01196996
cg01198208
cg01198359
cg01199443
cg01199647
cg01200051
cg01200086
cg01200482
cg01200893
cg01201054
cg01201744
cg01203563
cg01204985
cg01205338
cg01206398
cg01206697
cg01206872
cg01207678
cg01208557
cg01212215
cg01213331
cg01213342
cg01214224
cg01215695
cg01216679
cg01217475
cg01217720
cg01218414
cg01219451
cg01221711
cg01221716
cg01222594
cg01224510
cg01224922
cg01227445
cg01227815
cg01228134
cg01228510
cg01230067
cg01230154
cg01230491
cg01230784
cg01230988
cg01231757
cg01232206
cg01235479
cg01237333
cg01238264
cg01239389
cg01240161
cg01242426
cg01242451
cg01243789
cg01244128
cg01244571
cg01245656
cg01245776
cg01246390
cg01249072
cg01249316
cg01249653
cg01251118
cg01251255
cg01251290
cg01251444
cg01251854
cg01256320
cg01256999
cg01257667
cg01260085
cg01260170
cg01260435
cg01260688
cg01260810
cg01263165
cg01263999
cg01266264
cg01269044
cg01270221
cg01270228
cg01271049
cg01271835
cg01272937
cg01273344
cg01273613
cg01276201
cg01276327
cg01277177
cg01278720
cg01279662
cg01282078
cg01282508
cg01282959
cg01283202
cg01283712
cg01285717
cg01285756
cg01286555
cg01287904
cg01288748
cg01288993
cg01289561
cg01290869
cg01291201
cg01291875
cg01296755
cg01296971
cg01297500
cg01298284
cg01299388
cg01299854
cg01299945
cg01300682
cg01301323
cg01301560
cg01302101
cg01302331
cg01305174
cg01305849
cg01306410
cg01306806
cg01307555
cg01308549
cg01310750
cg01310884
cg01311341
cg01313422
cg01313965
cg01314810
cg01315112
cg01316535
cg01319583
cg01319959
cg01320648
cg01321873
cg01322400
cg01323517
cg01323766
cg01324264
cg01324349
cg01324437
cg01325116
cg01325188
cg01327202
cg01327333
cg01328949
cg01329179
cg01329495
cg01329509
cg01330679
cg01331064
cg01331780
cg01333028
cg01333884
cg01334783
cg01335566
cg01337795
cg01338347
cg01338834
cg01339008
cg01339484
cg01340964
cg01341969
cg01342858
cg01342968
cg01344056
cg01344787
cg01345365
cg01348424
cg01348442
cg01351278
cg01351295
cg01356611
cg01356981
cg01357003
cg01357334
cg01358029
cg01358406
cg01358966
cg01359534
cg01360457
cg01360773
cg01362776
cg01363569
cg01364483
cg01364674
cg01365049
cg01367498
cg01367719
cg01368157
cg01368488
cg01369511
cg01370111
cg01370599
cg01372083
cg01372533
cg01373319
cg01373687
cg01375522
cg01375801
cg01375871
cg01377503
cg01378151
cg01378677
cg01378826
cg01379290
cg01379680
cg01380594
cg01383581
cg01383934
cg01385253
cg01385850
cg01385862
cg01386282
cg01386294
cg01389383
cg01389942
cg01390728
cg01391280
cg01391297
cg01393115
cg01395041
cg01395667
cg01396102
cg01396275
cg01396832
cg01396998
cg01397001
cg01400830
cg01401337
cg01401762
cg01402781
cg01402948
cg01403309
cg01403906
cg01405367
cg01405404
cg01406061
cg01406075
cg01406317
cg01406647
cg01406836
cg01406864
cg01407345
cg01408260
cg01408682
cg01408860
cg01408871
cg01409554
cg01409995
cg01410479
cg01412379
cg01412856
cg01413005
cg01413240
cg01413368
cg01413671
cg01415456
cg01416563
cg01418896
cg01421726
cg01425604
cg01425807
cg01426208
cg01428568
cg01429032
cg01429471
cg01430103
cg01430372
cg01431318
cg01432878
cg01433225
cg01435137
cg01435401
cg01435641
cg01435678
cg01436128
cg01436634
cg01436914
cg01437450
cg01438291
cg01439199
cg01439601
cg01440665
cg01442696
cg01442959
cg01443020
cg01443166
cg01443718
cg01444579
cg01444712
cg01446093
cg01446100
cg01447429
cg01447674
cg01449444
cg01450965
cg01454237
cg01454395
cg01454487
cg01455366
cg01458356
cg01458605
cg01458865
cg01460095
cg01460557
cg01460814
cg01461654
cg01463832
cg01466020
cg01471092
cg01471317
cg01472503
cg01473472
cg01473840
cg01474140
cg01474260
cg01474741
cg01475346
cg01475387
cg01477797
cg01481902
cg01482313
cg01482912
cg01483505
cg01484172
cg01484569
cg01486145
cg01486253
cg01486814
cg01486987
cg01488659
cg01488674
cg01490040
cg01490325
cg01490535
cg01490578
cg01490870
cg01491466
cg01492146
cg01493567
cg01495670
cg01496199
cg01496220
cg01496970
cg01497699
cg01498468
cg01500733
cg01501491
cg01501540
cg01502484
cg01503378
cg01503773
cg01504784
cg01505312
cg01505987
cg01506298
cg01506522
cg01507577
cg01508600
cg01509427
cg01511151
cg01511809
cg01514341
cg01515015
cg01515114
cg01516809
cg01516933
cg01517490
cg01517690
cg01517906
cg01518755
cg01518906
cg01519223
cg01519365
cg01519733
cg01521036
cg01521143
cg01521567
cg01522278
cg01522525
cg01523029
cg01523316
cg01525560
cg01526355
cg01526771
cg01528830
cg01529454
cg01531320
cg01531551
cg01531806
cg01532713
cg01533397
cg01533849
cg01534273
cg01534758
cg01534765
cg01536330
cg01536436
cg01538971
cg01540760
cg01540869
cg01541565
cg01541773
cg01542190
cg01544213
cg01544812
cg01544851
cg01545952
cg01546046
cg01546595
cg01547622
cg01549226
cg01551879
cg01552707
cg01552777
cg01553112
cg01553616
cg01555105
cg01555263
cg01557296
cg01558721
cg01559776
cg01560140
cg01561108
cg01561861
cg01562825
cg01563601
cg01563774
cg01565380
cg01566692
cg01567591
cg01569224
cg01569306
cg01570182
cg01570445
cg01570504
cg01570662
cg01570817
cg01571548
cg01571722
cg01573470
cg01573622
cg01573921
cg01575164
cg01576350
cg01577514
cg01577700
cg01577992
cg01579093
cg01579172
cg01579370
cg01579629
cg01580475
cg01583657
cg01583878
cg01584464
cg01585069
cg01585094
cg01585297
cg01585723
cg01586011
cg01586208
cg01586506
cg01586779
cg01589157
cg01590541
cg01591240
cg01592257
cg01592369
cg01593421
cg01593808
cg01594675
cg01597784
cg01598742
cg01598983
cg01599167
cg01599189
cg01600189
cg01600661
cg01602339
cg01603569
cg01603620
cg01603921
cg01606628
cg01607468
cg01608382
cg01608878
cg01609081
cg01611273
cg01612532
cg01614387
cg01621422
cg01622930
cg01623085
cg01623282
cg01623657
cg01624238
cg01624569
cg01624645
cg01626125
cg01630130
cg01630829
cg01630940
cg01632517
cg01633517
cg01633848
cg01634102
cg01634289
cg01634664
cg01635128
cg01636541
cg01636576
cg01637519
cg01638082
cg01638235
cg01638829
cg01641152
cg01641177
cg01641468
cg01642415
cg01645401
cg01645955
cg01648779
cg01648784
cg01649661
cg01650371
cg01650965
cg01651290
cg01651688
cg01651927
cg01653494
cg01653868
cg01655158
cg01658444
cg01658502
cg01658563
cg01659202
cg01659483
cg01660676
cg01665013
cg01665970
cg01666573
cg01668740
cg01668907
cg01670029
cg01671587
cg01673418
cg01673454
cg01673783
cg01675238
[truncated: 27,233 more rows]

## Sheet: 450K probes not in EPIC
cg00050873
cg03443143
cg04840163
cg04964672
cg05213048
cg05890011
cg08921682
cg09856092
cg10698069
cg14466580
cg18077436
cg25518695
cg26058907
cg00026186
cg00140085
cg00427681
cg00666173
cg00668426
cg00685925
cg00739467
cg00824273
cg00907920
cg00968771
cg00996177
cg01055931
cg01120006
cg01120894
cg01215761
cg01364818
cg01370077
cg01397290
cg01411845
cg01757402
cg01761453
cg01814235
cg01850541
cg01915804
cg01992935
cg02004156
cg02062238
cg02064569
cg02151779
cg02223323
cg02276461
cg02337670
cg02393514
cg02533866
cg02540826
cg02714202
cg02772106
cg02817946
cg02909397
cg02929371
cg02936290
cg02971392
cg02997061
cg03055372
cg03140487
cg03323437
cg03363535
cg03485809
cg03553781
cg03601619
cg03675615
cg03717198
cg03723195
cg03723938
cg03730082
cg03806192
cg03892808
cg03927302
cg03989304
cg04014504
cg04027312
cg04055739
cg04065832
cg04289416
cg04290452
cg04298609
cg04481865
cg04483741
cg04552106
cg04626171
cg04650971
cg04752574
cg04779297
cg04855291
cg04927657
cg04929599
cg05031352
cg05032098
cg05044339
cg05059648
cg05087624
cg05100261
cg05113908
cg05114100
cg05181702
cg05200254
cg05237970
cg05356800
cg05378963
cg05411980
cg05438092
cg05476089
cg05704524
cg05922253
cg05946161
cg06016676
cg06039729
cg06148972
cg06170110
cg06282443
cg06309256
cg06443888
cg06510592
cg06535161
cg06540859
cg06705078
cg06721573
cg06938654
cg06943437
cg06943593
cg07012573
cg07136872
cg07156563
cg07160107
cg07261646
cg07312966
cg07416427
cg07419801
cg07464598
cg07647518
cg07653640
cg07660411
cg07674075
cg07880562
cg07912810
cg07951153
cg07973464
cg08100618
cg08202860
cg08261988
cg08637771
cg08703114
cg08777147
cg08818224
cg08881528
cg08950703
cg08964402
cg08966380
cg09016243
cg09061583
cg09068301
cg09121987
cg09158774
cg09307104
cg09357232
cg09368074
cg09434493
cg09514431
cg09597400
cg09659817
cg09666541
cg09725213
cg09743287
cg09768249
cg09793609
cg09796544
cg09813276
cg09817171
cg09953988
cg09996779
cg10066681
cg10172210
cg10207070
cg10261457
cg10500026
cg10645578
cg10701490
cg10734526
cg10912974
cg10991514
cg11193681
cg11238952
cg11281673
cg11344644
cg11426662
cg11704790
cg11858468
cg11923207
cg11923788
cg12061099
cg12075609
cg12130015
cg12175122
cg12176022
cg12239365
cg12447182
cg12521910
cg12598428
cg12747864
cg12914043
cg13014545
cg13178935
cg13182820
cg13190540
cg13192819
cg13225368
cg13234839
cg13277716
cg13304035
cg13326999
cg13430745
cg13539181
cg13581022
cg13646106
cg13664654
cg13766601
cg13771263
cg13909432
cg13919860
cg13943560
cg13977434
cg14191036
cg14191108
cg14315663
cg14340500
cg14350469
cg14519153
cg14688179
cg14772107
cg15255584
cg15259400
cg15452747
cg15565409
cg15622077
cg15685776
cg15731001
cg15765801
cg15806723
cg15813836
cg15870809
cg15883201
cg15906134
cg16104517
cg16257494
cg16270385
cg16488754
cg16611264
cg16632275
cg16723800
cg16746539
cg16867483
cg16870351
cg16954455
cg16955726
cg16962802
cg17041378
cg17077516
cg17296858
cg17326835
cg17394901
cg17466318
cg17553592
cg17588626
cg17720011
cg17800714
cg17878899
cg18015035
cg18147067
cg18232738
cg18266647
cg18383984
cg18388301
cg18397310
cg18426869
cg18461482
cg18476631
cg18540638
cg18610025
cg18702893
cg18771512
cg18779595
cg18816329
cg18935349
cg18998000
cg19005062
cg19060387
cg19063141
cg19175479
cg19265708
cg19267533
cg19355911
cg19471462
cg19638040
cg19736094
cg19736647
cg19840285
cg19903753
cg19918759
cg19937618
cg19964192
cg20000541
cg20113724
cg20133129
cg20134820
cg20373036
cg20420363
cg20421037
cg20493887
cg20509119
cg20549224
cg20858239
cg20887366
cg21040109
cg21161328
cg21304892
cg21308826
cg21327581
cg21502819
cg21545785
cg21608567
cg21773962
cg21808055
cg21888438
cg21918559
cg22037115
cg22050539
cg22170936
cg22226984
cg22366395
cg22412459
cg22558562
cg22825635
cg22903061
cg22918218
cg22970017
cg23143524
cg23221544
cg23322383
cg23522780
cg23524524
cg23722334
cg23724412
cg23772042
cg23837911
cg23857909
cg23873430
cg23876603
cg23893389
cg23905908
cg23914849
cg23941728
cg23948993
cg23949599
cg23955842
cg23989768
cg23993836
cg24114390
cg24352317
cg24383344
cg24461939
cg24462702
cg24505863
cg24690818
cg24714634
cg24740922
cg24741392
cg24814801
cg24816350
cg24880787
cg24980440
cg25073957
cg25075572
cg25080215
cg25125864
cg25132467
cg25202270
cg25560327
cg25645559
cg25821416
cg25832410
cg25837617
cg25905965
cg25947525
cg25950377
cg26001150
cg26027233
cg26133460
cg26179626
cg26224242
cg26333397
cg26601187
cg26680189
cg26703319
cg26791257
cg26799772
cg26968501
cg27268405
cg27471304
cg27474516
cg27581839
cg00001349
cg00016996
cg00023492
cg00037072
cg00042657
cg00053086
cg00060606
cg00065905
cg00082497
cg00114029
cg00149537
cg00149805
cg00150520
cg00151709
cg00152515
cg00155063
cg00163784
cg00170536
cg00176672
cg00228891
cg00253185
cg00254532
cg00304520
cg00305874
cg00306607
cg00311307
cg00321867
cg00341060
cg00344178
cg00346208
cg00359395
cg00371368
cg00381604
cg00382944
cg00396230
cg00404177
cg00427454
cg00449821
cg00500892
cg00530939
cg00531054
cg00549463
cg00566331
cg00568507
cg00644814
cg00662489
cg00702693
cg00717482
cg00719685
cg00755546
cg00757789
cg00758584
cg00767642
cg00789423
cg00796231
cg00804803
cg00822030
cg00829645
cg00855021
cg00903998
cg00905419
cg00916255
cg00918422
cg00931619
cg00945293
cg00953777
cg00973653
cg00980178
cg00988396
cg00999163
cg01006648
cg01010870
cg01013685
cg01014826
cg01016553
cg01017344
cg01046951
cg01047268
cg01074347
cg01179140
cg01364968
cg01430082
cg01446477
cg01514357
cg01520563
cg01522553
cg01535698
cg01551879
cg01554529
cg01568347
cg01633841
cg01713438
cg01719780
cg01720475
cg01727764
cg01728493
cg01738944
cg01796143
cg01802898
cg01804284
cg01812047
cg01826337
cg01832569
cg01916743
cg01959730
cg01965874
cg01979157
cg01980454
cg02050973
cg02072376
cg02084808
cg02088626
cg02097443
cg02236668
cg02276269
cg02295023
cg02341811
cg02342906
cg02361803
cg02367736
cg02367828
cg02448276
cg02480931
cg02572448
cg02574421
cg02574509
cg02575697
cg02576915
cg02583234
cg02586249
cg02623028
cg02625929
cg02630349
cg02634762
cg02638691
cg02666008
cg02669727
cg02698600
cg02700833
cg02711476
cg02725935
cg02748427
cg02771684
cg02834765
cg02835494
cg02836531
cg02858843
cg02858985
cg02892286
cg02892595
cg02896835
cg02898122
cg02900441
cg02984142
cg03001415
cg03003746
cg03046819
cg03047965
cg03080561
cg03139693
cg03140827
cg03150322
cg03224364
cg03228824
cg03229033
cg03257575
cg03260139
cg03262077
cg03271651
cg03312332
cg03313659
cg03315469
cg03332597
cg03339987
cg03342130
cg03347207
cg03389907
cg03392673
cg03392900
cg03397716
cg03400374
cg03437914
cg03512927
cg03534305
cg03535361
cg03536861
cg03538326
cg03547631
cg03565782
cg03596016
cg03607680
cg03611060
cg03646474
cg03728499
cg03886520
cg03901660
cg03916277
cg03936071
cg03940848
cg03950120
cg03952248
cg03961283
cg03969902
cg03971454
cg03971555
cg03986665
cg03987246
cg04025049
cg04028570
cg04028874
cg04077662
cg04093381
cg04096723
cg04097639
cg04100492
cg04104526
cg04105712
cg04117764
cg04117972
cg04123260
cg04125625
cg04134748
cg04142312
cg04143011
cg04143372
cg04155687
cg04161603
cg04185861
cg04204188
cg04206025
cg04215850
cg04226401
cg04248396
cg04259904
cg04260293
cg04275664
cg04278597
cg04286729
cg04298819
cg04307831
cg04342538
cg04347006
cg04347356
cg04352959
cg04353385
cg04362907
cg04364463
cg04366039
cg04392971
cg04405414
cg04483711
cg04484947
cg04501840
cg04562138
cg04563775
cg04701473
cg04701869
cg04703241
cg04705659
cg04705907
cg04725166
cg04862289
cg04867733
cg04867934
cg04881103
cg04886703
cg04900080
cg04902921
cg04927502
cg04944300
cg04975205
cg04976324
cg04986555
cg04998419
cg05005301
cg05043048
cg05047401
cg05048680
cg05132283
cg05134232
cg05134831
cg05139434
cg05140069
cg05152815
cg05162202
cg05162802
cg05262634
cg05265975
cg05303132
cg05334053
cg05343184
cg05343316
cg05364747
cg05400883
cg05445839
cg05625889
cg05630111
cg05640069
cg05659773
cg05694164
cg05695604
cg05695937
cg05699035
cg05719911
cg05739287
cg05752786
cg05776004
cg05777716
cg05777962
cg05781641
cg05788417
cg05790015
cg05792124
cg05798608
cg05802073
cg05807672
cg05813677
cg05818129
cg05818185
cg05820107
cg05822416
cg05887495
cg05923595
cg05930400
cg05969530
cg06079347
cg06087298
cg06100445
cg06118571
cg06123187
cg06124224
cg06156093
cg06156296
cg06160880
cg06181541
cg06183831
cg06189708
cg06194536
cg06211525
cg06211893
cg06347212
cg06353127
cg06353611
cg06354916
cg06372391
cg06394897
cg06419659
cg06512579
cg06525051
cg06535675
cg06536750
cg06537625
cg06622737
cg06637001
cg06739855
cg06750832
cg06756069
cg06760068
cg06760507
cg06764092
cg06776173
cg06786599
cg06794253
cg06812225
cg06830665
cg06837449
cg06859614
cg06875189
cg06909773
cg06915918
cg06940705
cg06953252
cg06960784
cg06960940
cg06978943
cg06980853
cg06984883
cg06987672
cg06988368
cg06995880
cg07008784
cg07034850
cg07103618
cg07107171
cg07115976
cg07121199
cg07134230
cg07135388
cg07143532
cg07167781
cg07168274
cg07180458
cg07183372
cg07187808
cg07187863
cg07190630
cg07191003
cg07195126
cg07196835
cg07202210
cg07209765
cg07230107
cg07242540
cg07311565
cg07366503
cg07374414
cg07376547
cg07499643
cg07536847
cg07558682
cg07559303
cg07566080
cg07573461
cg07576517
cg07591519
cg07592090
cg07700062
cg07705912
cg07718444
cg07721244
cg07789132
cg07790615
cg07792636
cg07797073
cg07799314
cg07804481
cg07806674
cg07810204
cg07817097
cg07817967
cg07818431
cg07832834
cg07836592
cg07901479
cg07902673
cg07906078
cg07906262
cg07945002
cg07952011
cg07961027
cg07966265
cg07975834
cg08007925
cg08121961
cg08132177
cg08132288
cg08141956
cg08156349
cg08158408
cg08162335
cg08164852
cg08166513
cg08229358
cg08229522
cg08236358
cg08252934
cg08253264
cg08258582
cg08261858
cg08273935
cg08465307
cg08470244
cg08473456
cg08484080
cg08531644
cg08599553
cg08640824
cg08650426
cg08655686
cg08657206
cg08661290
cg08702399
cg08708209
cg08732611
cg08732750
cg08843283
cg08847316
cg08851727
cg08855395
cg08881871
cg08882038
cg08882503
cg08882650
cg08890418
cg08906442
cg08914730
cg08915090
cg08917060
cg08944080
cg09012784
cg09014775
cg09025215
cg09025725
cg09028651
cg09030113
cg09034736
cg09059070
cg09060908
cg09061759
cg09065617
cg09072381
cg09106948
cg09129563
cg09133422
cg09163958
cg09180894
cg09231555
cg09250199
cg09252202
cg09260072
cg09270044
cg09270685
cg09315172
cg09333952
cg09352844
cg09354439
cg09354487
cg09356083
cg09357580
cg09361966
cg09362969
cg09409356
cg09411356
cg09511914
cg09513672
cg09517251
cg09579959
cg09586322
cg09684870
cg09755617
cg09793172
cg09796501
cg09805682
cg09808235
cg09817636
cg09863252
cg09874754
cg09890687
cg09897639
cg10021878
cg10023926
cg10037521
cg10039160
cg10056813
cg10062187
cg10064400
cg10095967
cg10096100
cg10097295
cg10105794
cg10119933
cg10126409
cg10145135
cg10205642
cg10208113
cg10213928
cg10226922
cg10241701
cg10313417
cg10325398
cg10399369
cg10433463
cg10444080
cg10483871
cg10497720
cg10503906
cg10521153
cg10522587
cg10530135
cg10531737
cg10531774
cg10533011
cg10541361
cg10556630
cg10584797
cg10589602
cg10634096
cg10707263
cg10715425
cg10730174
cg10769649
cg10800585
cg10803251
cg10838091
cg10950111
cg10955293
cg10957254
cg10959932
cg10962754
cg10969209
cg10970500
cg10977271
cg10980436
cg10982358
cg10987926
cg11029501
cg11066601
cg11070193
cg11077019
cg11079823
cg11080192
cg11135003
cg11139646
cg11156891
cg11157172
cg11176493
cg11186344
cg11207983
cg11222665
cg11229315
cg11243683
cg11249452
cg11251349
cg11254532
cg11258381
cg11380667
cg11388258
cg11399409
cg11408656
cg11413152
cg11422402
cg11517468
cg11518608
cg11518657
cg11570508
cg11570511
cg11581248
cg11582018
cg11585071
cg11586158
cg11658588
cg11692307
cg11705470
cg11716578
cg11729413
cg11730254
cg11757221
cg11763509
cg11812143
cg11813246
cg11814935
cg11824662
cg11854871
cg11856688
cg11953245
cg11960115
cg11962640
cg11967292
cg11969467
cg11974877
cg11976407
cg11977941
cg11987231
cg12037450
cg12045137
cg12062819
cg12080492
cg12081870
cg12124922
cg12177922
cg12257384
cg12275652
cg12275723
cg12281152
cg12299829
cg12407057
cg12419176
cg12436631
cg12450040
cg12461345
cg12467686
cg12468708
cg12473570
cg12576688
cg12623852
cg12643917
cg12656815
cg12663426
cg12665669
cg12690066
cg12690148
cg12700755
cg12705640
cg12720839
cg12738078
cg12747844
cg12748612
cg12748890
cg12750745
cg12751404
cg12763668
cg12898849
cg12903530
cg12905252
cg12912670
cg13051071
cg13058819
cg13059719
cg13060114
cg13065121
cg13073870
cg13081150
cg13088939
cg13100218
cg13104713
cg13132716
cg13184582
cg13184777
cg13187885
cg13188812
cg13199615
cg13201187
cg13202122
cg13204568
cg13210595
cg13218803
cg13224999
cg13229078
cg13229655
cg13232357
cg13235288
cg13283942
cg13303553
cg13364881
cg13372766
cg13392141
cg13403586
cg13403760
cg13420848
cg13440781
cg13445339
cg13448605
cg13455110
cg13483593
cg13487474
cg13500195
cg13547712
cg13548601
cg13552506
cg13568283
cg13574390
cg13599025
cg13675568
cg13689737
cg13724813
cg13781744
cg13788685
cg13804058
cg13844591
cg13848291
cg13851466
cg13892954
cg13898697
cg13910983
cg13916816
cg13936911
cg13941027
cg13963793
cg13969072
cg13976045
cg13976253
cg13984512
cg13986670
cg14013220
cg14014098
cg14018153
cg14025556
cg14031065
cg14032998
cg14036828
cg14074924
cg14075221
cg14076971
cg14084730
cg14091531
cg14155482
cg14156140
cg14161399
cg14166071
cg14166948
cg14169158
cg14171460
cg14179217
cg14181576
cg14204433
cg14204586
cg14207654
cg14210311
cg14218042
cg14279007
cg14288483
cg14297876
cg14374781
cg14415733
cg14418175
cg14422488
cg14425252
cg14510299
cg14512203
cg14516704
cg14520571
cg14528386
cg14561217
cg14565440
cg14615266
cg14662355
cg14781922
cg14783891
cg14793764
cg14913181
cg14968838
cg14992232
cg15010184
cg15064304
cg15066556
cg15066577
cg15077558
cg15093775
cg15111486
cg15115728
cg15132647
cg15202378
cg15205428
cg15385853
cg15389472
cg15392919
cg15393119
cg15395546
cg15451735
cg15458504
cg15472739
cg15482792
cg15496744
cg15505349
cg15513743
cg15522353
cg15522425
cg15553912
cg15558129
cg15576900
cg15577575
cg15673994
cg15674367
cg15676078
cg15704743
cg15715881
cg15730491
cg15838288
cg15839910
cg15894467
cg15901550
cg15930240
cg15934879
cg15965583
cg15978014
cg15979171
cg15979173
cg15986529
cg15986841
cg16002322
cg16009734
cg16015499
cg16015712
cg16022575
cg16036305
cg16045533
cg16053142
cg16078521
cg16105510
cg16116244
cg16116512
cg16117248
cg16127594
cg16135451
cg16136338
cg16137147
cg16147336
cg16149857
cg16171526
cg16172238
cg16254190
cg16261730
cg16272425
cg16273215
cg16290123
cg16354651
cg16365729
cg16382158
cg16399855
cg16417258
cg16431705
cg16489895
cg16490440
cg16519660
cg16521245
cg16524762
cg16529307
cg16529530
cg16546658
cg16562251
cg16580496
cg16582214
cg16589486
cg16600733
cg16648140
cg16663073
cg16675390
cg16678524
cg16743781
cg16814796
cg16900814
cg16901788
cg16904580
cg16964809
cg16986315
cg16987365
cg16993043
cg16993975
cg16998327
cg17012160
cg17014953
cg17016617
cg17016978
cg17021725
cg17024643
cg17026874
cg17031493
cg17034203
cg17039842
cg17042098
cg17078826
cg17084448
cg17088631
cg17101920
cg17106628
cg17107724
cg17113809
cg17130982
cg17132124
cg17147878
cg17151058
cg17156402
cg17156531
cg17165303
cg17172773
cg17173397
cg17177995
cg17180705
cg17181598
cg17183215
cg17201124
cg17220278
cg17224732
cg17239678
cg17239770
cg17269137
cg17283022
cg17330303
cg17403881
cg17412602
cg17413328
cg17419174
cg17422409
cg17423498
cg17427986
cg17428954
cg17436476
cg17442483
cg17445007
cg17446970
cg17450838
cg17463633
cg17477090
cg17480076
cg17498422
cg17504096
cg17515155
cg17592853
cg17598323
cg17603057
cg17718960
cg17720745
cg17724171
cg17758623
cg17786206
cg17786844
cg17799654
cg17800649
cg17800654
cg17836735
cg17838553
cg17839324
cg17852442
cg17854320
cg17859655
cg17885091
cg17888837
cg17895289
cg17897694
cg17903306
cg17931620
cg17938489
cg17940849
cg17943323
cg17947461
cg17973407
cg17973565
cg18107019
cg18107727
cg18108049
cg18151068
cg18151674
cg18163909
cg18167329
cg18169994
cg18172484
cg18175779
cg18184071
cg18190547
cg18192519
cg18196782
cg18221576
cg18223314
cg18229556
cg18232871
cg18235443
cg18262616
cg18264526
cg18266620
cg18282930
cg18284427
cg18288967
cg18328710
cg18378096
cg18387017
cg18451016
cg18533386
cg18533883
cg18563326
cg18590870
cg18591186
cg18644793
cg18758335
cg18760276
cg18762016
cg18762746
cg18771653
cg18788664
cg18800235
cg18806512
cg18809377
cg18865272
cg18867950
cg18879590
cg18881992
cg18884536
cg18892537
cg18917270
cg18935813
cg18941458
cg18966232
cg18975416
cg18976046
cg19021960
cg19025786
cg19027619
cg19234983
cg19235536
cg19239571
cg19244263
cg19247360
cg19256575
cg19257274
cg19276343
cg19283960
cg19301934
cg19309580
cg19313043
cg19319317
cg19356191
cg19359627
cg19361865
cg19365614
cg19367025
cg19367540
cg19375880
cg19407955
cg19414419
cg19508561
cg19520115
cg19587038
cg19590532
cg19620452
cg19629430
cg19682048
cg19688289
cg19688652
cg19695266
cg19695945
cg19720672
cg19746567
cg19751406
cg19754554
cg19777550
cg19803043
cg19803229
cg19804605
cg19817291
cg19854698
cg19863057
cg19867517
cg19867816
cg19896590
cg19900615
cg19902918
cg19904265
cg19911850
cg19919506
cg20013855
cg20146241
cg20150443
cg20153751
cg20164253
cg20165545
cg20244235
cg20246339
cg20251199
cg20253574
cg20256117
cg20274824
cg20275932
cg20277740
cg20278634
cg20280350
cg20283668
cg20285128
cg20302139
cg20314620
cg20316304
cg20319877
cg20332471
cg20411635
cg20458563
cg20462242
cg20568322
cg20570682
cg20594519
cg20597013
cg20598063
cg20598921
cg20610749
cg20611911
cg20612964
cg20615379
cg20615827
cg20672465
cg20673091
cg20674231
cg20680726
cg20699305
cg20701486
cg20706638
cg20743218
cg20768298
cg20774650
cg20781819
cg20790030
cg20797142
cg20804700
cg20810478
cg20816261
cg20817257
cg20822256
cg20823455
cg20826162
cg20828284
cg20828333
cg20828955
cg20846212
cg20932426
cg20945607
cg20988109
cg21144650
cg21156590
cg21167532
cg21170920
cg21220147
cg21263664
cg21265770
cg21266749
cg21267498
cg21270860
cg21272897
cg21286782
cg21291383
cg21300719
cg21302562
cg21386795
cg21399712
cg21401095
cg21404935
cg21417510
cg21422740
cg21451504
cg21470600
cg21581287
cg21581845
cg21609526
cg21646186
cg21647407
cg21647460
cg21774754
cg21809210
cg21854759
cg21861174
cg21868774
cg21908287
cg21914290
cg22009660
cg22025570
cg22039898
cg22041988
cg22045437
cg22063056
cg22077262
cg22077962
cg22122885
cg22126803
cg22153728
cg22155914
cg22162010
cg22164287
cg22228043
cg22343877
cg22350048
cg22364219
cg22373686
cg22388607
cg22390433
cg22390894
cg22392150
cg22395335
cg22396057
cg22396792
cg22437723
cg22441446
cg22442180
cg22481162
cg22481263
cg22488970
cg22514764
cg22517247
cg22518046
cg22527425
cg22606205
cg22675825
cg22699074
cg22700715
cg22712840
cg22718169
cg22718360
cg22719308
cg22723001
cg22787705
cg22796363
cg22801127
cg22814681
cg22815031
cg22819672
cg22821908
cg22848982
cg22852355
cg22857567
cg22864433
cg22865402
cg22902824
cg22942971
cg23020037
cg23022344
cg23024228
cg23025459
cg23027583
cg23041162
cg23044488
cg23045719
cg23068133
cg23072161
cg23087876
cg23089691
cg23089825
cg23098018
cg23098020
cg23098069
cg23109894
cg23132469
cg23173688
cg23204021
cg23218665
cg23227967
cg23242979
cg23257110
cg23259694
cg23260004
cg23260547
cg23276504
cg23281832
cg23287222
cg23288008
cg23295592
cg23394673
cg23472215
cg23588699
cg23590827
cg23596291
cg23602478
cg23625236
cg23636032
cg23643813
cg23651976
cg23657003
cg23657274
cg23676618
cg23682007
cg23689712
cg23723903
cg23732845
cg23738647
cg23803172
cg23806259
cg23890158
cg23922040
cg23922289
cg23926439
cg23959366
cg23982678
cg23984035
cg23992403
cg23992808
cg23996123
cg24035104
cg24044479
cg24057373
cg24067813
cg24080008
cg24085946
cg24103461
cg24108194
cg24152511
cg24155129
cg24155871
cg24162759
cg24265747
cg24294857
cg24310038
cg24330088
cg24343413
cg24348465
cg24357276
cg24367850
cg24372043
cg24427376
cg24429881
cg24429974
cg24438687
cg24463471
cg24465787
cg24475146
cg24488772
cg24502126
cg24505274
cg24509292
cg24516259
cg24529814
cg24542126
cg24546680
cg24557619
cg24559601
cg24589113
cg24593694
cg24626851
cg24639535
cg24641654
cg24666702
cg24670453
cg24674680
cg24711708
cg24718367
cg24720717
cg24726402
cg24728435
cg24834436
cg24836107
cg24837256
cg24851854
cg24864511
cg24868926
cg24873592
cg24876577
cg24877885
cg24880024
cg24902490
cg24932660
cg24939838
cg24941457
cg24955114
cg24955196
cg24955406
cg24999973
cg25001930
cg25004581
cg25008393
cg25029579
cg25061864
cg25097074
cg25115460
cg25135563
cg25135922
cg25142390
cg25185405
cg25198894
cg25303396
cg25310602
cg25314600
cg25318364
cg25323700
cg25340711
cg25372296
cg25381331
cg25381543
cg25388404
cg25409554
cg25409618
cg25465019
cg25607920
cg25723933
cg25724814
cg25738714
cg25744905
cg25753915
cg25755804
cg25756066
cg25758394
cg25762744
cg25769417
cg25774098
cg25839687
cg25877054
cg25974901
cg25979559
cg25980388
cg26014884
cg26016210
cg26017709
cg26018965
cg26022577
cg26027853
cg26030470
cg26039424
cg26048025
cg26048630
cg26051619
cg26060003
cg26072058
cg26115816
cg26115927
cg26116724
cg26156256
cg26157248
cg26160180
cg26190514
cg26218047
cg26221637
cg26224305
cg26225694
cg26251123
cg26269846
cg26305881
cg26309458
cg26310319
cg26334856
cg26339992
cg26340147
cg26365786
cg26372087
cg26403494
cg26418112
cg26420824
cg26433561
cg26522351
cg26523729
cg26524353
cg26527263
cg26529645
cg26530045
cg26562638
cg26572388
cg26603524
cg26607258
cg26614154
cg26660656
cg26671687
cg26680009
cg26692048
cg26795352
cg26802053
cg26802294
cg26814650
cg26820223
cg26820375
cg26820947
cg26822854
cg26824326
cg26824705
cg26829322
cg26833120
cg26836685
cg26865002
cg26907082
cg26912877
cg26920857
cg26931960
cg26938364
cg26941033
cg27044622
cg27051433
cg27166581
cg27179680
cg27181349
cg27312071
cg27332111
cg27400644
cg27429080
cg27433934
cg27437868
cg27444150
cg27449007
cg27449973
cg27513204
cg27513495
cg27515243
cg27524580
cg27538385
cg27552711
cg27559870
cg27560444
cg27567593
cg27571196
cg27634688
cg00026938
cg00029053
cg00029282
cg00041467
cg00070242
cg00071565
cg00091827
cg00112723
cg00144180
cg00166234
cg00216693
cg00220517
cg00235337
cg00283030
cg00310375
cg00396163
cg00399175
cg00450312
cg00535334
cg00585253
cg00595407
cg00619335
cg00675843
cg00719108
cg00723907
cg00752852
cg00770685
cg00782200
cg00788028
cg00788312
cg00793935
cg00861009
cg00871501
cg00883831
cg00915609
cg00995284
cg01010986
cg01044692
cg01099470
cg01103071
cg01189475
cg01191584
cg01196744
cg01201818
cg01227744
cg01268571
cg01288372
cg01310600
cg01313077
[truncated: 31,059 more rows]

## Sheet: AQUA
CpG positions discarded due to detection p-value>0.01
cg00212031
cg00213748
cg00214611
cg00455876
cg01707559
cg02050847
cg02233190
cg02839557
cg02842889
cg03052502
cg03155755
cg03244189
cg03683899
cg03695421
cg03750315
cg03767353
cg04042030
cg04303809
cg04448376
cg04689676
cg04792227
cg05230942
cg05480730
cg05544622
cg05621349
cg06322277
cg06479204
cg07731488
cg07747963
cg07939587
cg08265308
cg09350919
cg09460641
cg10076560
cg10213302
cg10267609
cg10363397
cg10841270
cg11131351
cg13268984
cg13851368
cg14180491
cg14210405
cg14741114
cg15027426
cg15329860
cg15345074
cg15422579
cg15429127
cg15563434
cg15682993
cg15746461
cg18032798
cg18188392
cg25032547
cg25427172
cg25756647
cg26517491
cg26983430
cg26983535
cg27049643
cg27433982
cg00008945
cg00011200
cg00011891
cg00014152
cg00016522
cg00016934
cg00018261
cg00021786
cg00072288
cg00112256
cg00114625
cg00114913
cg00116709
cg00139317
cg00142683
cg00192980
cg00200463
cg00206414
cg00240113
cg00241296
cg00241907
cg00243584
cg00264378
cg00265812
cg00266918
cg00360365
cg00373606
cg00374088
cg00378717
cg00378950
cg00380985
cg00381376
cg00391044
cg00399450
cg00408231
cg00412010
cg00412368
cg00416689
cg00457389
cg00458505
cg00466309
cg00473354
cg00478198
cg00529027
cg00551957
cg00554969
cg00573298
cg00575851
cg00598664
cg00611101
cg00619443
cg00621925
cg00622384
cg00622389
cg00636562
cg00645049
cg00650640
cg00661180
cg00680081
cg00680673
cg00685229
cg00688681
cg00697812
cg00723997
cg00727483
cg00729461
cg00735883
cg00751785
cg00769799
cg00776430
cg00810519
cg00812634
cg00813156
cg00818649
cg00832270
cg00839572
cg00845806
cg00849191
cg00855706
cg00895705
cg00904184
cg00935924
cg00936435
cg00938641
cg00940287
cg00981879
cg00988678
cg00993140
cg01000789
cg01013491
cg01051089
cg01052065
cg01056373
cg01058588
cg01062269
cg01078565
cg01083397
cg01142317
cg01150083
cg01187510
cg01191902
cg01215118
cg01274846
cg01275664
cg01284128
cg01303569
cg01310267
cg01318188
cg01333849
cg01353788
cg01366378
cg01370179
cg01374431
cg01404988
cg01405303
cg01413492
cg01419069
cg01434723
cg01472347
cg01477427
cg01483252
cg01522249
cg01533115
cg01538344
cg01543116
cg01555661
cg01573544
cg01573782
cg01600123
cg01600263
cg01668271
cg01671070
cg01706033
cg01710449
cg01728536
cg01732428
cg01737421
cg01742836
cg01755617
cg01759889
cg01762011
cg01773478
cg01777017
cg01798375
cg01804836
cg01807728
cg01813294
cg01819787
cg01821906
cg01825872
cg01828474
cg01831199
cg01832419
cg01857253
cg01869765
cg01873087
cg01891172
cg01913024
cg01913196
cg01924074
cg01938887
cg01972979
cg01990854
cg01991530
cg01996818
cg01997410
cg01999076
cg01999212
cg02010442
cg02031980
cg02035866
cg02049865
cg02124059
cg02127807
cg02156712
cg02156782
cg02157475
cg02161125
cg02161919
cg02188515
cg02195366
cg02201836
cg02210067
cg02214597
cg02225164
cg02229344
cg02261899
cg02268650
cg02274705
cg02275875
cg02283535
cg02285254
cg02285579
cg02286623
cg02288667
cg02291897
cg02293258
cg02295369
cg02295504
cg02327549
cg02330362
cg02332456
cg02333283
cg02353937
cg02354343
cg02360578
cg02386310
cg02417823
cg02480419
cg02496423
cg02510708
cg02522370
cg02538330
cg02539591
cg02540440
cg02580986
cg02581653
cg02589074
cg02600772
cg02602182
cg02602528
cg02615131
cg02621658
cg02623256
cg02623604
cg02624484
cg02634083
cg02639793
cg02685544
cg02714462
cg02723311
cg02742918
cg02746718
cg02770249
cg02775175
cg02803670
cg02810043
cg02821380
cg02859554
cg02864732
cg02869694
cg02875834
cg02879223
cg02883100
cg02890812
cg02894810
cg02896361
cg02918903
cg02921434
cg02931149
cg02932805
cg02935635
cg02937293
cg02938958
cg02939364
cg02954623
cg02971902
cg02973417
cg02994943
cg03024957
cg03031357
cg03043267
cg03043405
cg03048084
cg03056321
cg03100923
cg03102848
cg03104298
cg03120461
cg03128268
cg03139204
cg03171708
cg03177323
cg03189022
cg03202526
cg03213202
cg03219705
cg03240752
cg03244432
cg03245429
cg03272642
cg03280420
cg03315431
cg03334316
cg03335173
cg03347749
cg03348338
cg03360001
cg03360374
cg03364121
cg03370193
cg03374735
cg03391801
cg03440272
cg03440485
cg03513471
cg03514678
cg03517379
cg03523199
cg03554089
cg03580328
cg03605032
cg03657257
cg03658985
cg03670113
cg03672915
cg03679005
cg03679269
cg03683587
cg03687305
cg03691313
cg03705894
cg03718079
cg03723123
cg03728850
cg03748372
cg03748858
cg03751162
cg03752015
cg03754195
cg03757053
cg03759948
cg03769817
cg03801901
cg03802424
cg03802931
cg03811055
cg03814733
cg03822658
cg03825574
cg03831206
cg03832506
cg03851490
cg03894002
cg03900860
cg03905487
cg03906572
cg03928924
cg03944921
cg03959273
cg03962769
cg03968699
cg03971283
cg03971469
cg03978312
cg03983969
cg04026379
cg04027004
cg04029282
cg04029366
cg04029664
cg04031645
cg04033011
cg04037732
cg04039555
cg04061482
cg04065558
cg04072009
cg04075675
cg04094482
cg04096096
cg04128303
cg04149024
cg04166210
cg04167532
cg04177426
cg04184316
cg04186471
cg04190662
cg04216286
cg04238575
cg04288012
cg04292836
cg04294190
cg04297907
cg04301343
cg04302178
cg04302300
cg04317640
cg04327763
cg04344997
cg04345928
cg04371001
cg04371585
cg04376185
cg04381324
cg04387098
cg04388383
cg04393989
cg04402486
cg04406445
cg04413754
cg04414946
cg04419618
cg04424654
cg04428826
cg04490290
cg04493225
cg04495420
cg04524851
cg04624564
cg04630982
cg04646630
cg04647039
cg04663649
cg04665139
cg04667267
cg04675919
cg04685060
cg04691867
cg04699313
cg04702045
cg04709809
cg04712194
cg04716051
cg04730443
cg04734394
cg04739874
cg04744025
cg04748497
cg04763286
cg04764476
cg04765675
cg04771154
cg04777541
cg04820593
cg04820960
cg04836978
cg04843066
cg04855977
cg04856605
cg04924141
cg04924736
cg04927982
cg04931939
cg04932755
cg05028071
cg05032353
cg05032903
cg05045028
cg05045659
cg05049545
cg05064925
cg05086798
cg05088151
cg05091491
cg05091873
cg05096434
cg05096731
cg05104476
cg05109065
cg05109619
cg05124235
cg05127178
cg05134041
cg05135828
cg05137263
cg05140257
cg05147108
cg05152874
cg05172693
cg05184436
cg05184682
cg05196231
cg05200893
cg05206294
cg05219621
cg05222959
cg05223760
cg05239680
cg05242815
cg05257372
cg05260852
cg05260949
cg05288927
cg05293502
cg05307865
cg05370638
cg05371922
cg05374090
cg05379196
cg05393376
cg05397816
cg05411132
cg05414241
cg05424879
cg05425577
cg05442715
cg05443523
cg05445331
cg05449830
cg05452887
cg05453458
cg05454424
cg05461361
cg05463813
cg05467600
cg05473496
cg05474077
cg05476522
cg05479376
cg05526804
cg05532720
cg05533223
cg05534333
cg05551025
cg05572834
cg05600581
cg05605384
cg05629323
cg05630320
cg05679489
cg05685296
cg05687312
cg05692422
cg05721877
cg05747459
cg05782106
cg05785344
cg05788681
cg05799859
cg05803370
cg05803913
cg05804339
cg05806018
cg05829338
cg05835545
cg05849149
cg05849875
cg05866836
cg05872222
cg05876899
cg05887304
cg05893072
cg05899999
cg05905814
cg05908188
cg05911774
cg05914696
cg05935584
cg05941375
cg05947181
cg05950094
cg05958126
cg05994819
cg05996419
cg06022838
cg06024075
cg06027835
cg06041068
cg06042004
cg06051391
cg06053110
cg06055478
cg06069996
cg06070578
cg06072560
cg06077978
cg06079963
cg06084034
cg06093412
cg06097615
cg06098232
cg06104510
cg06104959
cg06112349
cg06119392
cg06124711
cg06130360
cg06131666
cg06135529
cg06135650
cg06136002
cg06137672
cg06139288
cg06144825
cg06144999
cg06158088
cg06164717
cg06172626
cg06174815
cg06178309
cg06184979
cg06185870
cg06206449
cg06228453
cg06252876
cg06256785
cg06266461
cg06267203
cg06272245
cg06282524
cg06288270
cg06293983
cg06295352
cg06297686
cg06300944
cg06302025
cg06334238
cg06376033
cg06380355
cg06407366
cg06408025
cg06408185
cg06408301
cg06411441
cg06428288
cg06443675
cg06444329
cg06454337
cg06462425
cg06464066
cg06467636
cg06469252
cg06472116
cg06506080
cg06511189
cg06521531
cg06538336
cg06544877
cg06551391
cg06554760
cg06558166
cg06614969
cg06615444
cg06616857
cg06624970
cg06625916
cg06630839
cg06649034
cg06650546
cg06654051
cg06672093
cg06673178
cg06700462
cg06720669
cg06746884
cg06774787
cg06775759
cg06779458
cg06779802
cg06783548
cg06791102
cg06796204
cg06803079
cg06804788
cg06805513
cg06807018
cg06834235
cg06899582
cg06915321
cg06915915
cg06922569
cg06944922
cg06945800
cg06963219
cg06963664
cg06964654
cg06968752
cg07038409
cg07051162
cg07051329
cg07056506
cg07066594
cg07086565
cg07089242
cg07093674
cg07096038
cg07096248
cg07098277
cg07109010
cg07153944
cg07167981
cg07172237
cg07187289
cg07194250
cg07200487
cg07206010
cg07207959
cg07215528
cg07276379
cg07344627
cg07363416
cg07381502
cg07386410
cg07393670
cg07395435
cg07405239
cg07413830
cg07439872
cg07441824
cg07446674
cg07458836
cg07464524
cg07466166
cg07481063
cg07516457
cg07519908
cg07550694
cg07553115
cg07648454
cg07650623
cg07652272
cg07653728
cg07658614
cg07659240
cg07674139
cg07674503
cg07681512
cg07682072
cg07686944
cg07688057
cg07693301
cg07693661
cg07750402
cg07758529
cg07771637
cg07779434
cg07781082
cg07806343
cg07809462
cg07810164
cg07816287
cg07822777
cg07823797
cg07825508
cg07828380
cg07834773
cg07837161
cg07842130
cg07858069
cg07861180
cg07862274
cg07865580
cg07867687
cg07868857
cg07874334
cg07887243
cg07896193
cg07902213
cg07910525
cg07912337
cg07928156
cg07929406
cg07930217
cg07933790
cg07954607
cg07989867
cg07990395
cg07994386
cg08059778
cg08063601
cg08063757
cg08076861
cg08100265
cg08101918
cg08108619
cg08141744
cg08147391
cg08199506
cg08209483
cg08211022
cg08276328
cg08279515
cg08282540
cg08282969
cg08291693
cg08298085
cg08311689
cg08313132
cg08323957
cg08340716
cg08341987
cg08343300
cg08351598
cg08358587
cg08363715
cg08384999
cg08405463
cg08408091
cg08415785
cg08417382
cg08422514
cg08437835
cg08446143
cg08446187
cg08447449
cg08464305
cg08470157
cg08476890
cg08479532
cg08479711
cg08491314
cg08578454
cg08579577
cg08588626
cg08605656
cg08609270
cg08617833
cg08622041
cg08622149
cg08623691
cg08626646
cg08627233
cg08637905
cg08648877
cg08683562
cg08689075
cg08704539
cg08706312
cg08719422
cg08725455
cg08757574
cg08757719
cg08783090
cg08784874
cg08790343
cg08796898
cg08798116
cg08812897
cg08817443
cg08818092
cg08818886
cg08848711
cg08850124
cg08859156
cg08882363
cg08905118
cg08952424
cg08955276
cg08969352
cg08980509
cg08994891
cg08998989
cg09018810
cg09024810
cg09033783
cg09034929
cg09038535
cg09056691
cg09060772
cg09070199
cg09072865
cg09080960
cg09084933
cg09091181
cg09109599
cg09112156
cg09132264
cg09134165
cg09134399
cg09146129
cg09146364
cg09159923
cg09168980
cg09173743
cg09185350
cg09192059
cg09196081
cg09207137
cg09210933
cg09229960
cg09285672
cg09309899
cg09310980
cg09329826
cg09342610
cg09406238
cg09411587
cg09418475
cg09425262
cg09443073
cg09513996
cg09521623
cg09523186
cg09523866
cg09524087
cg09525227
cg09551204
cg09559792
cg09606452
cg09610569
cg09610589
cg09614506
cg09619693
cg09622432
cg09624684
cg09655497
cg09656426
cg09666011
cg09673331
cg09679059
cg09687738
cg09720515
cg09721174
cg09731029
cg09734952
cg09738386
cg09773839
cg09786233
cg09789426
cg09790289
cg09792758
cg09795422
cg09799350
cg09803537
cg09815793
cg09819081
cg09821007
cg09834142
cg09835024
cg09850561
cg09863225
cg09868337
cg09895223
cg09909221
cg09965404
cg09978401
cg09985072
cg09990556
cg09990582
cg09998474
cg10047502
cg10052922
cg10055097
cg10070668
cg10078687
cg10080474
cg10088365
cg10088372
cg10169869
cg10191387
cg10201390
cg10265387
cg10274815
cg10286673
cg10286829
cg10288106
cg10288278
cg10291990
cg10297211
cg10305945
cg10308137
cg10315562
cg10347293
cg10347326
cg10413105
cg10421300
cg10451760
cg10460864
cg10473383
cg10482495
cg10510586
cg10551631
cg10575236
cg10655551
cg10659052
cg10674704
cg10703213
cg10706039
cg10706590
cg10709771
cg10717149
cg10718795
cg10721440
cg10739728
cg10796634
cg10848980
cg10851587
cg10856819
cg10860619
cg10861555
cg10869159
cg10869581
cg10873964
cg10874556
cg10913852
cg10914789
cg10941721
cg10950266
cg10950413
cg10956264
cg10978884
cg10983111
cg10984692
cg10986455
cg10987536
cg10991108
cg10995081
cg11005845
cg11021247
cg11024449
cg11024551
cg11033833
cg11049154
cg11049634
cg11049774
cg11081925
cg11082424
cg11082630
cg11107468
cg11111131
cg11111271
cg11116781
cg11143827
cg11152253
cg11154719
cg11165443
cg11170680
cg11179629
cg11184697
cg11184796
cg11185978
cg11186637
cg11186981
cg11190082
cg11194545
cg11233153
cg11267664
cg11267692
cg11271681
cg11281291
cg11286196
cg11308037
cg11320369
cg11322406
cg11329209
cg11337025
cg11395955
cg11409998
cg11442732
cg11449070
cg11450947
cg11458217
cg11502922
cg11506821
cg11509903
cg11520843
cg11616438
cg11633007
cg11637006
cg11638117
cg11647489
cg11653314
cg11653864
cg11654517
cg11663393
cg11670235
cg11673471
cg11704309
cg11704979
cg11712793
cg11719509
cg11720358
cg11721100
cg11723766
cg11778030
cg11825731
cg11839979
cg11851349
cg11859529
cg11863519
cg11865900
cg11875624
cg11895950
cg11902811
cg11957438
cg12026625
cg12039967
cg12044418
cg12057563
cg12058262
cg12058840
cg12064531
cg12077024
cg12105899
cg12111783
cg12113703
cg12116395
cg12128683
cg12137402
cg12145026
cg12147998
cg12152167
cg12165338
cg12165354
cg12166502
cg12166599
cg12228772
cg12230162
cg12234922
cg12234996
cg12263679
cg12277627
cg12284142
cg12295100
cg12298823
cg12312457
cg12323723
cg12375308
cg12377327
cg12377701
cg12386568
cg12413138
cg12417702
cg12419383
cg12419462
cg12449211
cg12459719
cg12469471
cg12472218
cg12481306
cg12481479
cg12482502
cg12485020
cg12501871
cg12521678
cg12521790
cg12523974
cg12526869
cg12544391
cg12579866
cg12584551
cg12586718
cg12614178
cg12614702
cg12704708
cg12709057
cg12726278
cg12727431
cg12737514
cg12814550
cg12841929
cg12856112
cg12857026
cg12857193
cg12858650
cg12875241
cg12882438
cg12920408
cg12932046
cg12935118
cg12944030
cg12950231
cg12950441
cg12978205
cg13011976
cg13014982
cg13023833
cg13024202
cg13024624
cg13033283
cg13075926
cg13077247
cg13095029
cg13115118
cg13115455
cg13116097
cg13120260
cg13130271
cg13148563
cg13182391
cg13187778
cg13189687
cg13190238
cg13192155
cg13203541
cg13204538
cg13208429
cg13213216
cg13214937
cg13217661
cg13232664
cg13240932
cg13241003
cg13244998
cg13246025
cg13273147
cg13274727
cg13281118
cg13307142
cg13311758
cg13312942
cg13369210
cg13371527
cg13392184
cg13423140
cg13440244
cg13489054
cg13501371
cg13524991
cg13532816
cg13532885
cg13538773
cg13566059
cg13568559
cg13569417
cg13574945
cg13613450
cg13618137
cg13628616
cg13640071
cg13645113
cg13645631
cg13646297
cg13649400
cg13663706
cg13675050
cg13675330
cg13680016
cg13682241
cg13699152
cg13723766
cg13744306
cg13747195
cg13747960
cg13751216
cg13770495
cg13775533
cg13784767
cg13786096
cg13788004
cg13789561
cg13797960
cg13825930
cg13851721
cg13907504
cg13915481
cg13918312
cg13926267
cg13929206
cg13937627
cg13940798
cg13941987
cg13974562
cg13983639
cg13985405
cg13987972
cg13988667
cg14004892
cg14007036
cg14020146
cg14022645
cg14029201
cg14057181
cg14061423
cg14107136
cg14113300
cg14113919
cg14116332
cg14127907
cg14135852
cg14137558
cg14151795
cg14177924
cg14191292
cg14214586
cg14220025
cg14239049
cg14247154
cg14251139
cg14258335
cg14267065
cg14295915
cg14310499
cg14318199
cg14322166
cg14334484
cg14343687
cg14354749
cg14386202
cg14388993
cg14463432
cg14495054
cg14505980
cg14513804
cg14514403
cg14516385
cg14532322
cg14539516
cg14541448
cg14625604
cg14699257
cg14711543
cg14720319
cg14725109
cg14725392
cg14727709
cg14745925
cg14751158
cg14772836
cg14783837
cg14804181
cg14812623
cg14825116
cg14828248
cg14828865
cg14831390
cg14831665
cg14873818
cg14927076
cg14949922
cg14951132
cg14961598
cg14970569
cg14972002
cg14972383
cg14990368
cg14993186
cg14996916
cg15035437
cg15039826
cg15043283
cg15075851
cg15133344
cg15162843
cg15165694
cg15167807
cg15198729
cg15199886
cg15225044
cg15233060
cg15234550
cg15236541
cg15245437
cg15255859
cg15257930
cg15308487
cg15314890
cg15317927
cg15322230
cg15325759
cg15342308
cg15345580
cg15358931
cg15363435
cg15373098
cg15380114
cg15391239
cg15392343
cg15410402
cg15418221
cg15443127
cg15450782
cg15465642
cg15511490
cg15511516
cg15517690
cg15520863
cg15521289
cg15522989
cg15534364
cg15579650
cg15582794
cg15612444
cg15626629
cg15661671
cg15672146
cg15682807
cg15686826
cg15706156
cg15715746
cg15720064
cg15727409
cg15737470
cg15755924
cg15757320
cg15769969
cg15771339
cg15816181
cg15831456
cg15841434
cg15847989
cg15850390
cg15858894
cg15867166
cg15874629
cg15879104
cg15887754
cg15888279
cg15891447
cg15906052
cg15907464
cg15919369
cg15922956
cg15926952
cg15953310
cg16059374
cg16068924
cg16078210
cg16088894
cg16097380
cg16108684
cg16117744
cg16119423
cg16140952
cg16141678
cg16151342
cg16161440
cg16177032
cg16181678
cg16200513
cg16211147
cg16218862
cg16221895
cg16245086
cg16248169
cg16250105
cg16251333
cg16251458
cg16269097
cg16272791
cg16313903
cg16315447
cg16318983
cg16328033
cg16356987
cg16371488
cg16401529
cg16403901
cg16412513
cg16414561
cg16417926
cg16431191
cg16431713
cg16501779
cg16507965
cg16510010
cg16510200
cg16515238
cg16529483
cg16550477
cg16579869
cg16582649
cg16590821
cg16594878
cg16617243
cg16617830
cg16625651
cg16626088
cg16627148
cg16637019
cg16638301
cg16641060
cg16641190
cg16641638
cg16679837
cg16680922
cg16685760
cg16692308
cg16692973
cg16697940
cg16710313
cg16716035
cg16718054
cg16734817
cg16738558
cg16755924
cg16756025
cg16770948
cg16778620
cg16796150
cg16807457
cg16822572
cg16824069
cg16829640
cg16830479
cg16857716
cg16888752
cg16890879
cg16892191
cg16894263
cg16916745
cg16917996
cg16925682
cg16930349
cg16937327
cg16940942
cg16949923
cg16950696
cg16963297
cg16976875
cg16976876
cg16978043
cg16984885
cg16991511
cg16998810
cg17033281
cg17036062
cg17041400
cg17044023
cg17054449
cg17058724
cg17064159
cg17069068
cg17125742
cg17149359
cg17152375
cg17155263
cg17155577
cg17157129
cg17195879
cg17207724
cg17214408
cg17223593
cg17224287
cg17231418
cg17236781
cg17246352
cg17268992
cg17279959
cg17281810
cg17292622
cg17299883
cg17342984
cg17345036
cg17363084
cg17376045
cg17383222
cg17385175
cg17386265
cg17388110
cg17396400
cg17399684
cg17401837
cg17404000
cg17405145
cg17405188
cg17456701
cg17473615
cg17477997
cg17479100
cg17482649
cg17488844
cg17499479
cg17517128
cg17529435
cg17533951
cg17537844
cg17547524
cg17548613
cg17558827
cg17565795
cg17581805
cg17582546
cg17592148
cg17602500
cg17603461
cg17607496
cg17620251
cg17624691
cg17639056
cg17658468
cg17699837
cg17703220
cg17710066
cg17716100
cg17727916
cg17729873
cg17733714
cg17740541
cg17749360
cg17775518
cg17776579
cg17788031
cg17794813
cg17811760
cg17814335
cg17818432
cg17823667
cg17824401
cg17825572
cg17831869
cg17832062
cg17847781
cg17849117
cg17852104
cg17856536
cg17863679
cg17865482
cg17868752
cg17874273
cg17877174
cg17880859
cg17917970
cg17920241
cg17935021
cg17959735
cg17969499
cg17974418
cg17976175
cg17980977
cg18000886
cg18000985
cg18009325
cg18031773
cg18102233
cg18102950
cg18105467
cg18107314
cg18110168
cg18112782
cg18124907
cg18132745
cg18140045
cg18164076
cg18225658
cg18232722
cg18240390
cg18273575
cg18274682
cg18275846
cg18288715
cg18389752
cg18395382
cg18396806
cg18396832
cg18406472
cg18407858
cg18420843
cg18422972
cg18426655
cg18452672
cg18491397
cg18506674
cg18509722
cg18515307
cg18520280
cg18542573
cg18581963
cg18610223
cg18632412
cg18634060
cg18636716
cg18679504
cg18689730
cg18717600
cg18720642
cg18742441
cg18748527
cg18748981
cg18757172
cg18764240
cg18769303
cg18776609
cg18787045
cg18796341
cg18809883
cg18812946
cg18813010
cg18813387
cg18817143
cg18818432
cg18828303
cg18833705
cg18834878
cg18878700
cg18882670
cg18885073
cg18904224
cg18920427
cg18932686
cg18938476
cg18960294
cg18983709
cg18989057
cg18989810
cg18989977
cg18990292
cg19010939
cg19022384
cg19023309
cg19038081
cg19039368
cg19041137
cg19041765
cg19045293
cg19053358
cg19056391
cg19068385
cg19112977
cg19162841
cg19168249
cg19180514
cg19194595
cg19214916
cg19238394
cg19318186
cg19332075
cg19341307
cg19383360
cg19398192
cg19407410
cg19415116
cg19415339
cg19428430
cg19441529
cg19441811
cg19487868
cg19490917
cg19493242
cg19505129
cg19506937
cg19513111
cg19525496
cg19528502
cg19532714
cg19533991
cg19535369
cg19547549
cg19549023
cg19572135
cg19579913
cg19580826
cg19583388
cg19585278
cg19587616
cg19603571
cg19605909
cg19628038
cg19631766
cg19635884
cg19636887
cg19638648
cg19681107
cg19687016
cg19687650
cg19718903
cg19731655
cg19748438
cg19754833
cg19777864
cg19780807
cg19782749
cg19784262
cg19787517
cg19791442
cg19800913
cg19821612
cg19834421
cg19840133
cg19855812
cg19859323
cg19860695
cg19867709
cg19895492
cg19897275
cg19919335
cg19924862
cg19936436
cg19939909
cg19944582
cg19963797
cg19989944
cg19992190
cg19995126
cg19997062
cg19998137
cg20015269
cg20018767
cg20020143
cg20024850
cg20033444
cg20065441
cg20071884
cg20074774
cg20077602
cg20081453
cg20116159
cg20121427
cg20122617
cg20129827
cg20135706
cg20137045
cg20197861
cg20201673
cg20202246
cg20207108
cg20208613
cg20211377
cg20214004
cg20229989
cg20279598
cg20281601
cg20289033
cg20289741
cg20291321
cg20302203
cg20303283
cg20312916
cg20324110
cg20329959
cg20333412
cg20347665
cg20348344
cg20359784
cg20372745
cg20372775
cg20396841
cg20442640
cg20445038
cg20455959
cg20457259
cg20473379
cg20480826
cg20484507
cg20485230
cg20498086
cg20501527
cg20503915
cg20517444
cg20519277
cg20563277
cg20589243
cg20592837
cg20597646
cg20662913
cg20664654
cg20746035
cg20749341
cg20766178
cg20767561
cg20767845
cg20773149
cg20775112
cg20781383
cg20792978
cg20793193
cg20814574
cg20844384
cg20859738
cg20861422
cg20880647
cg20948364
cg20969392
cg20979765
cg20983329
cg20984994
cg20999651
cg21016188
cg21019788
cg21021766
cg21035371
cg21040569
cg21045312
cg21114303
cg21114806
cg21137943
cg21142075
cg21142738
cg21156383
cg21159768
cg21179956
cg21202708
cg21205654
cg21206285
cg21207958
cg21209948
cg21239691
cg21265341
cg21284493
cg21290550
cg21290775
cg21302017
cg21323815
cg21331369
cg21331812
cg21342611
cg21361971
cg21362390
cg21364772
cg21380015
cg21384883
cg21401951
cg21411942
cg21459545
cg21473514
cg21474854
cg21480420
cg21484182
cg21544051
cg21547183
cg21557668
cg21595968
cg21597797
cg21602092
cg21604054
cg21604743
cg21634944
cg21635596
cg21649393
cg21692664
cg21699341
cg21727314
cg21758197
cg21762935
cg21776057
cg21785054
cg21786233
cg21807849
cg21864225
cg21864829
cg21880156
cg21881821
cg21882403
cg21883848
cg21887683
cg21890239
cg21893284
cg21899276
cg21903569
cg21907582
cg21911363
cg21912308
cg21918369
cg21936763
cg21939789
cg21940586
cg21945665
cg21945991
cg21953876
cg21960840
cg21966453
cg21978299
cg21983484
cg21985559
cg22010791
cg22014878
cg22044068
cg22044840
cg22053855
cg22055524
cg22067189
cg22069441
cg22069989
cg22123924
cg22151216
[truncated: 35,349 more rows]

## Sheet: EARLI
CpG positions discarded due to detection p-value>0.01
cg00212031
cg00213748
cg00214611
cg00455876
cg01707559
cg02050847
cg02233190
cg02839557
cg02842889
cg03052502
cg03155755
cg03244189
cg03683899
cg03695421
cg03750315
cg03767353
cg04042030
cg04303809
cg04448376
cg04689676
cg04792227
cg05230942
cg05480730
cg05544622
cg05621349
cg06322277
cg06479204
cg07731488
cg07747963
cg07939587
cg08265308
cg09350919
cg09460641
cg10076560
cg10213302
cg10267609
cg10363397
cg10841270
cg11131351
cg13268984
cg13851368
cg14180491
cg14210405
cg14741114
cg15027426
cg15329860
cg15345074
cg15422579
cg15429127
cg15563434
cg15682993
cg15746461
cg18032798
cg18188392
cg25032547
cg25427172
cg25756647
cg26517491
cg26983430
cg26983535
cg27049643
cg27433982
cg00008945
cg00011200
cg00011891
cg00014152
cg00016522
cg00016934
cg00018261
cg00021786
cg00072288
cg00112256
cg00114625
cg00114913
cg00116709
cg00139317
cg00142683
cg00192980
cg00200463
cg00206414
cg00240113
cg00241296
cg00241907
cg00243584
cg00264378
cg00265812
cg00266918
cg00360365
cg00373606
cg00374088
cg00378717
cg00378950
cg00380985
cg00381376
cg00391044
cg00399450
cg00408231
cg00412010
cg00412368
cg00416689
cg00457389
cg00458505
cg00466309
cg00473354
cg00478198
cg00529027
cg00551957
cg00554969
cg00573298
cg00575851
cg00598664
cg00611101
cg00619443
cg00621925
cg00622384
cg00622389
cg00636562
cg00645049
cg00650640
cg00661180
cg00680081
cg00680673
cg00685229
cg00688681
cg00697812
cg00723997
cg00727483
cg00729461
cg00735883
cg00751785
cg00769799
cg00776430
cg00810519
cg00812634
cg00813156
cg00818649
cg00832270
cg00839572
cg00845806
cg00849191
cg00855706
cg00895705
cg00904184
cg00935924
cg00936435
cg00938641
cg00940287
cg00981879
cg00988678
cg00993140
cg01000789
cg01013491
cg01051089
cg01052065
cg01056373
cg01058588
cg01062269
cg01078565
cg01083397
cg01142317
cg01150083
cg01187510
cg01191902
cg01215118
cg01274846
cg01275664
cg01284128
cg01303569
cg01310267
cg01318188
cg01333849
cg01353788
cg01366378
cg01370179
cg01374431
cg01404988
cg01405303
cg01413492
cg01419069
cg01434723
cg01472347
cg01477427
cg01483252
cg01522249
cg01533115
cg01538344
cg01543116
cg01555661
cg01573544
cg01573782
cg01600123
cg01600263
cg01668271
cg01671070
cg01706033
cg01710449
cg01728536
cg01732428
cg01737421
cg01742836
cg01755617
cg01759889
cg01762011
cg01773478
cg01777017
cg01798375
cg01804836
cg01807728
cg01813294
cg01819787
cg01821906
cg01825872
cg01828474
cg01831199
cg01832419
cg01857253
cg01869765
cg01873087
cg01891172
cg01913024
cg01913196
cg01924074
cg01938887
cg01972979
cg01990854
cg01991530
cg01996818
cg01997410
cg01999076
cg01999212
cg02010442
cg02031980
cg02035866
cg02049865
cg02124059
cg02127807
cg02156712
cg02156782
cg02157475
cg02161125
cg02161919
cg02188515
cg02195366
cg02201836
cg02210067
cg02214597
cg02225164
cg02229344
cg02261899
cg02268650
cg02274705
cg02275875
cg02283535
cg02285254
cg02285579
cg02286623
cg02288667
cg02291897
cg02293258
cg02295369
cg02295504
cg02327549
cg02330362
cg02332456
cg02333283
cg02353937
cg02354343
cg02360578
cg02386310
cg02417823
cg02480419
cg02496423
cg02510708
cg02522370
cg02538330
cg02539591
cg02540440
cg02580986
cg02581653
cg02589074
cg02600772
cg02602182
cg02602528
cg02615131
cg02621658
cg02623256
cg02623604
cg02624484
cg02634083
cg02639793
cg02685544
cg02714462
cg02723311
cg02742918
cg02746718
cg02770249
cg02775175
cg02803670
cg02810043
cg02821380
cg02859554
cg02864732
cg02869694
cg02875834
cg02879223
cg02883100
cg02890812
cg02894810
cg02896361
cg02918903
cg02921434
cg02931149
cg02932805
cg02935635
cg02937293
cg02938958
cg02939364
cg02954623
cg02971902
cg02973417
cg02994943
cg03024957
cg03031357
cg03043267
cg03043405
cg03048084
cg03056321
cg03100923
cg03102848
cg03104298
cg03120461
cg03128268
cg03139204
cg03171708
cg03177323
cg03189022
cg03202526
cg03213202
cg03219705
cg03240752
cg03244432
cg03245429
cg03272642
cg03280420
cg03315431
cg03334316
cg03335173
cg03347749
cg03348338
cg03360001
cg03360374
cg03364121
cg03370193
cg03374735
cg03391801
cg03440272
cg03440485
cg03513471
cg03514678
cg03517379
cg03523199
cg03554089
cg03580328
cg03605032
cg03657257
cg03658985
cg03670113
cg03672915
cg03679005
cg03679269
cg03683587
cg03687305
cg03691313
cg03705894
cg03718079
cg03723123
cg03728850
cg03748372
cg03748858
cg03751162
cg03752015
cg03754195
cg03757053
cg03759948
cg03769817
cg03801901
cg03802424
cg03802931
cg03811055
cg03814733
cg03822658
cg03825574
cg03831206
cg03832506
cg03851490
cg03894002
cg03900860
cg03905487
cg03906572
cg03928924
cg03944921
cg03959273
cg03962769
cg03968699
cg03971283
cg03971469
cg03978312
cg03983969
cg04026379
cg04027004
cg04029282
cg04029366
cg04029664
cg04031645
cg04033011
cg04037732
cg04039555
cg04061482
cg04065558
cg04072009
cg04075675
cg04094482
cg04096096
cg04128303
cg04149024
cg04166210
cg04167532
cg04177426
cg04184316
cg04186471
cg04190662
cg04216286
cg04238575
cg04288012
cg04292836
cg04294190
cg04297907
cg04301343
cg04302178
cg04302300
cg04317640
cg04327763
cg04344997
cg04345928
cg04371001
cg04371585
cg04376185
cg04381324
cg04387098
cg04388383
cg04393989
cg04402486
cg04406445
cg04413754
cg04414946
cg04419618
cg04424654
cg04428826
cg04490290
cg04493225
cg04495420
cg04524851
cg04624564
cg04630982
cg04646630
cg04647039
cg04663649
cg04665139
cg04667267
cg04675919
cg04685060
cg04691867
cg04699313
cg04702045
cg04709809
cg04712194
cg04716051
cg04730443
cg04734394
cg04739874
cg04744025
cg04748497
cg04763286
cg04764476
cg04765675
cg04771154
cg04777541
cg04820593
cg04820960
cg04836978
cg04843066
cg04855977
cg04856605
cg04924141
cg04924736
cg04927982
cg04931939
cg04932755
cg05028071
cg05032353
cg05032903
cg05045028
cg05045659
cg05049545
cg05064925
cg05086798
cg05088151
cg05091491
cg05091873
cg05096434
cg05096731
cg05104476
cg05109065
cg05109619
cg05124235
cg05127178
cg05134041
cg05135828
cg05137263
cg05140257
cg05147108
cg05152874
cg05172693
cg05184436
cg05184682
cg05196231
cg05200893
cg05206294
cg05219621
cg05222959
cg05223760
cg05239680
cg05242815
cg05257372
cg05260852
cg05260949
cg05288927
cg05293502
cg05307865
cg05370638
cg05371922
cg05374090
cg05379196
cg05393376
cg05397816
cg05411132
cg05414241
cg05424879
cg05425577
cg05442715
cg05443523
cg05445331
cg05449830
cg05452887
cg05453458
cg05454424
cg05461361
cg05463813
cg05467600
cg05473496
cg05474077
cg05476522
cg05479376
cg05526804
cg05532720
cg05533223
cg05534333
cg05551025
cg05572834
cg05600581
cg05605384
cg05629323
cg05630320
cg05679489
cg05685296
cg05687312
cg05692422
cg05721877
cg05747459
cg05782106
cg05785344
cg05788681
cg05799859
cg05803370
cg05803913
cg05804339
cg05806018
cg05829338
cg05835545
cg05849149
cg05849875
cg05866836
cg05872222
cg05876899
cg05887304
cg05893072
cg05899999
cg05905814
cg05908188
cg05911774
cg05914696
cg05935584
cg05941375
cg05947181
cg05950094
cg05958126
cg05994819
cg05996419
cg06022838
cg06024075
cg06027835
cg06041068
cg06042004
cg06051391
cg06053110
cg06055478
cg06069996
cg06070578
cg06072560
cg06077978
cg06079963
cg06084034
cg06093412
cg06097615
cg06098232
cg06104510
cg06104959
cg06112349
cg06119392
cg06124711
cg06130360
cg06131666
cg06135529
cg06135650
cg06136002
cg06137672
cg06139288
cg06144825
cg06144999
cg06158088
cg06164717
cg06172626
cg06174815
cg06178309
cg06184979
cg06185870
cg06206449
cg06228453
cg06252876
cg06256785
cg06266461
cg06267203
cg06272245
cg06282524
cg06288270
cg06293983
cg06295352
cg06297686
cg06300944
cg06302025
cg06334238
cg06376033
cg06380355
cg06407366
cg06408025
cg06408185
cg06408301
cg06411441
cg06428288
cg06443675
cg06444329
cg06454337
cg06462425
cg06464066
cg06467636
cg06469252
cg06472116
cg06506080
cg06511189
cg06521531
cg06538336
cg06544877
cg06551391
cg06554760
cg06558166
cg06614969
cg06615444
cg06616857
cg06624970
cg06625916
cg06630839
cg06649034
cg06650546
cg06654051
cg06672093
cg06673178
cg06700462
cg06720669
cg06746884
cg06774787
cg06775759
cg06779458
cg06779802
cg06783548
cg06791102
cg06796204
cg06803079
cg06804788
cg06805513
cg06807018
cg06834235
cg06899582
cg06915321
cg06915915
cg06922569
cg06944922
cg06945800
cg06963219
cg06963664
cg06964654
cg06968752
cg07038409
cg07051162
cg07051329
cg07056506
cg07066594
cg07086565
cg07089242
cg07093674
cg07096038
cg07096248
cg07098277
cg07109010
cg07153944
cg07167981
cg07172237
cg07187289
cg07194250
cg07200487
cg07206010
cg07207959
cg07215528
cg07276379
cg07344627
cg07363416
cg07381502
cg07386410
cg07393670
cg07395435
cg07405239
cg07413830
cg07439872
cg07441824
cg07446674
cg07458836
cg07464524
cg07466166
cg07481063
cg07516457
cg07519908
cg07550694
cg07553115
cg07648454
cg07650623
cg07652272
cg07653728
cg07658614
cg07659240
cg07674139
cg07674503
cg07681512
cg07682072
cg07686944
cg07688057
cg07693301
cg07693661
cg07750402
cg07758529
cg07771637
cg07779434
cg07781082
cg07806343
cg07809462
cg07810164
cg07816287
cg07822777
cg07823797
cg07825508
cg07828380
cg07834773
cg07837161
cg07842130
cg07858069
cg07861180
cg07862274
cg07865580
cg07867687
cg07868857
cg07874334
cg07887243
cg07896193
cg07902213
cg07910525
cg07912337
cg07928156
cg07929406
cg07930217
cg07933790
cg07954607
cg07989867
cg07990395
cg07994386
cg08059778
cg08063601
cg08063757
cg08076861
cg08100265
cg08101918
cg08108619
cg08141744
cg08147391
cg08199506
cg08209483
cg08211022
cg08276328
cg08279515
cg08282540
cg08282969
cg08291693
cg08298085
cg08311689
cg08313132
cg08323957
cg08340716
cg08341987
cg08343300
cg08351598
cg08358587
cg08363715
cg08384999
cg08405463
cg08408091
cg08415785
cg08417382
cg08422514
cg08437835
cg08446143
cg08446187
cg08447449
cg08464305
cg08470157
cg08476890
cg08479532
cg08479711
cg08491314
cg08578454
cg08579577
cg08588626
cg08605656
cg08609270
cg08617833
cg08622041
cg08622149
cg08623691
cg08626646
cg08627233
cg08637905
cg08648877
cg08683562
cg08689075
cg08704539
cg08706312
cg08719422
cg08725455
cg08757574
cg08757719
cg08783090
cg08784874
cg08790343
cg08796898
cg08798116
cg08812897
cg08817443
cg08818092
cg08818886
cg08848711
cg08850124
cg08859156
cg08882363
cg08905118
cg08952424
cg08955276
cg08969352
cg08980509
cg08994891
cg08998989
cg09018810
cg09024810
cg09033783
cg09034929
cg09038535
cg09056691
cg09060772
cg09070199
cg09072865
cg09080960
cg09084933
cg09091181
cg09109599
cg09112156
cg09132264
cg09134165
cg09134399
cg09146129
cg09146364
cg09159923
cg09168980
cg09173743
cg09185350
cg09192059
cg09196081
cg09207137
cg09210933
cg09229960
cg09285672
cg09309899
cg09310980
cg09329826
cg09342610
cg09406238
cg09411587
cg09418475
cg09425262
cg09443073
cg09513996
cg09521623
cg09523186
cg09523866
cg09524087
cg09525227
cg09551204
cg09559792
cg09606452
cg09610569
cg09610589
cg09614506
cg09619693
cg09622432
cg09624684
cg09655497
cg09656426
cg09666011
cg09673331
cg09679059
cg09687738
cg09720515
cg09721174
cg09731029
cg09734952
cg09738386
cg09773839
cg09786233
cg09789426
cg09790289
cg09792758
cg09795422
cg09799350
cg09803537
cg09815793
cg09819081
cg09821007
cg09834142
cg09835024
cg09850561
cg09863225
cg09868337
cg09895223
cg09909221
cg09965404
cg09978401
cg09985072
cg09990556
cg09990582
cg09998474
cg10047502
cg10052922
cg10055097
cg10070668
cg10078687
cg10080474
cg10088365
cg10088372
cg10169869
cg10191387
cg10201390
cg10265387
cg10274815
cg10286673
cg10286829
cg10288106
cg10288278
cg10291990
cg10297211
cg10305945
cg10308137
cg10315562
cg10347293
cg10347326
cg10413105
cg10421300
cg10451760
cg10460864
cg10473383
cg10482495
cg10510586
cg10551631
cg10575236
cg10655551
cg10659052
cg10674704
cg10703213
cg10706039
cg10706590
cg10709771
cg10717149
cg10718795
cg10721440
cg10739728
cg10796634
cg10848980
cg10851587
cg10856819
cg10860619
cg10861555
cg10869159
cg10869581
cg10873964
cg10874556
cg10913852
cg10914789
cg10941721
cg10950266
cg10950413
cg10956264
cg10978884
cg10983111
cg10984692
cg10986455
cg10987536
cg10991108
cg10995081
cg11005845
cg11021247
cg11024449
cg11024551
cg11033833
cg11049154
cg11049634
cg11049774
cg11081925
cg11082424
cg11082630
cg11107468
cg11111131
cg11111271
cg11116781
cg11143827
cg11152253
cg11154719
cg11165443
cg11170680
cg11179629
cg11184697
cg11184796
cg11185978
cg11186637
cg11186981
cg11190082
cg11194545
cg11233153
cg11267664
cg11267692
cg11271681
cg11281291
cg11286196
cg11308037
cg11320369
cg11322406
cg11329209
cg11337025
cg11395955
cg11409998
cg11442732
cg11449070
cg11450947
cg11458217
cg11502922
cg11506821
cg11509903
cg11520843
cg11616438
cg11633007
cg11637006
cg11638117
cg11647489
cg11653314
cg11653864
cg11654517
cg11663393
cg11670235
cg11673471
cg11704309
cg11704979
cg11712793
cg11719509
cg11720358
cg11721100
cg11723766
cg11778030
cg11825731
cg11839979
cg11851349
cg11859529
cg11863519
cg11865900
cg11875624
cg11895950
cg11902811
cg11957438
cg12026625
cg12039967
cg12044418
cg12057563
cg12058262
cg12058840
cg12064531
cg12077024
cg12105899
cg12111783
cg12113703
cg12116395
cg12128683
cg12137402
cg12145026
cg12147998
cg12152167
cg12165338
cg12165354
cg12166502
cg12166599
cg12228772
cg12230162
cg12234922
cg12234996
cg12263679
cg12277627
cg12284142
cg12295100
cg12298823
cg12312457
cg12323723
cg12375308
cg12377327
cg12377701
cg12386568
cg12413138
cg12417702
cg12419383
cg12419462
cg12449211
cg12459719
cg12469471
cg12472218
cg12481306
cg12481479
cg12482502
cg12485020
cg12501871
cg12521678
cg12521790
cg12523974
cg12526869
cg12544391
cg12579866
cg12584551
cg12586718
cg12614178
cg12614702
cg12704708
cg12709057
cg12726278
cg12727431
cg12737514
cg12814550
cg12841929
cg12856112
cg12857026
cg12857193
cg12858650
cg12875241
cg12882438
cg12920408
cg12932046
cg12935118
cg12944030
cg12950231
cg12950441
cg12978205
cg13011976
cg13014982
cg13023833
cg13024202
cg13024624
cg13033283
cg13075926
cg13077247
cg13095029
cg13115118
cg13115455
cg13116097
cg13120260
cg13130271
cg13148563
cg13182391
cg13187778
cg13189687
cg13190238
cg13192155
cg13203541
cg13204538
cg13208429
cg13213216
cg13214937
cg13217661
cg13232664
cg13240932
cg13241003
cg13244998
cg13246025
cg13273147
cg13274727
cg13281118
cg13307142
cg13311758
cg13312942
cg13369210
cg13371527
cg13392184
cg13423140
cg13440244
cg13489054
cg13501371
cg13524991
cg13532816
cg13532885
cg13538773
cg13566059
cg13568559
cg13569417
cg13574945
cg13613450
cg13618137
cg13628616
cg13640071
cg13645113
cg13645631
cg13646297
cg13649400
cg13663706
cg13675050
cg13675330
cg13680016
cg13682241
cg13699152
cg13723766
cg13744306
cg13747195
cg13747960
cg13751216
cg13770495
cg13775533
cg13784767
cg13786096
cg13788004
cg13789561
cg13797960
cg13825930
cg13851721
cg13907504
cg13915481
cg13918312
cg13926267
cg13929206
cg13937627
cg13940798
cg13941987
cg13974562
cg13983639
cg13985405
cg13987972
cg13988667
cg14004892
cg14007036
cg14020146
cg14022645
cg14029201
cg14057181
cg14061423
cg14107136
cg14113300
cg14113919
cg14116332
cg14127907
cg14135852
cg14137558
cg14151795
cg14177924
cg14191292
cg14214586
cg14220025
cg14239049
cg14247154
cg14251139
cg14258335
cg14267065
cg14295915
cg14310499
cg14318199
cg14322166
cg14334484
cg14343687
cg14354749
cg14386202
cg14388993
cg14463432
cg14495054
cg14505980
cg14513804
cg14514403
cg14516385
cg14532322
cg14539516
cg14541448
cg14625604
cg14699257
cg14711543
cg14720319
cg14725109
cg14725392
cg14727709
cg14745925
cg14751158
cg14772836
cg14783837
cg14804181
cg14812623
cg14825116
cg14828248
cg14828865
cg14831390
cg14831665
cg14873818
cg14927076
cg14949922
cg14951132
cg14961598
cg14970569
cg14972002
cg14972383
cg14990368
cg14993186
cg14996916
cg15035437
cg15039826
cg15043283
cg15075851
cg15133344
cg15162843
cg15165694
cg15167807
cg15198729
cg15199886
cg15225044
cg15233060
cg15234550
cg15236541
cg15245437
cg15255859
cg15257930
cg15308487
cg15314890
cg15317927
cg15322230
cg15325759
cg15342308
cg15345580
cg15358931
cg15363435
cg15373098
cg15380114
cg15391239
cg15392343
cg15410402
cg15418221
cg15443127
cg15450782
cg15465642
cg15511490
cg15511516
cg15517690
cg15520863
cg15521289
cg15522989
cg15534364
cg15579650
cg15582794
cg15612444
cg15626629
cg15661671
cg15672146
cg15682807
cg15686826
cg15706156
cg15715746
cg15720064
cg15727409
cg15737470
cg15755924
cg15757320
cg15769969
cg15771339
cg15816181
cg15831456
cg15841434
cg15847989
cg15850390
cg15858894
cg15867166
cg15874629
cg15879104
cg15887754
cg15888279
cg15891447
cg15906052
cg15907464
cg15919369
cg15922956
cg15926952
cg15953310
cg16059374
cg16068924
cg16078210
cg16088894
cg16097380
cg16108684
cg16117744
cg16119423
cg16140952
cg16141678
cg16151342
cg16161440
cg16177032
cg16181678
cg16200513
cg16211147
cg16218862
cg16221895
cg16245086
cg16248169
cg16250105
cg16251333
cg16251458
cg16269097
cg16272791
cg16313903
cg16315447
cg16318983
cg16328033
cg16356987
cg16371488
cg16401529
cg16403901
cg16412513
cg16414561
cg16417926
cg16431191
cg16431713
cg16501779
cg16507965
cg16510010
cg16510200
cg16515238
cg16529483
cg16550477
cg16579869
cg16582649
cg16590821
cg16594878
cg16617243
cg16617830
cg16625651
cg16626088
cg16627148
cg16637019
cg16638301
cg16641060
cg16641190
cg16641638
cg16679837
cg16680922
cg16685760
cg16692308
cg16692973
cg16697940
cg16710313
cg16716035
cg16718054
cg16734817
cg16738558
cg16755924
cg16756025
cg16770948
cg16778620
cg16796150
cg16807457
cg16822572
cg16824069
cg16829640
cg16830479
cg16857716
cg16888752
cg16890879
cg16892191
cg16894263
cg16916745
cg16917996
cg16925682
cg16930349
cg16937327
cg16940942
cg16949923
cg16950696
cg16963297
cg16976875
cg16976876
cg16978043
cg16984885
cg16991511
cg16998810
cg17033281
cg17036062
cg17041400
cg17044023
cg17054449
cg17058724
cg17064159
cg17069068
cg17125742
cg17149359
cg17152375
cg17155263
cg17155577
cg17157129
cg17195879
cg17207724
cg17214408
cg17223593
cg17224287
cg17231418
cg17236781
cg17246352
cg17268992
cg17279959
cg17281810
cg17292622
cg17299883
cg17342984
cg17345036
cg17363084
cg17376045
cg17383222
cg17385175
cg17386265
cg17388110
cg17396400
cg17399684
cg17401837
cg17404000
cg17405145
cg17405188
cg17456701
cg17473615
cg17477997
cg17479100
cg17482649
cg17488844
cg17499479
cg17517128
cg17529435
cg17533951
cg17537844
cg17547524
cg17548613
cg17558827
cg17565795
cg17581805
cg17582546
cg17592148
cg17602500
cg17603461
cg17607496
cg17620251
cg17624691
cg17639056
cg17658468
cg17699837
cg17703220
cg17710066
cg17716100
cg17727916
cg17729873
cg17733714
cg17740541
cg17749360
cg17775518
cg17776579
cg17788031
cg17794813
cg17811760
cg17814335
cg17818432
cg17823667
cg17824401
cg17825572
cg17831869
cg17832062
cg17847781
cg17849117
cg17852104
cg17856536
cg17863679
cg17865482
cg17868752
cg17874273
cg17877174
cg17880859
cg17917970
cg17920241
cg17935021
cg17959735
cg17969499
cg17974418
cg17976175
cg17980977
cg18000886
cg18000985
cg18009325
cg18031773
cg18102233
cg18102950
cg18105467
cg18107314
cg18110168
cg18112782
cg18124907
cg18132745
cg18140045
cg18164076
cg18225658
cg18232722
cg18240390
cg18273575
cg18274682
cg18275846
cg18288715
cg18389752
cg18395382
cg18396806
cg18396832
cg18406472
cg18407858
cg18420843
cg18422972
cg18426655
cg18452672
cg18491397
cg18506674
cg18509722
cg18515307
cg18520280
cg18542573
cg18581963
cg18610223
cg18632412
cg18634060
cg18636716
cg18679504
cg18689730
cg18717600
cg18720642
cg18742441
cg18748527
cg18748981
cg18757172
cg18764240
cg18769303
cg18776609
cg18787045
cg18796341
cg18809883
cg18812946
cg18813010
cg18813387
cg18817143
cg18818432
cg18828303
cg18833705
cg18834878
cg18878700
cg18882670
cg18885073
cg18904224
cg18920427
cg18932686
cg18938476
cg18960294
cg18983709
cg18989057
cg18989810
cg18989977
cg18990292
cg19010939
cg19022384
cg19023309
cg19038081
cg19039368
cg19041137
cg19041765
cg19045293
cg19053358
cg19056391
cg19068385
cg19112977
cg19162841
cg19168249
cg19180514
cg19194595
cg19214916
cg19238394
cg19318186
cg19332075
cg19341307
cg19383360
cg19398192
cg19407410
cg19415116
cg19415339
cg19428430
cg19441529
cg19441811
cg19487868
cg19490917
cg19493242
cg19505129
cg19506937
cg19513111
cg19525496
cg19528502
cg19532714
cg19533991
cg19535369
cg19547549
cg19549023
cg19572135
cg19579913
cg19580826
cg19583388
cg19585278
cg19587616
cg19603571
cg19605909
cg19628038
cg19631766
cg19635884
cg19636887
cg19638648
cg19681107
cg19687016
cg19687650
cg19718903
cg19731655
cg19748438
cg19754833
cg19777864
cg19780807
cg19782749
cg19784262
cg19787517
cg19791442
cg19800913
cg19821612
cg19834421
cg19840133
cg19855812
cg19859323
cg19860695
cg19867709
cg19895492
cg19897275
cg19919335
cg19924862
cg19936436
cg19939909
cg19944582
cg19963797
cg19989944
cg19992190
cg19995126
cg19997062
cg19998137
cg20015269
cg20018767
cg20020143
cg20024850
cg20033444
cg20065441
cg20071884
cg20074774
cg20077602
cg20081453
cg20116159
cg20121427
cg20122617
cg20129827
cg20135706
cg20137045
cg20197861
cg20201673
cg20202246
cg20207108
cg20208613
cg20211377
cg20214004
cg20229989
cg20279598
cg20281601
cg20289033
cg20289741
cg20291321
cg20302203
cg20303283
cg20312916
cg20324110
cg20329959
cg20333412
cg20347665
cg20348344
cg20359784
cg20372745
cg20372775
cg20396841
cg20442640
cg20445038
cg20455959
cg20457259
cg20473379
cg20480826
cg20484507
cg20485230
cg20498086
cg20501527
cg20503915
cg20517444
cg20519277
cg20563277
cg20589243
cg20592837
cg20597646
cg20662913
cg20664654
cg20746035
cg20749341
cg20766178
cg20767561
cg20767845
cg20773149
cg20775112
cg20781383
cg20792978
cg20793193
cg20814574
cg20844384
cg20859738
cg20861422
cg20880647
cg20948364
cg20969392
cg20979765
cg20983329
cg20984994
cg20999651
cg21016188
cg21019788
cg21021766
cg21035371
cg21040569
cg21045312
cg21114303
cg21114806
cg21137943
cg21142075
cg21142738
cg21156383
cg21159768
cg21179956
cg21202708
cg21205654
cg21206285
cg21207958
cg21209948
cg21239691
cg21265341
cg21284493
cg21290550
cg21290775
cg21302017
cg21323815
cg21331369
cg21331812
cg21342611
cg21361971
cg21362390
cg21364772
cg21380015
cg21384883
cg21401951
cg21411942
cg21459545
cg21473514
cg21474854
cg21480420
cg21484182
cg21544051
cg21547183
cg21557668
cg21595968
cg21597797
cg21602092
cg21604054
cg21604743
cg21634944
cg21635596
cg21649393
cg21692664
cg21699341
cg21727314
cg21758197
cg21762935
cg21776057
cg21785054
cg21786233
cg21807849
cg21864225
cg21864829
cg21880156
cg21881821
cg21882403
cg21883848
cg21887683
cg21890239
cg21893284
cg21899276
cg21903569
cg21907582
cg21911363
cg21912308
cg21918369
cg21936763
cg21939789
cg21940586
cg21945665
cg21945991
cg21953876
cg21960840
cg21966453
cg21978299
cg21983484
cg21985559
cg22010791
cg22014878
cg22044068
cg22044840
cg22053855
cg22055524
cg22067189
cg22069441
cg22069989
cg22123924
cg22151216
[truncated: 35,692 more rows]

## Sheet: EDEN
CpG positions discarded due to detection p-value>0.01
cg00212031
cg00213748
cg00214611
cg00455876
cg01707559
cg02050847
cg02233190
cg02839557
cg02842889
cg03052502
cg03155755
cg03244189
cg03683899
cg03695421
cg03750315
cg03767353
cg04042030
cg04303809
cg04448376
cg04689676
cg04792227
cg05230942
cg05480730
cg05544622
cg05621349
cg06322277
cg06479204
cg07731488
cg07747963
cg07939587
cg08265308
cg09350919
cg09460641
cg10076560
cg10213302
cg10267609
cg10363397
cg10841270
cg11131351
cg13268984
cg13851368
cg14180491
cg14210405
cg14741114
cg15027426
cg15329860
cg15345074
cg15422579
cg15429127
cg15563434
cg15682993
cg15746461
cg18032798
cg18188392
cg25032547
cg25427172
cg25756647
cg26517491
cg26983430
cg26983535
cg27049643
cg27433982
cg00008945
cg00011200
cg00011891
cg00014152
cg00016522
cg00016934
cg00018261
cg00021786
cg00072288
cg00112256
cg00114625
cg00114913
cg00116709
cg00139317
cg00142683
cg00192980
cg00200463
cg00206414
cg00240113
cg00241296
cg00241907
cg00243584
cg00264378
cg00265812
cg00266918
cg00360365
cg00373606
cg00374088
cg00378717
cg00378950
cg00380985
cg00381376
cg00391044
cg00399450
cg00408231
cg00412010
cg00412368
cg00416689
cg00457389
cg00458505
cg00466309
cg00473354
cg00478198
cg00529027
cg00551957
cg00554969
cg00573298
cg00575851
cg00598664
cg00611101
cg00619443
cg00621925
cg00622384
cg00622389
cg00636562
cg00645049
cg00650640
cg00661180
cg00680081
cg00680673
cg00685229
cg00688681
cg00697812
cg00723997
cg00727483
cg00729461
cg00735883
cg00751785
cg00769799
cg00776430
cg00810519
cg00812634
cg00813156
cg00818649
cg00832270
cg00839572
cg00845806
cg00849191
cg00855706
cg00895705
cg00904184
cg00935924
cg00936435
cg00938641
cg00940287
cg00981879
cg00988678
cg00993140
cg01000789
cg01013491
cg01051089
cg01052065
cg01056373
cg01058588
cg01062269
cg01078565
cg01083397
cg01142317
cg01150083
cg01187510
cg01191902
cg01215118
cg01274846
cg01275664
cg01284128
cg01303569
cg01310267
cg01318188
cg01333849
cg01353788
cg01366378
cg01370179
cg01374431
cg01404988
cg01405303
cg01413492
cg01419069
cg01434723
cg01472347
cg01477427
cg01483252
cg01522249
cg01533115
cg01538344
cg01543116
cg01555661
cg01573544
cg01573782
cg01600123
cg01600263
cg01668271
cg01671070
cg01706033
cg01710449
cg01728536
cg01732428
cg01737421
cg01742836
cg01755617
cg01759889
cg01762011
cg01773478
cg01777017
cg01798375
cg01804836
cg01807728
cg01813294
cg01819787
cg01821906
cg01825872
cg01828474
cg01831199
cg01832419
cg01857253
cg01869765
cg01873087
cg01891172
cg01913024
cg01913196
cg01924074
cg01938887
cg01972979
cg01990854
cg01991530
cg01996818
cg01997410
cg01999076
cg01999212
cg02010442
cg02031980
cg02035866
cg02049865
cg02124059
cg02127807
cg02156712
cg02156782
cg02157475
cg02161125
cg02161919
cg02188515
cg02195366
cg02201836
cg02210067
cg02214597
cg02225164
cg02229344
cg02261899
cg02268650
cg02274705
cg02275875
cg02283535
cg02285254
cg02285579
cg02286623
cg02288667
cg02291897
cg02293258
cg02295369
cg02295504
cg02327549
cg02330362
cg02332456
cg02333283
cg02353937
cg02354343
cg02360578
cg02386310
cg02417823
cg02480419
cg02496423
cg02510708
cg02522370
cg02538330
cg02539591
cg02540440
cg02580986
cg02581653
cg02589074
cg02600772
cg02602182
cg02602528
cg02615131
cg02621658
cg02623256
cg02623604
cg02624484
cg02634083
cg02639793
cg02685544
cg02714462
cg02723311
cg02742918
cg02746718
cg02770249
cg02775175
cg02803670
cg02810043
cg02821380
cg02859554
cg02864732
cg02869694
cg02875834
cg02879223
cg02883100
cg02890812
cg02894810
cg02896361
cg02918903
cg02921434
cg02931149
cg02932805
cg02935635
cg02937293
cg02938958
cg02939364
cg02954623
cg02971902
cg02973417
cg02994943
cg03024957
cg03031357
cg03043267
cg03043405
cg03048084
cg03056321
cg03100923
cg03102848
cg03104298
cg03120461
cg03128268
cg03139204
cg03171708
cg03177323
cg03189022
cg03202526
cg03213202
cg03219705
cg03240752
cg03244432
cg03245429
cg03272642
cg03280420
cg03315431
cg03334316
cg03335173
cg03347749
cg03348338
cg03360001
cg03360374
cg03364121
cg03370193
cg03374735
cg03391801
cg03440272
cg03440485
cg03513471
cg03514678
cg03517379
cg03523199
cg03554089
cg03580328
cg03605032
cg03657257
cg03658985
cg03670113
cg03672915
cg03679005
cg03679269
cg03683587
cg03687305
cg03691313
cg03705894
cg03718079
cg03723123
cg03728850
cg03748372
cg03748858
cg03751162
cg03752015
cg03754195
cg03757053
cg03759948
cg03769817
cg03801901
cg03802424
cg03802931
cg03811055
cg03814733
cg03822658
cg03825574
cg03831206
cg03832506
cg03851490
cg03894002
cg03900860
cg03905487
cg03906572
cg03928924
cg03944921
cg03959273
cg03962769
cg03968699
cg03971283
cg03971469
cg03978312
cg03983969
cg04026379
cg04027004
cg04029282
cg04029366
cg04029664
cg04031645
cg04033011
cg04037732
cg04039555
cg04061482
cg04065558
cg04072009
cg04075675
cg04094482
cg04096096
cg04128303
cg04149024
cg04166210
cg04167532
cg04177426
cg04184316
cg04186471
cg04190662
cg04216286
cg04238575
cg04288012
cg04292836
cg04294190
cg04297907
cg04301343
cg04302178
cg04302300
cg04317640
cg04327763
cg04344997
cg04345928
cg04371001
cg04371585
cg04376185
cg04381324
cg04387098
cg04388383
cg04393989
cg04402486
cg04406445
cg04413754
cg04414946
cg04419618
cg04424654
cg04428826
cg04490290
cg04493225
cg04495420
cg04524851
cg04624564
cg04630982
cg04646630
cg04647039
cg04663649
cg04665139
cg04667267
cg04675919
cg04685060
cg04691867
cg04699313
cg04702045
cg04709809
cg04712194
cg04716051
cg04730443
cg04734394
cg04739874
cg04744025
cg04748497
cg04763286
cg04764476
cg04765675
cg04771154
cg04777541
cg04820593
cg04820960
cg04836978
cg04843066
cg04855977
cg04856605
cg04924141
cg04924736
cg04927982
cg04931939
cg04932755
cg05028071
cg05032353
cg05032903
cg05045028
cg05045659
cg05049545
cg05064925
cg05086798
cg05088151
cg05091491
cg05091873
cg05096434
cg05096731
cg05104476
cg05109065
cg05109619
cg05124235
cg05127178
cg05134041
cg05135828
cg05137263
cg05140257
cg05147108
cg05152874
cg05172693
cg05184436
cg05184682
cg05196231
cg05200893
cg05206294
cg05219621
cg05222959
cg05223760
cg05239680
cg05242815
cg05257372
cg05260852
cg05260949
cg05288927
cg05293502
cg05307865
cg05370638
cg05371922
cg05374090
cg05379196
cg05393376
cg05397816
cg05411132
cg05414241
cg05424879
cg05425577
cg05442715
cg05443523
cg05445331
cg05449830
cg05452887
cg05453458
cg05454424
cg05461361
cg05463813
cg05467600
cg05473496
cg05474077
cg05476522
cg05479376
cg05526804
cg05532720
cg05533223
cg05534333
cg05551025
cg05572834
cg05600581
cg05605384
cg05629323
cg05630320
cg05679489
cg05685296
cg05687312
cg05692422
cg05721877
cg05747459
cg05782106
cg05785344
cg05788681
cg05799859
cg05803370
cg05803913
cg05804339
cg05806018
cg05829338
cg05835545
cg05849149
cg05849875
cg05866836
cg05872222
cg05876899
cg05887304
cg05893072
cg05899999
cg05905814
cg05908188
cg05911774
cg05914696
cg05935584
cg05941375
cg05947181
cg05950094
cg05958126
cg05994819
cg05996419
cg06022838
cg06024075
cg06027835
cg06041068
cg06042004
cg06051391
cg06053110
cg06055478
cg06069996
cg06070578
cg06072560
cg06077978
cg06079963
cg06084034
cg06093412
cg06097615
cg06098232
cg06104510
cg06104959
cg06112349
cg06119392
cg06124711
cg06130360
cg06131666
cg06135529
cg06135650
cg06136002
cg06137672
cg06139288
cg06144825
cg06144999
cg06158088
cg06164717
cg06172626
cg06174815
cg06178309
cg06184979
cg06185870
cg06206449
cg06228453
cg06252876
cg06256785
cg06266461
cg06267203
cg06272245
cg06282524
cg06288270
cg06293983
cg06295352
cg06297686
cg06300944
cg06302025
cg06334238
cg06376033
cg06380355
cg06407366
cg06408025
cg06408185
cg06408301
cg06411441
cg06428288
cg06443675
cg06444329
cg06454337
cg06462425
cg06464066
cg06467636
cg06469252
cg06472116
cg06506080
cg06511189
cg06521531
cg06538336
cg06544877
cg06551391
cg06554760
cg06558166
cg06614969
cg06615444
cg06616857
cg06624970
cg06625916
cg06630839
cg06649034
cg06650546
cg06654051
cg06672093
cg06673178
cg06700462
cg06720669
cg06746884
cg06774787
cg06775759
cg06779458
cg06779802
cg06783548
cg06791102
cg06796204
cg06803079
cg06804788
cg06805513
cg06807018
cg06834235
cg06899582
cg06915321
cg06915915
cg06922569
cg06944922
cg06945800
cg06963219
cg06963664
cg06964654
cg06968752
cg07038409
cg07051162
cg07051329
cg07056506
cg07066594
cg07086565
cg07089242
cg07093674
cg07096038
cg07096248
cg07098277
cg07109010
cg07153944
cg07167981
cg07172237
cg07187289
cg07194250
cg07200487
cg07206010
cg07207959
cg07215528
cg07276379
cg07344627
cg07363416
cg07381502
cg07386410
cg07393670
cg07395435
cg07405239
cg07413830
cg07439872
cg07441824
cg07446674
cg07458836
cg07464524
cg07466166
cg07481063
cg07516457
cg07519908
cg07550694
cg07553115
cg07648454
cg07650623
cg07652272
cg07653728
cg07658614
cg07659240
cg07674139
cg07674503
cg07681512
cg07682072
cg07686944
cg07688057
cg07693301
cg07693661
cg07750402
cg07758529
cg07771637
cg07779434
cg07781082
cg07806343
cg07809462
cg07810164
cg07816287
cg07822777
cg07823797
cg07825508
cg07828380
cg07834773
cg07837161
cg07842130
cg07858069
cg07861180
cg07862274
cg07865580
cg07867687
cg07868857
cg07874334
cg07887243
cg07896193
cg07902213
cg07910525
cg07912337
cg07928156
cg07929406
cg07930217
cg07933790
cg07954607
cg07989867
cg07990395
cg07994386
cg08059778
cg08063601
cg08063757
cg08076861
cg08100265
cg08101918
cg08108619
cg08141744
cg08147391
cg08199506
cg08209483
cg08211022
cg08276328
cg08279515
cg08282540
cg08282969
cg08291693
cg08298085
cg08311689
cg08313132
cg08323957
cg08340716
cg08341987
cg08343300
cg08351598
cg08358587
cg08363715
cg08384999
cg08405463
cg08408091
cg08415785
cg08417382
cg08422514
cg08437835
cg08446143
cg08446187
cg08447449
cg08464305
cg08470157
cg08476890
cg08479532
cg08479711
cg08491314
cg08578454
cg08579577
cg08588626
cg08605656
cg08609270
cg08617833
cg08622041
cg08622149
cg08623691
cg08626646
cg08627233
cg08637905
cg08648877
cg08683562
cg08689075
cg08704539
cg08706312
cg08719422
cg08725455
cg08757574
cg08757719
cg08783090
cg08784874
cg08790343
cg08796898
cg08798116
cg08812897
cg08817443
cg08818092
cg08818886
cg08848711
cg08850124
cg08859156
cg08882363
cg08905118
cg08952424
cg08955276
cg08969352
cg08980509
cg08994891
cg08998989
cg09018810
cg09024810
cg09033783
cg09034929
cg09038535
cg09056691
cg09060772
cg09070199
cg09072865
cg09080960
cg09084933
cg09091181
cg09109599
cg09112156
cg09132264
cg09134165
cg09134399
cg09146129
cg09146364
cg09159923
cg09168980
cg09173743
cg09185350
cg09192059
cg09196081
cg09207137
cg09210933
cg09229960
cg09285672
cg09309899
cg09310980
cg09329826
cg09342610
cg09406238
cg09411587
cg09418475
cg09425262
cg09443073
cg09513996
cg09521623
cg09523186
cg09523866
cg09524087
cg09525227
cg09551204
cg09559792
cg09606452
cg09610569
cg09610589
cg09614506
cg09619693
cg09622432
cg09624684
cg09655497
cg09656426
cg09666011
cg09673331
cg09679059
cg09687738
cg09720515
cg09721174
cg09731029
cg09734952
cg09738386
cg09773839
cg09786233
cg09789426
cg09790289
cg09792758
cg09795422
cg09799350
cg09803537
cg09815793
cg09819081
cg09821007
cg09834142
cg09835024
cg09850561
cg09863225
cg09868337
cg09895223
cg09909221
cg09965404
cg09978401
cg09985072
cg09990556
cg09990582
cg09998474
cg10047502
cg10052922
cg10055097
cg10070668
cg10078687
cg10080474
cg10088365
cg10088372
cg10169869
cg10191387
cg10201390
cg10265387
cg10274815
cg10286673
cg10286829
cg10288106
cg10288278
cg10291990
cg10297211
cg10305945
cg10308137
cg10315562
cg10347293
cg10347326
cg10413105
cg10421300
cg10451760
cg10460864
cg10473383
cg10482495
cg10510586
cg10551631
cg10575236
cg10655551
cg10659052
cg10674704
cg10703213
cg10706039
cg10706590
cg10709771
cg10717149
cg10718795
cg10721440
cg10739728
cg10796634
cg10848980
cg10851587
cg10856819
cg10860619
cg10861555
cg10869159
cg10869581
cg10873964
cg10874556
cg10913852
cg10914789
cg10941721
cg10950266
cg10950413
cg10956264
cg10978884
cg10983111
cg10984692
cg10986455
cg10987536
cg10991108
cg10995081
cg11005845
cg11021247
cg11024449
cg11024551
cg11033833
cg11049154
cg11049634
cg11049774
cg11081925
cg11082424
cg11082630
cg11107468
cg11111131
cg11111271
cg11116781
cg11143827
cg11152253
cg11154719
cg11165443
cg11170680
cg11179629
cg11184697
cg11184796
cg11185978
cg11186637
cg11186981
cg11190082
cg11194545
cg11233153
cg11267664
cg11267692
cg11271681
cg11281291
cg11286196
cg11308037
cg11320369
cg11322406
cg11329209
cg11337025
cg11395955
cg11409998
cg11442732
cg11449070
cg11450947
cg11458217
cg11502922
cg11506821
cg11509903
cg11520843
cg11616438
cg11633007
cg11637006
cg11638117
cg11647489
cg11653314
cg11653864
cg11654517
cg11663393
cg11670235
cg11673471
cg11704309
cg11704979
cg11712793
cg11719509
cg11720358
cg11721100
cg11723766
cg11778030
cg11825731
cg11839979
cg11851349
cg11859529
cg11863519
cg11865900
cg11875624
cg11895950
cg11902811
cg11957438
cg12026625
cg12039967
cg12044418
cg12057563
cg12058262
cg12058840
cg12064531
cg12077024
cg12105899
cg12111783
cg12113703
cg12116395
cg12128683
cg12137402
cg12145026
cg12147998
cg12152167
cg12165338
cg12165354
cg12166502
cg12166599
cg12228772
cg12230162
cg12234922
cg12234996
cg12263679
cg12277627
cg12284142
cg12295100
cg12298823
cg12312457
cg12323723
cg12375308
cg12377327
cg12377701
cg12386568
cg12413138
cg12417702
cg12419383
cg12419462
cg12449211
cg12459719
cg12469471
cg12472218
cg12481306
cg12481479
cg12482502
cg12485020
cg12501871
cg12521678
cg12521790
cg12523974
cg12526869
cg12544391
cg12579866
cg12584551
cg12586718
cg12614178
cg12614702
cg12704708
cg12709057
cg12726278
cg12727431
cg12737514
cg12814550
cg12841929
cg12856112
cg12857026
cg12857193
cg12858650
cg12875241
cg12882438
cg12920408
cg12932046
cg12935118
cg12944030
cg12950231
cg12950441
cg12978205
cg13011976
cg13014982
cg13023833
cg13024202
cg13024624
cg13033283
cg13075926
cg13077247
cg13095029
cg13115118
cg13115455
cg13116097
cg13120260
cg13130271
cg13148563
cg13182391
cg13187778
cg13189687
cg13190238
cg13192155
cg13203541
cg13204538
cg13208429
cg13213216
cg13214937
cg13217661
cg13232664
cg13240932
cg13241003
cg13244998
cg13246025
cg13273147
cg13274727
cg13281118
cg13307142
cg13311758
cg13312942
cg13369210
cg13371527
cg13392184
cg13423140
cg13440244
cg13489054
cg13501371
cg13524991
cg13532816
cg13532885
cg13538773
cg13566059
cg13568559
cg13569417
cg13574945
cg13613450
cg13618137
cg13628616
cg13640071
cg13645113
cg13645631
cg13646297
cg13649400
cg13663706
cg13675050
cg13675330
cg13680016
cg13682241
cg13699152
cg13723766
cg13744306
cg13747195
cg13747960
cg13751216
cg13770495
cg13775533
cg13784767
cg13786096
cg13788004
cg13789561
cg13797960
cg13825930
cg13851721
cg13907504
cg13915481
cg13918312
cg13926267
cg13929206
cg13937627
cg13940798
cg13941987
cg13974562
cg13983639
cg13985405
cg13987972
cg13988667
cg14004892
cg14007036
cg14020146
cg14022645
cg14029201
cg14057181
cg14061423
cg14107136
cg14113300
cg14113919
cg14116332
cg14127907
cg14135852
cg14137558
cg14151795
cg14177924
cg14191292
cg14214586
cg14220025
cg14239049
cg14247154
cg14251139
cg14258335
cg14267065
cg14295915
cg14310499
cg14318199
cg14322166
cg14334484
cg14343687
cg14354749
cg14386202
cg14388993
cg14463432
cg14495054
cg14505980
cg14513804
cg14514403
cg14516385
cg14532322
cg14539516
cg14541448
cg14625604
cg14699257
cg14711543
cg14720319
cg14725109
cg14725392
cg14727709
cg14745925
cg14751158
cg14772836
cg14783837
cg14804181
cg14812623
cg14825116
cg14828248
cg14828865
cg14831390
cg14831665
cg14873818
cg14927076
cg14949922
cg14951132
cg14961598
cg14970569
cg14972002
cg14972383
cg14990368
cg14993186
cg14996916
cg15035437
cg15039826
cg15043283
cg15075851
cg15133344
cg15162843
cg15165694
cg15167807
cg15198729
cg15199886
cg15225044
cg15233060
cg15234550
cg15236541
cg15245437
cg15255859
cg15257930
cg15308487
cg15314890
cg15317927
cg15322230
cg15325759
cg15342308
cg15345580
cg15358931
cg15363435
cg15373098
cg15380114
cg15391239
cg15392343
cg15410402
cg15418221
cg15443127
cg15450782
cg15465642
cg15511490
cg15511516
cg15517690
cg15520863
cg15521289
cg15522989
cg15534364
cg15579650
cg15582794
cg15612444
cg15626629
cg15661671
cg15672146
cg15682807
cg15686826
cg15706156
cg15715746
cg15720064
cg15727409
cg15737470
cg15755924
cg15757320
cg15769969
cg15771339
cg15816181
cg15831456
cg15841434
cg15847989
cg15850390
cg15858894
cg15867166
cg15874629
cg15879104
cg15887754
cg15888279
cg15891447
cg15906052
cg15907464
cg15919369
cg15922956
cg15926952
cg15953310
cg16059374
cg16068924
cg16078210
cg16088894
cg16097380
cg16108684
cg16117744
cg16119423
cg16140952
cg16141678
cg16151342
cg16161440
cg16177032
cg16181678
cg16200513
cg16211147
cg16218862
cg16221895
cg16245086
cg16248169
cg16250105
cg16251333
cg16251458
cg16269097
cg16272791
cg16313903
cg16315447
cg16318983
cg16328033
cg16356987
cg16371488
cg16401529
cg16403901
cg16412513
cg16414561
cg16417926
cg16431191
cg16431713
cg16501779
cg16507965
cg16510010
cg16510200
cg16515238
cg16529483
cg16550477
cg16579869
cg16582649
cg16590821
cg16594878
cg16617243
cg16617830
cg16625651
cg16626088
cg16627148
cg16637019
cg16638301
cg16641060
cg16641190
cg16641638
cg16679837
cg16680922
cg16685760
cg16692308
cg16692973
cg16697940
cg16710313
cg16716035
cg16718054
cg16734817
cg16738558
cg16755924
cg16756025
cg16770948
cg16778620
cg16796150
cg16807457
cg16822572
cg16824069
cg16829640
cg16830479
cg16857716
cg16888752
cg16890879
cg16892191
cg16894263
cg16916745
cg16917996
cg16925682
cg16930349
cg16937327
cg16940942
cg16949923
cg16950696
cg16963297
cg16976875
cg16976876
cg16978043
cg16984885
cg16991511
cg16998810
cg17033281
cg17036062
cg17041400
cg17044023
cg17054449
cg17058724
cg17064159
cg17069068
cg17125742
cg17149359
cg17152375
cg17155263
cg17155577
cg17157129
cg17195879
cg17207724
cg17214408
cg17223593
cg17224287
cg17231418
cg17236781
cg17246352
cg17268992
cg17279959
cg17281810
cg17292622
cg17299883
cg17342984
cg17345036
cg17363084
cg17376045
cg17383222
cg17385175
cg17386265
cg17388110
cg17396400
cg17399684
cg17401837
cg17404000
cg17405145
cg17405188
cg17456701
cg17473615
cg17477997
cg17479100
cg17482649
cg17488844
cg17499479
cg17517128
cg17529435
cg17533951
cg17537844
cg17547524
cg17548613
cg17558827
cg17565795
cg17581805
cg17582546
cg17592148
cg17602500
cg17603461
cg17607496
cg17620251
cg17624691
cg17639056
cg17658468
cg17699837
cg17703220
cg17710066
cg17716100
cg17727916
cg17729873
cg17733714
cg17740541
cg17749360
cg17775518
cg17776579
cg17788031
cg17794813
cg17811760
cg17814335
cg17818432
cg17823667
cg17824401
cg17825572
cg17831869
cg17832062
cg17847781
cg17849117
cg17852104
cg17856536
cg17863679
cg17865482
cg17868752
cg17874273
cg17877174
cg17880859
cg17917970
cg17920241
cg17935021
cg17959735
cg17969499
cg17974418
cg17976175
cg17980977
cg18000886
cg18000985
cg18009325
cg18031773
cg18102233
cg18102950
cg18105467
cg18107314
cg18110168
cg18112782
cg18124907
cg18132745
cg18140045
cg18164076
cg18225658
cg18232722
cg18240390
cg18273575
cg18274682
cg18275846
cg18288715
cg18389752
cg18395382
cg18396806
cg18396832
cg18406472
cg18407858
cg18420843
cg18422972
cg18426655
cg18452672
cg18491397
cg18506674
cg18509722
cg18515307
cg18520280
cg18542573
cg18581963
cg18610223
cg18632412
cg18634060
cg18636716
cg18679504
cg18689730
cg18717600
cg18720642
cg18742441
cg18748527
cg18748981
cg18757172
cg18764240
cg18769303
cg18776609
cg18787045
cg18796341
cg18809883
cg18812946
cg18813010
cg18813387
cg18817143
cg18818432
cg18828303
cg18833705
cg18834878
cg18878700
cg18882670
cg18885073
cg18904224
cg18920427
cg18932686
cg18938476
cg18960294
cg18983709
cg18989057
cg18989810
cg18989977
cg18990292
cg19010939
cg19022384
cg19023309
cg19038081
cg19039368
cg19041137
cg19041765
cg19045293
cg19053358
cg19056391
cg19068385
cg19112977
cg19162841
cg19168249
cg19180514
cg19194595
cg19214916
cg19238394
cg19318186
cg19332075
cg19341307
cg19383360
cg19398192
cg19407410
cg19415116
cg19415339
cg19428430
cg19441529
cg19441811
cg19487868
cg19490917
cg19493242
cg19505129
cg19506937
cg19513111
cg19525496
cg19528502
cg19532714
cg19533991
cg19535369
cg19547549
cg19549023
cg19572135
cg19579913
cg19580826
cg19583388
cg19585278
cg19587616
cg19603571
cg19605909
cg19628038
cg19631766
cg19635884
cg19636887
cg19638648
cg19681107
cg19687016
cg19687650
cg19718903
cg19731655
cg19748438
cg19754833
cg19777864
cg19780807
cg19782749
cg19784262
cg19787517
cg19791442
cg19800913
cg19821612
cg19834421
cg19840133
cg19855812
cg19859323
cg19860695
cg19867709
cg19895492
cg19897275
cg19919335
cg19924862
cg19936436
cg19939909
cg19944582
cg19963797
cg19989944
cg19992190
cg19995126
cg19997062
cg19998137
cg20015269
cg20018767
cg20020143
cg20024850
cg20033444
cg20065441
cg20071884
cg20074774
cg20077602
cg20081453
cg20116159
cg20121427
cg20122617
cg20129827
cg20135706
cg20137045
cg20197861
cg20201673
cg20202246
cg20207108
cg20208613
cg20211377
cg20214004
cg20229989
cg20279598
cg20281601
cg20289033
cg20289741
cg20291321
cg20302203
cg20303283
cg20312916
cg20324110
cg20329959
cg20333412
cg20347665
cg20348344
cg20359784
cg20372745
cg20372775
cg20396841
cg20442640
cg20445038
cg20455959
cg20457259
cg20473379
cg20480826
cg20484507
cg20485230
cg20498086
cg20501527
cg20503915
cg20517444
cg20519277
cg20563277
cg20589243
cg20592837
cg20597646
cg20662913
cg20664654
cg20746035
cg20749341
cg20766178
cg20767561
cg20767845
cg20773149
cg20775112
cg20781383
cg20792978
cg20793193
cg20814574
cg20844384
cg20859738
cg20861422
cg20880647
cg20948364
cg20969392
cg20979765
cg20983329
cg20984994
cg20999651
cg21016188
cg21019788
cg21021766
cg21035371
cg21040569
cg21045312
cg21114303
cg21114806
cg21137943
cg21142075
cg21142738
cg21156383
cg21159768
cg21179956
cg21202708
cg21205654
cg21206285
cg21207958
cg21209948
cg21239691
cg21265341
cg21284493
cg21290550
cg21290775
cg21302017
cg21323815
cg21331369
cg21331812
cg21342611
cg21361971
cg21362390
cg21364772
cg21380015
cg21384883
cg21401951
cg21411942
cg21459545
cg21473514
cg21474854
cg21480420
cg21484182
cg21544051
cg21547183
cg21557668
cg21595968
cg21597797
cg21602092
cg21604054
cg21604743
cg21634944
cg21635596
cg21649393
cg21692664
cg21699341
cg21727314
cg21758197
cg21762935
cg21776057
cg21785054
cg21786233
cg21807849
cg21864225
cg21864829
cg21880156
cg21881821
cg21882403
cg21883848
cg21887683
cg21890239
cg21893284
cg21899276
cg21903569
cg21907582
cg21911363
cg21912308
cg21918369
cg21936763
cg21939789
cg21940586
cg21945665
cg21945991
cg21953876
cg21960840
cg21966453
cg21978299
cg21983484
cg21985559
cg22010791
cg22014878
cg22044068
cg22044840
cg22053855
cg22055524
cg22067189
cg22069441
cg22069989
cg22123924
cg22151216
[truncated: 50,731 more rows]

## Sheet: HBEC
CpG positions discarded due to detection p-value>0.01
cg00212031
cg00213748
cg00214611
cg00455876
cg01707559
cg02050847
cg02233190
cg02839557
cg02842889
cg03052502
cg03155755
cg03244189
cg03683899
cg03695421
cg03750315
cg03767353
cg04042030
cg04303809
cg04448376
cg04689676
cg04792227
cg05230942
cg05480730
cg05544622
cg05621349
cg06322277
cg06479204
cg07731488
cg07747963
cg07939587
cg08265308
cg09350919
cg09460641
cg10076560
cg10213302
cg10267609
cg10363397
cg10841270
cg11131351
cg13268984
cg13851368
cg14180491
cg14210405
cg14741114
cg15027426
cg15329860
cg15345074
cg15422579
cg15429127
cg15563434
cg15682993
cg15746461
cg18032798
cg18188392
cg25032547
cg25427172
cg25756647
cg26517491
cg26983430
cg26983535
cg27049643
cg27433982
cg00008945
cg00011200
cg00011891
cg00014152
cg00016522
cg00016934
cg00018261
cg00021786
cg00072288
cg00112256
cg00114625
cg00114913
cg00116709
cg00139317
cg00142683
cg00192980
cg00200463
cg00206414
cg00240113
cg00241296
cg00241907
cg00243584
cg00264378
cg00265812
cg00266918
cg00360365
cg00373606
cg00374088
cg00378717
cg00378950
cg00380985
cg00381376
cg00391044
cg00399450
cg00408231
cg00412010
cg00412368
cg00416689
cg00457389
cg00458505
cg00466309
cg00473354
cg00478198
cg00529027
cg00551957
cg00554969
cg00573298
cg00575851
cg00598664
cg00611101
cg00619443
cg00621925
cg00622384
cg00622389
cg00636562
cg00645049
cg00650640
cg00661180
cg00680081
cg00680673
cg00685229
cg00688681
cg00697812
cg00723997
cg00727483
cg00729461
cg00735883
cg00751785
cg00769799
cg00776430
cg00810519
cg00812634
cg00813156
cg00818649
cg00832270
cg00839572
cg00845806
cg00849191
cg00855706
cg00895705
cg00904184
cg00935924
cg00936435
cg00938641
cg00940287
cg00981879
cg00988678
cg00993140
cg01000789
cg01013491
cg01051089
cg01052065
cg01056373
cg01058588
cg01062269
cg01078565
cg01083397
cg01142317
cg01150083
cg01187510
cg01191902
cg01215118
cg01274846
cg01275664
cg01284128
cg01303569
cg01310267
cg01318188
cg01333849
cg01353788
cg01366378
cg01370179
cg01374431
cg01404988
cg01405303
cg01413492
cg01419069
cg01434723
cg01472347
cg01477427
cg01483252
cg01522249
cg01533115
cg01538344
cg01543116
cg01555661
cg01573544
cg01573782
cg01600123
cg01600263
cg01668271
cg01671070
cg01706033
cg01710449
cg01728536
cg01732428
cg01737421
cg01742836
cg01755617
cg01759889
cg01762011
cg01773478
cg01777017
cg01798375
cg01804836
cg01807728
cg01813294
cg01819787
cg01821906
cg01825872
cg01828474
cg01831199
cg01832419
cg01857253
cg01869765
cg01873087
cg01891172
cg01913024
cg01913196
cg01924074
cg01938887
cg01972979
cg01990854
cg01991530
cg01996818
cg01997410
cg01999076
cg01999212
cg02010442
cg02031980
cg02035866
cg02049865
cg02124059
cg02127807
cg02156712
cg02156782
cg02157475
cg02161125
cg02161919
cg02188515
cg02195366
cg02201836
cg02210067
cg02214597
cg02225164
cg02229344
cg02261899
cg02268650
cg02274705
cg02275875
cg02283535
cg02285254
cg02285579
cg02286623
cg02288667
cg02291897
cg02293258
cg02295369
cg02295504
cg02327549
cg02330362
cg02332456
cg02333283
cg02353937
cg02354343
cg02360578
cg02386310
cg02417823
cg02480419
cg02496423
cg02510708
cg02522370
cg02538330
cg02539591
cg02540440
cg02580986
cg02581653
cg02589074
cg02600772
cg02602182
cg02602528
cg02615131
cg02621658
cg02623256
cg02623604
cg02624484
cg02634083
cg02639793
cg02685544
cg02714462
cg02723311
cg02742918
cg02746718
cg02770249
cg02775175
cg02803670
cg02810043
cg02821380
cg02859554
cg02864732
cg02869694
cg02875834
cg02879223
cg02883100
cg02890812
cg02894810
cg02896361
cg02918903
cg02921434
cg02931149
cg02932805
cg02935635
cg02937293
cg02938958
cg02939364
cg02954623
cg02971902
cg02973417
cg02994943
cg03024957
cg03031357
cg03043267
cg03043405
cg03048084
cg03056321
cg03100923
cg03102848
cg03104298
cg03120461
cg03128268
cg03139204
cg03171708
cg03177323
cg03189022
cg03202526
cg03213202
cg03219705
cg03240752
cg03244432
cg03245429
cg03272642
cg03280420
cg03315431
cg03334316
cg03335173
cg03347749
cg03348338
cg03360001
cg03360374
cg03364121
cg03370193
cg03374735
cg03391801
cg03440272
cg03440485
cg03513471
cg03514678
cg03517379
cg03523199
cg03554089
cg03580328
cg03605032
cg03657257
cg03658985
cg03670113
cg03672915
cg03679005
cg03679269
cg03683587
cg03687305
cg03691313
cg03705894
cg03718079
cg03723123
cg03728850
cg03748372
cg03748858
cg03751162
cg03752015
cg03754195
cg03757053
cg03759948
cg03769817
cg03801901
cg03802424
cg03802931
cg03811055
cg03814733
cg03822658
cg03825574
cg03831206
cg03832506
cg03851490
cg03894002
cg03900860
cg03905487
cg03906572
cg03928924
cg03944921
cg03959273
cg03962769
cg03968699
cg03971283
cg03971469
cg03978312
cg03983969
cg04026379
cg04027004
cg04029282
cg04029366
cg04029664
cg04031645
cg04033011
cg04037732
cg04039555
cg04061482
cg04065558
cg04072009
cg04075675
cg04094482
cg04096096
cg04128303
cg04149024
cg04166210
cg04167532
cg04177426
cg04184316
cg04186471
cg04190662
cg04216286
cg04238575
cg04288012
cg04292836
cg04294190
cg04297907
cg04301343
cg04302178
cg04302300
cg04317640
cg04327763
cg04344997
cg04345928
cg04371001
cg04371585
cg04376185
cg04381324
cg04387098
cg04388383
cg04393989
cg04402486
cg04406445
cg04413754
cg04414946
cg04419618
cg04424654
cg04428826
cg04490290
cg04493225
cg04495420
cg04524851
cg04624564
cg04630982
cg04646630
cg04647039
cg04663649
cg04665139
cg04667267
cg04675919
cg04685060
cg04691867
cg04699313
cg04702045
cg04709809
cg04712194
cg04716051
cg04730443
cg04734394
cg04739874
cg04744025
cg04748497
cg04763286
cg04764476
cg04765675
cg04771154
cg04777541
cg04820593
cg04820960
cg04836978
cg04843066
cg04855977
cg04856605
cg04924141
cg04924736
cg04927982
cg04931939
cg04932755
cg05028071
cg05032353
cg05032903
cg05045028
cg05045659
cg05049545
cg05064925
cg05086798
cg05088151
cg05091491
cg05091873
cg05096434
cg05096731
cg05104476
cg05109065
cg05109619
cg05124235
cg05127178
cg05134041
cg05135828
cg05137263
cg05140257
cg05147108
cg05152874
cg05172693
cg05184436
cg05184682
cg05196231
cg05200893
cg05206294
cg05219621
cg05222959
cg05223760
cg05239680
cg05242815
cg05257372
cg05260852
cg05260949
cg05288927
cg05293502
cg05307865
cg05370638
cg05371922
cg05374090
cg05379196
cg05393376
cg05397816
cg05411132
cg05414241
cg05424879
cg05425577
cg05442715
cg05443523
cg05445331
cg05449830
cg05452887
cg05453458
cg05454424
cg05461361
cg05463813
cg05467600
cg05473496
cg05474077
cg05476522
cg05479376
cg05526804
cg05532720
cg05533223
cg05534333
cg05551025
cg05572834
cg05600581
cg05605384
cg05629323
cg05630320
cg05679489
cg05685296
cg05687312
cg05692422
cg05721877
cg05747459
cg05782106
cg05785344
cg05788681
cg05799859
cg05803370
cg05803913
cg05804339
cg05806018
cg05829338
cg05835545
cg05849149
cg05849875
cg05866836
cg05872222
cg05876899
cg05887304
cg05893072
cg05899999
cg05905814
cg05908188
cg05911774
cg05914696
cg05935584
cg05941375
cg05947181
cg05950094
cg05958126
cg05994819
cg05996419
cg06022838
cg06024075
cg06027835
cg06041068
cg06042004
cg06051391
cg06053110
cg06055478
cg06069996
cg06070578
cg06072560
cg06077978
cg06079963
cg06084034
cg06093412
cg06097615
cg06098232
cg06104510
cg06104959
cg06112349
cg06119392
cg06124711
cg06130360
cg06131666
cg06135529
cg06135650
cg06136002
cg06137672
cg06139288
cg06144825
cg06144999
cg06158088
cg06164717
cg06172626
cg06174815
cg06178309
cg06184979
cg06185870
cg06206449
cg06228453
cg06252876
cg06256785
cg06266461
cg06267203
cg06272245
cg06282524
cg06288270
cg06293983
cg06295352
cg06297686
cg06300944
cg06302025
cg06334238
cg06376033
cg06380355
cg06407366
cg06408025
cg06408185
cg06408301
cg06411441
cg06428288
cg06443675
cg06444329
cg06454337
cg06462425
cg06464066
cg06467636
cg06469252
cg06472116
cg06506080
cg06511189
cg06521531
cg06538336
cg06544877
cg06551391
cg06554760
cg06558166
cg06614969
cg06615444
cg06616857
cg06624970
cg06625916
cg06630839
cg06649034
cg06650546
cg06654051
cg06672093
cg06673178
cg06700462
cg06720669
cg06746884
cg06774787
cg06775759
cg06779458
cg06779802
cg06783548
cg06791102
cg06796204
cg06803079
cg06804788
cg06805513
cg06807018
cg06834235
cg06899582
cg06915321
cg06915915
cg06922569
cg06944922
cg06945800
cg06963219
cg06963664
cg06964654
cg06968752
cg07038409
cg07051162
cg07051329
cg07056506
cg07066594
cg07086565
cg07089242
cg07093674
cg07096038
cg07096248
cg07098277
cg07109010
cg07153944
cg07167981
cg07172237
cg07187289
cg07194250
cg07200487
cg07206010
cg07207959
cg07215528
cg07276379
cg07344627
cg07363416
cg07381502
cg07386410
cg07393670
cg07395435
cg07405239
cg07413830
cg07439872
cg07441824
cg07446674
cg07458836
cg07464524
cg07466166
cg07481063
cg07516457
cg07519908
cg07550694
cg07553115
cg07648454
cg07650623
cg07652272
cg07653728
cg07658614
cg07659240
cg07674139
cg07674503
cg07681512
cg07682072
cg07686944
cg07688057
cg07693301
cg07693661
cg07750402
cg07758529
cg07771637
cg07779434
cg07781082
cg07806343
cg07809462
cg07810164
cg07816287
cg07822777
cg07823797
cg07825508
cg07828380
cg07834773
cg07837161
cg07842130
cg07858069
cg07861180
cg07862274
cg07865580
cg07867687
cg07868857
cg07874334
cg07887243
cg07896193
cg07902213
cg07910525
cg07912337
cg07928156
cg07929406
cg07930217
cg07933790
cg07954607
cg07989867
cg07990395
cg07994386
cg08059778
cg08063601
cg08063757
cg08076861
cg08100265
cg08101918
cg08108619
cg08141744
cg08147391
cg08199506
cg08209483
cg08211022
cg08276328
cg08279515
cg08282540
cg08282969
cg08291693
cg08298085
cg08311689
cg08313132
cg08323957
cg08340716
cg08341987
cg08343300
cg08351598
cg08358587
cg08363715
cg08384999
cg08405463
cg08408091
cg08415785
cg08417382
cg08422514
cg08437835
cg08446143
cg08446187
cg08447449
cg08464305
cg08470157
cg08476890
cg08479532
cg08479711
cg08491314
cg08578454
cg08579577
cg08588626
cg08605656
cg08609270
cg08617833
cg08622041
cg08622149
cg08623691
cg08626646
cg08627233
cg08637905
cg08648877
cg08683562
cg08689075
cg08704539
cg08706312
cg08719422
cg08725455
cg08757574
cg08757719
cg08783090
cg08784874
cg08790343
cg08796898
cg08798116
cg08812897
cg08817443
cg08818092
cg08818886
cg08848711
cg08850124
cg08859156
cg08882363
cg08905118
cg08952424
cg08955276
cg08969352
cg08980509
cg08994891
cg08998989
cg09018810
cg09024810
cg09033783
cg09034929
cg09038535
cg09056691
cg09060772
cg09070199
cg09072865
cg09080960
cg09084933
cg09091181
cg09109599
cg09112156
cg09132264
cg09134165
cg09134399
cg09146129
cg09146364
cg09159923
cg09168980
cg09173743
cg09185350
cg09192059
cg09196081
cg09207137
cg09210933
cg09229960
cg09285672
cg09309899
cg09310980
cg09329826
cg09342610
cg09406238
cg09411587
cg09418475
cg09425262
cg09443073
cg09513996
cg09521623
cg09523186
cg09523866
cg09524087
cg09525227
cg09551204
cg09559792
cg09606452
cg09610569
cg09610589
cg09614506
cg09619693
cg09622432
cg09624684
cg09655497
cg09656426
cg09666011
cg09673331
cg09679059
cg09687738
cg09720515
cg09721174
cg09731029
cg09734952
cg09738386
cg09773839
cg09786233
cg09789426
cg09790289
cg09792758
cg09795422
cg09799350
cg09803537
cg09815793
cg09819081
cg09821007
cg09834142
cg09835024
cg09850561
cg09863225
cg09868337
cg09895223
cg09909221
cg09965404
cg09978401
cg09985072
cg09990556
cg09990582
cg09998474
cg10047502
cg10052922
cg10055097
cg10070668
cg10078687
cg10080474
cg10088365
cg10088372
cg10169869
cg10191387
cg10201390
cg10265387
cg10274815
cg10286673
cg10286829
cg10288106
cg10288278
cg10291990
cg10297211
cg10305945
cg10308137
cg10315562
cg10347293
cg10347326
cg10413105
cg10421300
cg10451760
cg10460864
cg10473383
cg10482495
cg10510586
cg10551631
cg10575236
cg10655551
cg10659052
cg10674704
cg10703213
cg10706039
cg10706590
cg10709771
cg10717149
cg10718795
cg10721440
cg10739728
cg10796634
cg10848980
cg10851587
cg10856819
cg10860619
cg10861555
cg10869159
cg10869581
cg10873964
cg10874556
cg10913852
cg10914789
cg10941721
cg10950266
cg10950413
cg10956264
cg10978884
cg10983111
cg10984692
cg10986455
cg10987536
cg10991108
cg10995081
cg11005845
cg11021247
cg11024449
cg11024551
cg11033833
cg11049154
cg11049634
cg11049774
cg11081925
cg11082424
cg11082630
cg11107468
cg11111131
cg11111271
cg11116781
cg11143827
cg11152253
cg11154719
cg11165443
cg11170680
cg11179629
cg11184697
cg11184796
cg11185978
cg11186637
cg11186981
cg11190082
cg11194545
cg11233153
cg11267664
cg11267692
cg11271681
cg11281291
cg11286196
cg11308037
cg11320369
cg11322406
cg11329209
cg11337025
cg11395955
cg11409998
cg11442732
cg11449070
cg11450947
cg11458217
cg11502922
cg11506821
cg11509903
cg11520843
cg11616438
cg11633007
cg11637006
cg11638117
cg11647489
cg11653314
cg11653864
cg11654517
cg11663393
cg11670235
cg11673471
cg11704309
cg11704979
cg11712793
cg11719509
cg11720358
cg11721100
cg11723766
cg11778030
cg11825731
cg11839979
cg11851349
cg11859529
cg11863519
cg11865900
cg11875624
cg11895950
cg11902811
cg11957438
cg12026625
cg12039967
cg12044418
cg12057563
cg12058262
cg12058840
cg12064531
cg12077024
cg12105899
cg12111783
cg12113703
cg12116395
cg12128683
cg12137402
cg12145026
cg12147998
cg12152167
cg12165338
cg12165354
cg12166502
cg12166599
cg12228772
cg12230162
cg12234922
cg12234996
cg12263679
cg12277627
cg12284142
cg12295100
cg12298823
cg12312457
cg12323723
cg12375308
cg12377327
cg12377701
cg12386568
cg12413138
cg12417702
cg12419383
cg12419462
cg12449211
cg12459719
cg12469471
cg12472218
cg12481306
cg12481479
cg12482502
cg12485020
cg12501871
cg12521678
cg12521790
cg12523974
cg12526869
cg12544391
cg12579866
cg12584551
cg12586718
cg12614178
cg12614702
cg12704708
cg12709057
cg12726278
cg12727431
cg12737514
cg12814550
cg12841929
cg12856112
cg12857026
cg12857193
cg12858650
cg12875241
cg12882438
cg12920408
cg12932046
cg12935118
cg12944030
cg12950231
cg12950441
cg12978205
cg13011976
cg13014982
cg13023833
cg13024202
cg13024624
cg13033283
cg13075926
cg13077247
cg13095029
cg13115118
cg13115455
cg13116097
cg13120260
cg13130271
cg13148563
cg13182391
cg13187778
cg13189687
cg13190238
cg13192155
cg13203541
cg13204538
cg13208429
cg13213216
cg13214937
cg13217661
cg13232664
cg13240932
cg13241003
cg13244998
cg13246025
cg13273147
cg13274727
cg13281118
cg13307142
cg13311758
cg13312942
cg13369210
cg13371527
cg13392184
cg13423140
cg13440244
cg13489054
cg13501371
cg13524991
cg13532816
cg13532885
cg13538773
cg13566059
cg13568559
cg13569417
cg13574945
cg13613450
cg13618137
cg13628616
cg13640071
cg13645113
cg13645631
cg13646297
cg13649400
cg13663706
cg13675050
cg13675330
cg13680016
cg13682241
cg13699152
cg13723766
cg13744306
cg13747195
cg13747960
cg13751216
cg13770495
cg13775533
cg13784767
cg13786096
cg13788004
cg13789561
cg13797960
cg13825930
cg13851721
cg13907504
cg13915481
cg13918312
cg13926267
cg13929206
cg13937627
cg13940798
cg13941987
cg13974562
cg13983639
cg13985405
cg13987972
cg13988667
cg14004892
cg14007036
cg14020146
cg14022645
cg14029201
cg14057181
cg14061423
cg14107136
cg14113300
cg14113919
cg14116332
cg14127907
cg14135852
cg14137558
cg14151795
cg14177924
cg14191292
cg14214586
cg14220025
cg14239049
cg14247154
cg14251139
cg14258335
cg14267065
cg14295915
cg14310499
cg14318199
cg14322166
cg14334484
cg14343687
cg14354749
cg14386202
cg14388993
cg14463432
cg14495054
cg14505980
cg14513804
cg14514403
cg14516385
cg14532322
cg14539516
cg14541448
cg14625604
cg14699257
cg14711543
cg14720319
cg14725109
cg14725392
cg14727709
cg14745925
cg14751158
cg14772836
cg14783837
cg14804181
cg14812623
cg14825116
cg14828248
cg14828865
cg14831390
cg14831665
cg14873818
cg14927076
cg14949922
cg14951132
cg14961598
cg14970569
cg14972002
cg14972383
cg14990368
cg14993186
cg14996916
cg15035437
cg15039826
cg15043283
cg15075851
cg15133344
cg15162843
cg15165694
cg15167807
cg15198729
cg15199886
cg15225044
cg15233060
cg15234550
cg15236541
cg15245437
cg15255859
cg15257930
cg15308487
cg15314890
cg15317927
cg15322230
cg15325759
cg15342308
cg15345580
cg15358931
cg15363435
cg15373098
cg15380114
cg15391239
cg15392343
cg15410402
cg15418221
cg15443127
cg15450782
cg15465642
cg15511490
cg15511516
cg15517690
cg15520863
cg15521289
cg15522989
cg15534364
cg15579650
cg15582794
cg15612444
cg15626629
cg15661671
cg15672146
cg15682807
cg15686826
cg15706156
cg15715746
cg15720064
cg15727409
cg15737470
cg15755924
cg15757320
cg15769969
cg15771339
cg15816181
cg15831456
cg15841434
cg15847989
cg15850390
cg15858894
cg15867166
cg15874629
cg15879104
cg15887754
cg15888279
cg15891447
cg15906052
cg15907464
cg15919369
cg15922956
cg15926952
cg15953310
cg16059374
cg16068924
cg16078210
cg16088894
cg16097380
cg16108684
cg16117744
cg16119423
cg16140952
cg16141678
cg16151342
cg16161440
cg16177032
cg16181678
cg16200513
cg16211147
cg16218862
cg16221895
cg16245086
cg16248169
cg16250105
cg16251333
cg16251458
cg16269097
cg16272791
cg16313903
cg16315447
cg16318983
cg16328033
cg16356987
cg16371488
cg16401529
cg16403901
cg16412513
cg16414561
cg16417926
cg16431191
cg16431713
cg16501779
cg16507965
cg16510010
cg16510200
cg16515238
cg16529483
cg16550477
cg16579869
cg16582649
cg16590821
cg16594878
cg16617243
cg16617830
cg16625651
cg16626088
cg16627148
cg16637019
cg16638301
cg16641060
cg16641190
cg16641638
cg16679837
cg16680922
cg16685760
cg16692308
cg16692973
cg16697940
cg16710313
cg16716035
cg16718054
cg16734817
cg16738558
cg16755924
cg16756025
cg16770948
cg16778620
cg16796150
cg16807457
cg16822572
cg16824069
cg16829640
cg16830479
cg16857716
cg16888752
cg16890879
cg16892191
cg16894263
cg16916745
cg16917996
cg16925682
cg16930349
cg16937327
cg16940942
cg16949923
cg16950696
cg16963297
cg16976875
cg16976876
cg16978043
cg16984885
cg16991511
cg16998810
cg17033281
cg17036062
cg17041400
cg17044023
cg17054449
cg17058724
cg17064159
cg17069068
cg17125742
cg17149359
cg17152375
cg17155263
cg17155577
cg17157129
cg17195879
cg17207724
cg17214408
cg17223593
cg17224287
cg17231418
cg17236781
cg17246352
cg17268992
cg17279959
cg17281810
cg17292622
cg17299883
cg17342984
cg17345036
cg17363084
cg17376045
cg17383222
cg17385175
cg17386265
cg17388110
cg17396400
cg17399684
cg17401837
cg17404000
cg17405145
cg17405188
cg17456701
cg17473615
cg17477997
cg17479100
cg17482649
cg17488844
cg17499479
cg17517128
cg17529435
cg17533951
cg17537844
cg17547524
cg17548613
cg17558827
cg17565795
cg17581805
cg17582546
cg17592148
cg17602500
cg17603461
cg17607496
cg17620251
cg17624691
cg17639056
cg17658468
cg17699837
cg17703220
cg17710066
cg17716100
cg17727916
cg17729873
cg17733714
cg17740541
cg17749360
cg17775518
cg17776579
cg17788031
cg17794813
cg17811760
cg17814335
cg17818432
cg17823667
cg17824401
cg17825572
cg17831869
cg17832062
cg17847781
cg17849117
cg17852104
cg17856536
cg17863679
cg17865482
cg17868752
cg17874273
cg17877174
cg17880859
cg17917970
cg17920241
cg17935021
cg17959735
cg17969499
cg17974418
cg17976175
cg17980977
cg18000886
cg18000985
cg18009325
cg18031773
cg18102233
cg18102950
cg18105467
cg18107314
cg18110168
cg18112782
cg18124907
cg18132745
cg18140045
cg18164076
cg18225658
cg18232722
cg18240390
cg18273575
cg18274682
cg18275846
cg18288715
cg18389752
cg18395382
cg18396806
cg18396832
cg18406472
cg18407858
cg18420843
cg18422972
cg18426655
cg18452672
cg18491397
cg18506674
cg18509722
cg18515307
cg18520280
cg18542573
cg18581963
cg18610223
cg18632412
cg18634060
cg18636716
cg18679504
cg18689730
cg18717600
cg18720642
cg18742441
cg18748527
cg18748981
cg18757172
cg18764240
cg18769303
cg18776609
cg18787045
cg18796341
cg18809883
cg18812946
cg18813010
cg18813387
cg18817143
cg18818432
cg18828303
cg18833705
cg18834878
cg18878700
cg18882670
cg18885073
cg18904224
cg18920427
cg18932686
cg18938476
cg18960294
cg18983709
cg18989057
cg18989810
cg18989977
cg18990292
cg19010939
cg19022384
cg19023309
cg19038081
cg19039368
cg19041137
cg19041765
cg19045293
cg19053358
cg19056391
cg19068385
cg19112977
cg19162841
cg19168249
cg19180514
cg19194595
cg19214916
cg19238394
cg19318186
cg19332075
cg19341307
cg19383360
cg19398192
cg19407410
cg19415116
cg19415339
cg19428430
cg19441529
cg19441811
cg19487868
cg19490917
cg19493242
cg19505129
cg19506937
cg19513111
cg19525496
cg19528502
cg19532714
cg19533991
cg19535369
cg19547549
cg19549023
cg19572135
cg19579913
cg19580826
cg19583388
cg19585278
cg19587616
cg19603571
cg19605909
cg19628038
cg19631766
cg19635884
cg19636887
cg19638648
cg19681107
cg19687016
cg19687650
cg19718903
cg19731655
cg19748438
cg19754833
cg19777864
cg19780807
cg19782749
cg19784262
cg19787517
cg19791442
cg19800913
cg19821612
cg19834421
cg19840133
cg19855812
cg19859323
cg19860695
cg19867709
cg19895492
cg19897275
cg19919335
cg19924862
cg19936436
cg19939909
cg19944582
cg19963797
cg19989944
cg19992190
cg19995126
cg19997062
cg19998137
cg20015269
cg20018767
cg20020143
cg20024850
cg20033444
cg20065441
cg20071884
cg20074774
cg20077602
cg20081453
cg20116159
cg20121427
cg20122617
cg20129827
cg20135706
cg20137045
cg20197861
cg20201673
cg20202246
cg20207108
cg20208613
cg20211377
cg20214004
cg20229989
cg20279598
cg20281601
cg20289033
cg20289741
cg20291321
cg20302203
cg20303283
cg20312916
cg20324110
cg20329959
cg20333412
cg20347665
cg20348344
cg20359784
cg20372745
cg20372775
cg20396841
cg20442640
cg20445038
cg20455959
cg20457259
cg20473379
cg20480826
cg20484507
cg20485230
cg20498086
cg20501527
cg20503915
cg20517444
cg20519277
cg20563277
cg20589243
cg20592837
cg20597646
cg20662913
cg20664654
cg20746035
cg20749341
cg20766178
cg20767561
cg20767845
cg20773149
cg20775112
cg20781383
cg20792978
cg20793193
cg20814574
cg20844384
cg20859738
cg20861422
cg20880647
cg20948364
cg20969392
cg20979765
cg20983329
cg20984994
cg20999651
cg21016188
cg21019788
cg21021766
cg21035371
cg21040569
cg21045312
cg21114303
cg21114806
cg21137943
cg21142075
cg21142738
cg21156383
cg21159768
cg21179956
cg21202708
cg21205654
cg21206285
cg21207958
cg21209948
cg21239691
cg21265341
cg21284493
cg21290550
cg21290775
cg21302017
cg21323815
cg21331369
cg21331812
cg21342611
cg21361971
cg21362390
cg21364772
cg21380015
cg21384883
cg21401951
cg21411942
cg21459545
cg21473514
cg21474854
cg21480420
cg21484182
cg21544051
cg21547183
cg21557668
cg21595968
cg21597797
cg21602092
cg21604054
cg21604743
cg21634944
cg21635596
cg21649393
cg21692664
cg21699341
cg21727314
cg21758197
cg21762935
cg21776057
cg21785054
cg21786233
cg21807849
cg21864225
cg21864829
cg21880156
cg21881821
cg21882403
cg21883848
cg21887683
cg21890239
cg21893284
cg21899276
cg21903569
cg21907582
cg21911363
cg21912308
cg21918369
cg21936763
cg21939789
cg21940586
cg21945665
cg21945991
cg21953876
cg21960840
cg21966453
cg21978299
cg21983484
cg21985559
cg22010791
cg22014878
cg22044068
cg22044840
cg22053855
cg22055524
cg22067189
cg22069441
cg22069989
cg22123924
cg22151216
[truncated: 47,842 more rows]

## Sheet: Gen3G
CpG positions discarded due to detection p-value>0.01
cg00212031
cg00213748
cg00214611
cg00455876
cg01707559
cg02050847
cg02233190
cg02839557
cg02842889
cg03052502
cg03155755
cg03244189
cg03683899
cg03695421
cg03750315
cg03767353
cg04042030
cg04303809
cg04448376
cg04689676
cg04792227
cg05230942
cg05480730
cg05544622
cg05621349
cg06322277
cg06479204
cg07731488
cg07747963
cg07939587
cg08265308
cg09350919
cg09460641
cg10076560
cg10213302
cg10267609
cg10363397
cg10841270
cg11131351
cg13268984
cg13851368
cg14180491
cg14210405
cg14741114
cg15027426
cg15329860
cg15345074
cg15422579
cg15429127
cg15563434
cg15682993
cg15746461
cg18032798
cg18188392
cg25032547
cg25427172
cg25756647
cg26517491
cg26983430
cg26983535
cg27049643
cg27433982
cg00008945
cg00011200
cg00011891
cg00014152
cg00016522
cg00016934
cg00018261
cg00021786
cg00072288
cg00112256
cg00114625
cg00114913
cg00116709
cg00139317
cg00142683
cg00192980
cg00200463
cg00206414
cg00240113
cg00241296
cg00241907
cg00243584
cg00264378
cg00265812
cg00266918
cg00360365
cg00373606
cg00374088
cg00378717
cg00378950
cg00380985
cg00381376
cg00391044
cg00399450
cg00408231
cg00412010
cg00412368
cg00416689
cg00457389
cg00458505
cg00466309
cg00473354
cg00478198
cg00529027
cg00551957
cg00554969
cg00573298
cg00575851
cg00598664
cg00611101
cg00619443
cg00621925
cg00622384
cg00622389
cg00636562
cg00645049
cg00650640
cg00661180
cg00680081
cg00680673
cg00685229
cg00688681
cg00697812
cg00723997
cg00727483
cg00729461
cg00735883
cg00751785
cg00769799
cg00776430
cg00810519
cg00812634
cg00813156
cg00818649
cg00832270
cg00839572
cg00845806
cg00849191
cg00855706
cg00895705
cg00904184
cg00935924
cg00936435
cg00938641
cg00940287
cg00981879
cg00988678
cg00993140
cg01000789
cg01013491
cg01051089
cg01052065
cg01056373
cg01058588
cg01062269
cg01078565
cg01083397
cg01142317
cg01150083
cg01187510
cg01191902
cg01215118
cg01274846
cg01275664
cg01284128
cg01303569
cg01310267
cg01318188
cg01333849
cg01353788
cg01366378
cg01370179
cg01374431
cg01404988
cg01405303
cg01413492
cg01419069
cg01434723
cg01472347
cg01477427
cg01483252
cg01522249
cg01533115
cg01538344
cg01543116
cg01555661
cg01573544
cg01573782
cg01600123
cg01600263
cg01668271
cg01671070
cg01706033
cg01710449
cg01728536
cg01732428
cg01737421
cg01742836
cg01755617
cg01759889
cg01762011
cg01773478
cg01777017
cg01798375
cg01804836
cg01807728
cg01813294
cg01819787
cg01821906
cg01825872
cg01828474
cg01831199
cg01832419
cg01857253
cg01869765
cg01873087
cg01891172
cg01913024
cg01913196
cg01924074
cg01938887
cg01972979
cg01990854
cg01991530
cg01996818
cg01997410
cg01999076
cg01999212
cg02010442
cg02031980
cg02035866
cg02049865
cg02124059
cg02127807
cg02156712
cg02156782
cg02157475
cg02161125
cg02161919
cg02188515
cg02195366
cg02201836
cg02210067
cg02214597
cg02225164
cg02229344
cg02261899
cg02268650
cg02274705
cg02275875
cg02283535
cg02285254
cg02285579
cg02286623
cg02288667
cg02291897
cg02293258
cg02295369
cg02295504
cg02327549
cg02330362
cg02332456
cg02333283
cg02353937
cg02354343
cg02360578
cg02386310
cg02417823
cg02480419
cg02496423
cg02510708
cg02522370
cg02538330
cg02539591
cg02540440
cg02580986
cg02581653
cg02589074
cg02600772
cg02602182
cg02602528
cg02615131
cg02621658
cg02623256
cg02623604
cg02624484
cg02634083
cg02639793
cg02685544
cg02714462
cg02723311
cg02742918
cg02746718
cg02770249
cg02775175
cg02803670
cg02810043
cg02821380
cg02859554
cg02864732
cg02869694
cg02875834
cg02879223
cg02883100
cg02890812
cg02894810
cg02896361
cg02918903
cg02921434
cg02931149
cg02932805
cg02935635
cg02937293
cg02938958
cg02939364
cg02954623
cg02971902
cg02973417
cg02994943
cg03024957
cg03031357
cg03043267
cg03043405
cg03048084
cg03056321
cg03100923
cg03102848
cg03104298
cg03120461
cg03128268
cg03139204
cg03171708
cg03177323
cg03189022
cg03202526
cg03213202
cg03219705
cg03240752
cg03244432
cg03245429
cg03272642
cg03280420
cg03315431
cg03334316
cg03335173
cg03347749
cg03348338
cg03360001
cg03360374
cg03364121
cg03370193
cg03374735
cg03391801
cg03440272
cg03440485
cg03513471
cg03514678
cg03517379
cg03523199
cg03554089
cg03580328
cg03605032
cg03657257
cg03658985
cg03670113
cg03672915
cg03679005
cg03679269
cg03683587
cg03687305
cg03691313
cg03705894
cg03718079
cg03723123
cg03728850
cg03748372
cg03748858
cg03751162
cg03752015
cg03754195
cg03757053
cg03759948
cg03769817
cg03801901
cg03802424
cg03802931
cg03811055
cg03814733
cg03822658
cg03825574
cg03831206
cg03832506
cg03851490
cg03894002
cg03900860
cg03905487
cg03906572
cg03928924
cg03944921
cg03959273
cg03962769
cg03968699
cg03971283
cg03971469
cg03978312
cg03983969
cg04026379
cg04027004
cg04029282
cg04029366
cg04029664
cg04031645
cg04033011
cg04037732
cg04039555
cg04061482
cg04065558
cg04072009
cg04075675
cg04094482
cg04096096
cg04128303
cg04149024
cg04166210
cg04167532
cg04177426
cg04184316
cg04186471
cg04190662
cg04216286
cg04238575
cg04288012
cg04292836
cg04294190
cg04297907
cg04301343
cg04302178
cg04302300
cg04317640
cg04327763
cg04344997
cg04345928
cg04371001
cg04371585
cg04376185
cg04381324
cg04387098
cg04388383
cg04393989
cg04402486
cg04406445
cg04413754
cg04414946
cg04419618
cg04424654
cg04428826
cg04490290
cg04493225
cg04495420
cg04524851
cg04624564
cg04630982
cg04646630
cg04647039
cg04663649
cg04665139
cg04667267
cg04675919
cg04685060
cg04691867
cg04699313
cg04702045
cg04709809
cg04712194
cg04716051
cg04730443
cg04734394
cg04739874
cg04744025
cg04748497
cg04763286
cg04764476
cg04765675
cg04771154
cg04777541
cg04820593
cg04820960
cg04836978
cg04843066
cg04855977
cg04856605
cg04924141
cg04924736
cg04927982
cg04931939
cg04932755
cg05028071
cg05032353
cg05032903
cg05045028
cg05045659
cg05049545
cg05064925
cg05086798
cg05088151
cg05091491
cg05091873
cg05096434
cg05096731
cg05104476
cg05109065
cg05109619
cg05124235
cg05127178
cg05134041
cg05135828
cg05137263
cg05140257
cg05147108
cg05152874
cg05172693
cg05184436
cg05184682
cg05196231
cg05200893
cg05206294
cg05219621
cg05222959
cg05223760
cg05239680
cg05242815
cg05257372
cg05260852
cg05260949
cg05288927
cg05293502
cg05307865
cg05370638
cg05371922
cg05374090
cg05379196
cg05393376
cg05397816
cg05411132
cg05414241
cg05424879
cg05425577
cg05442715
cg05443523
cg05445331
cg05449830
cg05452887
cg05453458
cg05454424
cg05461361
cg05463813
cg05467600
cg05473496
cg05474077
cg05476522
cg05479376
cg05526804
cg05532720
cg05533223
cg05534333
cg05551025
cg05572834
cg05600581
cg05605384
cg05629323
cg05630320
cg05679489
cg05685296
cg05687312
cg05692422
cg05721877
cg05747459
cg05782106
cg05785344
cg05788681
cg05799859
cg05803370
cg05803913
cg05804339
cg05806018
cg05829338
cg05835545
cg05849149
cg05849875
cg05866836
cg05872222
cg05876899
cg05887304
cg05893072
cg05899999
cg05905814
cg05908188
cg05911774
cg05914696
cg05935584
cg05941375
cg05947181
cg05950094
cg05958126
cg05994819
cg05996419
cg06022838
cg06024075
cg06027835
cg06041068
cg06042004
cg06051391
cg06053110
cg06055478
cg06069996
cg06070578
cg06072560
cg06077978
cg06079963
cg06084034
cg06093412
cg06097615
cg06098232
cg06104510
cg06104959
cg06112349
cg06119392
cg06124711
cg06130360
cg06131666
cg06135529
cg06135650
cg06136002
cg06137672
cg06139288
cg06144825
cg06144999
cg06158088
cg06164717
cg06172626
cg06174815
cg06178309
cg06184979
cg06185870
cg06206449
cg06228453
cg06252876
cg06256785
cg06266461
cg06267203
cg06272245
cg06282524
cg06288270
cg06293983
cg06295352
cg06297686
cg06300944
cg06302025
cg06334238
cg06376033
cg06380355
cg06407366
cg06408025
cg06408185
cg06408301
cg06411441
cg06428288
cg06443675
cg06444329
cg06454337
cg06462425
cg06464066
cg06467636
cg06469252
cg06472116
cg06506080
cg06511189
cg06521531
cg06538336
cg06544877
cg06551391
cg06554760
cg06558166
cg06614969
cg06615444
cg06616857
cg06624970
cg06625916
cg06630839
cg06649034
cg06650546
cg06654051
cg06672093
cg06673178
cg06700462
cg06720669
cg06746884
cg06774787
cg06775759
cg06779458
cg06779802
cg06783548
cg06791102
cg06796204
cg06803079
cg06804788
cg06805513
cg06807018
cg06834235
cg06899582
cg06915321
cg06915915
cg06922569
cg06944922
cg06945800
cg06963219
cg06963664
cg06964654
cg06968752
cg07038409
cg07051162
cg07051329
cg07056506
cg07066594
cg07086565
cg07089242
cg07093674
cg07096038
cg07096248
cg07098277
cg07109010
cg07153944
cg07167981
cg07172237
cg07187289
cg07194250
cg07200487
cg07206010
cg07207959
cg07215528
cg07276379
cg07344627
cg07363416
cg07381502
cg07386410
cg07393670
cg07395435
cg07405239
cg07413830
cg07439872
cg07441824
cg07446674
cg07458836
cg07464524
cg07466166
cg07481063
cg07516457
cg07519908
cg07550694
cg07553115
cg07648454
cg07650623
cg07652272
cg07653728
cg07658614
cg07659240
cg07674139
cg07674503
cg07681512
cg07682072
cg07686944
cg07688057
cg07693301
cg07693661
cg07750402
cg07758529
cg07771637
cg07779434
cg07781082
cg07806343
cg07809462
cg07810164
cg07816287
cg07822777
cg07823797
cg07825508
cg07828380
cg07834773
cg07837161
cg07842130
cg07858069
cg07861180
cg07862274
cg07865580
cg07867687
cg07868857
cg07874334
cg07887243
cg07896193
cg07902213
cg07910525
cg07912337
cg07928156
cg07929406
cg07930217
cg07933790
cg07954607
cg07989867
cg07990395
cg07994386
cg08059778
cg08063601
cg08063757
cg08076861
cg08100265
cg08101918
cg08108619
cg08141744
cg08147391
cg08199506
cg08209483
cg08211022
cg08276328
cg08279515
cg08282540
cg08282969
cg08291693
cg08298085
cg08311689
cg08313132
cg08323957
cg08340716
cg08341987
cg08343300
cg08351598
cg08358587
cg08363715
cg08384999
cg08405463
cg08408091
cg08415785
cg08417382
cg08422514
cg08437835
cg08446143
cg08446187
cg08447449
cg08464305
cg08470157
cg08476890
cg08479532
cg08479711
cg08491314
cg08578454
cg08579577
cg08588626
cg08605656
cg08609270
cg08617833
cg08622041
cg08622149
cg08623691
cg08626646
cg08627233
cg08637905
cg08648877
cg08683562
cg08689075
cg08704539
cg08706312
cg08719422
cg08725455
cg08757574
cg08757719
cg08783090
cg08784874
cg08790343
cg08796898
cg08798116
cg08812897
cg08817443
cg08818092
cg08818886
cg08848711
cg08850124
cg08859156
cg08882363
cg08905118
cg08952424
cg08955276
cg08969352
cg08980509
cg08994891
cg08998989
cg09018810
cg09024810
cg09033783
cg09034929
cg09038535
cg09056691
cg09060772
cg09070199
cg09072865
cg09080960
cg09084933
cg09091181
cg09109599
cg09112156
cg09132264
cg09134165
cg09134399
cg09146129
cg09146364
cg09159923
cg09168980
cg09173743
cg09185350
cg09192059
cg09196081
cg09207137
cg09210933
cg09229960
cg09285672
cg09309899
cg09310980
cg09329826
cg09342610
cg09406238
cg09411587
cg09418475
cg09425262
cg09443073
cg09513996
cg09521623
cg09523186
cg09523866
cg09524087
cg09525227
cg09551204
cg09559792
cg09606452
cg09610569
cg09610589
cg09614506
cg09619693
cg09622432
cg09624684
cg09655497
cg09656426
cg09666011
cg09673331
cg09679059
cg09687738
cg09720515
cg09721174
cg09731029
cg09734952
cg09738386
cg09773839
cg09786233
cg09789426
cg09790289
cg09792758
cg09795422
cg09799350
cg09803537
cg09815793
cg09819081
cg09821007
cg09834142
cg09835024
cg09850561
cg09863225
cg09868337
cg09895223
cg09909221
cg09965404
cg09978401
cg09985072
cg09990556
cg09990582
cg09998474
cg10047502
cg10052922
cg10055097
cg10070668
cg10078687
cg10080474
cg10088365
cg10088372
cg10169869
cg10191387
cg10201390
cg10265387
cg10274815
cg10286673
cg10286829
cg10288106
cg10288278
cg10291990
cg10297211
cg10305945
cg10308137
cg10315562
cg10347293
cg10347326
cg10413105
cg10421300
cg10451760
cg10460864
cg10473383
cg10482495
cg10510586
cg10551631
cg10575236
cg10655551
cg10659052
cg10674704
cg10703213
cg10706039
cg10706590
cg10709771
cg10717149
cg10718795
cg10721440
cg10739728
cg10796634
cg10848980
cg10851587
cg10856819
cg10860619
cg10861555
cg10869159
cg10869581
cg10873964
cg10874556
cg10913852
cg10914789
cg10941721
cg10950266
cg10950413
cg10956264
cg10978884
cg10983111
cg10984692
cg10986455
cg10987536
cg10991108
cg10995081
cg11005845
cg11021247
cg11024449
cg11024551
cg11033833
cg11049154
cg11049634
cg11049774
cg11081925
cg11082424
cg11082630
cg11107468
cg11111131
cg11111271
cg11116781
cg11143827
cg11152253
cg11154719
cg11165443
cg11170680
cg11179629
cg11184697
cg11184796
cg11185978
cg11186637
cg11186981
cg11190082
cg11194545
cg11233153
cg11267664
cg11267692
cg11271681
cg11281291
cg11286196
cg11308037
cg11320369
cg11322406
cg11329209
cg11337025
cg11395955
cg11409998
cg11442732
cg11449070
cg11450947
cg11458217
cg11502922
cg11506821
cg11509903
cg11520843
cg11616438
cg11633007
cg11637006
cg11638117
cg11647489
cg11653314
cg11653864
cg11654517
cg11663393
cg11670235
cg11673471
cg11704309
cg11704979
cg11712793
cg11719509
cg11720358
cg11721100
cg11723766
cg11778030
cg11825731
cg11839979
cg11851349
cg11859529
cg11863519
cg11865900
cg11875624
cg11895950
cg11902811
cg11957438
cg12026625
cg12039967
cg12044418
cg12057563
cg12058262
cg12058840
cg12064531
cg12077024
cg12105899
cg12111783
cg12113703
cg12116395
cg12128683
cg12137402
cg12145026
cg12147998
cg12152167
cg12165338
cg12165354
cg12166502
cg12166599
cg12228772
cg12230162
cg12234922
cg12234996
cg12263679
cg12277627
cg12284142
cg12295100
cg12298823
cg12312457
cg12323723
cg12375308
cg12377327
cg12377701
cg12386568
cg12413138
cg12417702
cg12419383
cg12419462
cg12449211
cg12459719
cg12469471
cg12472218
cg12481306
cg12481479
cg12482502
cg12485020
cg12501871
cg12521678
cg12521790
cg12523974
cg12526869
cg12544391
cg12579866
cg12584551
cg12586718
cg12614178
cg12614702
cg12704708
cg12709057
cg12726278
cg12727431
cg12737514
cg12814550
cg12841929
cg12856112
cg12857026
cg12857193
cg12858650
cg12875241
cg12882438
cg12920408
cg12932046
cg12935118
cg12944030
cg12950231
cg12950441
cg12978205
cg13011976
cg13014982
cg13023833
cg13024202
cg13024624
cg13033283
cg13075926
cg13077247
cg13095029
cg13115118
cg13115455
cg13116097
cg13120260
cg13130271
cg13148563
cg13182391
cg13187778
cg13189687
cg13190238
cg13192155
cg13203541
cg13204538
cg13208429
cg13213216
cg13214937
cg13217661
cg13232664
cg13240932
cg13241003
cg13244998
cg13246025
cg13273147
cg13274727
cg13281118
cg13307142
cg13311758
cg13312942
cg13369210
cg13371527
cg13392184
cg13423140
cg13440244
cg13489054
cg13501371
cg13524991
cg13532816
cg13532885
cg13538773
cg13566059
cg13568559
cg13569417
cg13574945
cg13613450
cg13618137
cg13628616
cg13640071
cg13645113
cg13645631
cg13646297
cg13649400
cg13663706
cg13675050
cg13675330
cg13680016
cg13682241
cg13699152
cg13723766
cg13744306
cg13747195
cg13747960
cg13751216
cg13770495
cg13775533
cg13784767
cg13786096
cg13788004
cg13789561
cg13797960
cg13825930
cg13851721
cg13907504
cg13915481
cg13918312
cg13926267
cg13929206
cg13937627
cg13940798
cg13941987
cg13974562
cg13983639
cg13985405
cg13987972
cg13988667
cg14004892
cg14007036
cg14020146
cg14022645
cg14029201
cg14057181
cg14061423
cg14107136
cg14113300
cg14113919
cg14116332
cg14127907
cg14135852
cg14137558
cg14151795
cg14177924
cg14191292
cg14214586
cg14220025
cg14239049
cg14247154
cg14251139
cg14258335
cg14267065
cg14295915
cg14310499
cg14318199
cg14322166
cg14334484
cg14343687
cg14354749
cg14386202
cg14388993
cg14463432
cg14495054
cg14505980
cg14513804
cg14514403
cg14516385
cg14532322
cg14539516
cg14541448
cg14625604
cg14699257
cg14711543
cg14720319
cg14725109
cg14725392
cg14727709
cg14745925
cg14751158
cg14772836
cg14783837
cg14804181
cg14812623
cg14825116
cg14828248
cg14828865
cg14831390
cg14831665
cg14873818
cg14927076
cg14949922
cg14951132
cg14961598
cg14970569
cg14972002
cg14972383
cg14990368
cg14993186
cg14996916
cg15035437
cg15039826
cg15043283
cg15075851
cg15133344
cg15162843
cg15165694
cg15167807
cg15198729
cg15199886
cg15225044
cg15233060
cg15234550
cg15236541
cg15245437
cg15255859
cg15257930
cg15308487
cg15314890
cg15317927
cg15322230
cg15325759
cg15342308
cg15345580
cg15358931
cg15363435
cg15373098
cg15380114
cg15391239
cg15392343
cg15410402
cg15418221
cg15443127
cg15450782
cg15465642
cg15511490
cg15511516
cg15517690
cg15520863
cg15521289
cg15522989
cg15534364
cg15579650
cg15582794
cg15612444
cg15626629
cg15661671
cg15672146
cg15682807
cg15686826
cg15706156
cg15715746
cg15720064
cg15727409
cg15737470
cg15755924
cg15757320
cg15769969
cg15771339
cg15816181
cg15831456
cg15841434
cg15847989
cg15850390
cg15858894
cg15867166
cg15874629
cg15879104
cg15887754
cg15888279
cg15891447
cg15906052
cg15907464
cg15919369
cg15922956
cg15926952
cg15953310
cg16059374
cg16068924
cg16078210
cg16088894
cg16097380
cg16108684
cg16117744
cg16119423
cg16140952
cg16141678
cg16151342
cg16161440
cg16177032
cg16181678
cg16200513
cg16211147
cg16218862
cg16221895
cg16245086
cg16248169
cg16250105
cg16251333
cg16251458
cg16269097
cg16272791
cg16313903
cg16315447
cg16318983
cg16328033
cg16356987
cg16371488
cg16401529
cg16403901
cg16412513
cg16414561
cg16417926
cg16431191
cg16431713
cg16501779
cg16507965
cg16510010
cg16510200
cg16515238
cg16529483
cg16550477
cg16579869
cg16582649
cg16590821
cg16594878
cg16617243
cg16617830
cg16625651
cg16626088
cg16627148
cg16637019
cg16638301
cg16641060
cg16641190
cg16641638
cg16679837
cg16680922
cg16685760
cg16692308
cg16692973
cg16697940
cg16710313
cg16716035
cg16718054
cg16734817
cg16738558
cg16755924
cg16756025
cg16770948
cg16778620
cg16796150
cg16807457
cg16822572
cg16824069
cg16829640
cg16830479
cg16857716
cg16888752
cg16890879
cg16892191
cg16894263
cg16916745
cg16917996
cg16925682
cg16930349
cg16937327
cg16940942
cg16949923
cg16950696
cg16963297
cg16976875
cg16976876
cg16978043
cg16984885
cg16991511
cg16998810
cg17033281
cg17036062
cg17041400
cg17044023
cg17054449
cg17058724
cg17064159
cg17069068
cg17125742
cg17149359
cg17152375
cg17155263
cg17155577
cg17157129
cg17195879
cg17207724
cg17214408
cg17223593
cg17224287
cg17231418
cg17236781
cg17246352
cg17268992
cg17279959
cg17281810
cg17292622
cg17299883
cg17342984
cg17345036
cg17363084
cg17376045
cg17383222
cg17385175
cg17386265
cg17388110
cg17396400
cg17399684
cg17401837
cg17404000
cg17405145
cg17405188
cg17456701
cg17473615
cg17477997
cg17479100
cg17482649
cg17488844
cg17499479
cg17517128
cg17529435
cg17533951
cg17537844
cg17547524
cg17548613
cg17558827
cg17565795
cg17581805
cg17582546
cg17592148
cg17602500
cg17603461
cg17607496
cg17620251
cg17624691
cg17639056
cg17658468
cg17699837
cg17703220
cg17710066
cg17716100
cg17727916
cg17729873
cg17733714
cg17740541
cg17749360
cg17775518
cg17776579
cg17788031
cg17794813
cg17811760
cg17814335
cg17818432
cg17823667
cg17824401
cg17825572
cg17831869
cg17832062
cg17847781
cg17849117
cg17852104
cg17856536
cg17863679
cg17865482
cg17868752
cg17874273
cg17877174
cg17880859
cg17917970
cg17920241
cg17935021
cg17959735
cg17969499
cg17974418
cg17976175
cg17980977
cg18000886
cg18000985
cg18009325
cg18031773
cg18102233
cg18102950
cg18105467
cg18107314
cg18110168
cg18112782
cg18124907
cg18132745
cg18140045
cg18164076
cg18225658
cg18232722
cg18240390
cg18273575
cg18274682
cg18275846
cg18288715
cg18389752
cg18395382
cg18396806
cg18396832
cg18406472
cg18407858
cg18420843
cg18422972
cg18426655
cg18452672
cg18491397
cg18506674
cg18509722
cg18515307
cg18520280
cg18542573
cg18581963
cg18610223
cg18632412
cg18634060
cg18636716
cg18679504
cg18689730
cg18717600
cg18720642
cg18742441
cg18748527
cg18748981
cg18757172
cg18764240
cg18769303
cg18776609
cg18787045
cg18796341
cg18809883
cg18812946
cg18813010
cg18813387
cg18817143
cg18818432
cg18828303
cg18833705
cg18834878
cg18878700
cg18882670
cg18885073
cg18904224
cg18920427
cg18932686
cg18938476
cg18960294
cg18983709
cg18989057
cg18989810
cg18989977
cg18990292
cg19010939
cg19022384
cg19023309
cg19038081
cg19039368
cg19041137
cg19041765
cg19045293
cg19053358
cg19056391
cg19068385
cg19112977
cg19162841
cg19168249
cg19180514
cg19194595
cg19214916
cg19238394
cg19318186
cg19332075
cg19341307
cg19383360
cg19398192
cg19407410
cg19415116
cg19415339
cg19428430
cg19441529
cg19441811
cg19487868
cg19490917
cg19493242
cg19505129
cg19506937
cg19513111
cg19525496
cg19528502
cg19532714
cg19533991
cg19535369
cg19547549
cg19549023
cg19572135
cg19579913
cg19580826
cg19583388
cg19585278
cg19587616
cg19603571
cg19605909
cg19628038
cg19631766
cg19635884
cg19636887
cg19638648
cg19681107
cg19687016
cg19687650
cg19718903
cg19731655
cg19748438
cg19754833
cg19777864
cg19780807
cg19782749
cg19784262
cg19787517
cg19791442
cg19800913
cg19821612
cg19834421
cg19840133
cg19855812
cg19859323
cg19860695
cg19867709
cg19895492
cg19897275
cg19919335
cg19924862
cg19936436
cg19939909
cg19944582
cg19963797
cg19989944
cg19992190
cg19995126
cg19997062
cg19998137
cg20015269
cg20018767
cg20020143
cg20024850
cg20033444
cg20065441
cg20071884
cg20074774
cg20077602
cg20081453
cg20116159
cg20121427
cg20122617
cg20129827
cg20135706
cg20137045
cg20197861
cg20201673
cg20202246
cg20207108
cg20208613
cg20211377
cg20214004
cg20229989
cg20279598
cg20281601
cg20289033
cg20289741
cg20291321
cg20302203
cg20303283
cg20312916
cg20324110
cg20329959
cg20333412
cg20347665
cg20348344
cg20359784
cg20372745
cg20372775
cg20396841
cg20442640
cg20445038
cg20455959
cg20457259
cg20473379
cg20480826
cg20484507
cg20485230
cg20498086
cg20501527
cg20503915
cg20517444
cg20519277
cg20563277
cg20589243
cg20592837
cg20597646
cg20662913
cg20664654
cg20746035
cg20749341
cg20766178
cg20767561
cg20767845
cg20773149
cg20775112
cg20781383
cg20792978
cg20793193
cg20814574
cg20844384
cg20859738
cg20861422
cg20880647
cg20948364
cg20969392
cg20979765
cg20983329
cg20984994
cg20999651
cg21016188
cg21019788
cg21021766
cg21035371
cg21040569
cg21045312
cg21114303
cg21114806
cg21137943
cg21142075
cg21142738
cg21156383
cg21159768
cg21179956
cg21202708
cg21205654
cg21206285
cg21207958
cg21209948
cg21239691
cg21265341
cg21284493
cg21290550
cg21290775
cg21302017
cg21323815
cg21331369
cg21331812
cg21342611
cg21361971
cg21362390
cg21364772
cg21380015
cg21384883
cg21401951
cg21411942
cg21459545
cg21473514
cg21474854
cg21480420
cg21484182
cg21544051
cg21547183
cg21557668
cg21595968
cg21597797
cg21602092
cg21604054
cg21604743
cg21634944
cg21635596
cg21649393
cg21692664
cg21699341
cg21727314
cg21758197
cg21762935
cg21776057
cg21785054
cg21786233
cg21807849
cg21864225
cg21864829
cg21880156
cg21881821
cg21882403
cg21883848
cg21887683
cg21890239
cg21893284
cg21899276
cg21903569
cg21907582
cg21911363
cg21912308
cg21918369
cg21936763
cg21939789
cg21940586
cg21945665
cg21945991
cg21953876
cg21960840
cg21966453
cg21978299
cg21983484
cg21985559
cg22010791
cg22014878
cg22044068
cg22044840
cg22053855
cg22055524
cg22067189
cg22069441
cg22069989
cg22123924
cg22151216
[truncated: 38,986 more rows]

## Sheet: GENEIDA
CpG positions discarded due to detection p-value>0.01
cg00212031
cg00213748
cg00214611
cg00455876
cg01707559
cg02050847
cg02233190
cg02839557
cg02842889
cg03052502
cg03155755
cg03244189
cg03683899
cg03695421
cg03750315
cg03767353
cg04042030
cg04303809
cg04448376
cg04689676
cg04792227
cg05230942
cg05480730
cg05544622
cg05621349
cg06322277
cg06479204
cg07731488
cg07747963
cg07939587
cg08265308
cg09350919
cg09460641
cg10076560
cg10213302
cg10267609
cg10363397
cg10841270
cg11131351
cg13268984
cg13851368
cg14180491
cg14210405
cg14741114
cg15027426
cg15329860
cg15345074
cg15422579
cg15429127
cg15563434
cg15682993
cg15746461
cg18032798
cg18188392
cg25032547
cg25427172
cg25756647
cg26517491
cg26983430
cg26983535
cg27049643
cg27433982
cg00008945
cg00011200
cg00011891
cg00014152
cg00016522
cg00016934
cg00018261
cg00021786
cg00072288
cg00112256
cg00114625
cg00114913
cg00116709
cg00139317
cg00142683
cg00192980
cg00200463
cg00206414
cg00240113
cg00241296
cg00241907
cg00243584
cg00264378
cg00265812
cg00266918
cg00360365
cg00373606
cg00374088
cg00378717
cg00378950
cg00380985
cg00381376
cg00391044
cg00399450
cg00408231
cg00412010
cg00412368
cg00416689
cg00457389
cg00458505
cg00466309
cg00473354
cg00478198
cg00529027
cg00551957
cg00554969
cg00573298
cg00575851
cg00598664
cg00611101
cg00619443
cg00621925
cg00622384
cg00622389
cg00636562
cg00645049
cg00650640
cg00661180
cg00680081
cg00680673
cg00685229
cg00688681
cg00697812
cg00723997
cg00727483
cg00729461
cg00735883
cg00751785
cg00769799
cg00776430
cg00810519
cg00812634
cg00813156
cg00818649
cg00832270
cg00839572
cg00845806
cg00849191
cg00855706
cg00895705
cg00904184
cg00935924
cg00936435
cg00938641
cg00940287
cg00981879
cg00988678
cg00993140
cg01000789
cg01013491
cg01051089
cg01052065
cg01056373
cg01058588
cg01062269
cg01078565
cg01083397
cg01142317
cg01150083
cg01187510
cg01191902
cg01215118
cg01274846
cg01275664
cg01284128
cg01303569
cg01310267
cg01318188
cg01333849
cg01353788
cg01366378
cg01370179
cg01374431
cg01404988
cg01405303
cg01413492
cg01419069
cg01434723
cg01472347
cg01477427
cg01483252
cg01522249
cg01533115
cg01538344
cg01543116
cg01555661
cg01573544
cg01573782
cg01600123
cg01600263
cg01668271
cg01671070
cg01706033
cg01710449
cg01728536
cg01732428
cg01737421
cg01742836
cg01755617
cg01759889
cg01762011
cg01773478
cg01777017
cg01798375
cg01804836
cg01807728
cg01813294
cg01819787
cg01821906
cg01825872
cg01828474
cg01831199
cg01832419
cg01857253
cg01869765
cg01873087
cg01891172
cg01913024
cg01913196
cg01924074
cg01938887
cg01972979
cg01990854
cg01991530
cg01996818
cg01997410
cg01999076
cg01999212
cg02010442
cg02031980
cg02035866
cg02049865
cg02124059
cg02127807
cg02156712
cg02156782
cg02157475
cg02161125
cg02161919
cg02188515
cg02195366
cg02201836
cg02210067
cg02214597
cg02225164
cg02229344
cg02261899
cg02268650
cg02274705
cg02275875
cg02283535
cg02285254
cg02285579
cg02286623
cg02288667
cg02291897
cg02293258
cg02295369
cg02295504
cg02327549
cg02330362
cg02332456
cg02333283
cg02353937
cg02354343
cg02360578
cg02386310
cg02417823
cg02480419
cg02496423
cg02510708
cg02522370
cg02538330
cg02539591
cg02540440
cg02580986
cg02581653
cg02589074
cg02600772
cg02602182
cg02602528
cg02615131
cg02621658
cg02623256
cg02623604
cg02624484
cg02634083
cg02639793
cg02685544
cg02714462
cg02723311
cg02742918
cg02746718
cg02770249
cg02775175
cg02803670
cg02810043
cg02821380
cg02859554
cg02864732
cg02869694
cg02875834
cg02879223
cg02883100
cg02890812
cg02894810
cg02896361
cg02918903
cg02921434
cg02931149
cg02932805
cg02935635
cg02937293
cg02938958
cg02939364
cg02954623
cg02971902
cg02973417
cg02994943
cg03024957
cg03031357
cg03043267
cg03043405
cg03048084
cg03056321
cg03100923
cg03102848
cg03104298
cg03120461
cg03128268
cg03139204
cg03171708
cg03177323
cg03189022
cg03202526
cg03213202
cg03219705
cg03240752
cg03244432
cg03245429
cg03272642
cg03280420
cg03315431
cg03334316
cg03335173
cg03347749
cg03348338
cg03360001
cg03360374
cg03364121
cg03370193
cg03374735
cg03391801
cg03440272
cg03440485
cg03513471
cg03514678
cg03517379
cg03523199
cg03554089
cg03580328
cg03605032
cg03657257
cg03658985
cg03670113
cg03672915
cg03679005
cg03679269
cg03683587
cg03687305
cg03691313
cg03705894
cg03718079
cg03723123
cg03728850
cg03748372
cg03748858
cg03751162
cg03752015
cg03754195
cg03757053
cg03759948
cg03769817
cg03801901
cg03802424
cg03802931
cg03811055
cg03814733
cg03822658
cg03825574
cg03831206
cg03832506
cg03851490
cg03894002
cg03900860
cg03905487
cg03906572
cg03928924
cg03944921
cg03959273
cg03962769
cg03968699
cg03971283
cg03971469
cg03978312
cg03983969
cg04026379
cg04027004
cg04029282
cg04029366
cg04029664
cg04031645
cg04033011
cg04037732
cg04039555
cg04061482
cg04065558
cg04072009
cg04075675
cg04094482
cg04096096
cg04128303
cg04149024
cg04166210
cg04167532
cg04177426
cg04184316
cg04186471
cg04190662
cg04216286
cg04238575
cg04288012
cg04292836
cg04294190
cg04297907
cg04301343
cg04302178
cg04302300
cg04317640
cg04327763
cg04344997
cg04345928
cg04371001
cg04371585
cg04376185
cg04381324
cg04387098
cg04388383
cg04393989
cg04402486
cg04406445
cg04413754
cg04414946
cg04419618
cg04424654
cg04428826
cg04490290
cg04493225
cg04495420
cg04524851
cg04624564
cg04630982
cg04646630
cg04647039
cg04663649
cg04665139
cg04667267
cg04675919
cg04685060
cg04691867
cg04699313
cg04702045
cg04709809
cg04712194
cg04716051
cg04730443
cg04734394
cg04739874
cg04744025
cg04748497
cg04763286
cg04764476
cg04765675
cg04771154
cg04777541
cg04820593
cg04820960
cg04836978
cg04843066
cg04855977
cg04856605
cg04924141
cg04924736
cg04927982
cg04931939
cg04932755
cg05028071
cg05032353
cg05032903
cg05045028
cg05045659
cg05049545
cg05064925
cg05086798
cg05088151
cg05091491
cg05091873
cg05096434
cg05096731
cg05104476
cg05109065
cg05109619
cg05124235
cg05127178
cg05134041
cg05135828
cg05137263
cg05140257
cg05147108
cg05152874
cg05172693
cg05184436
cg05184682
cg05196231
cg05200893
cg05206294
cg05219621
cg05222959
cg05223760
cg05239680
cg05242815
cg05257372
cg05260852
cg05260949
cg05288927
cg05293502
cg05307865
cg05370638
cg05371922
cg05374090
cg05379196
cg05393376
cg05397816
cg05411132
cg05414241
cg05424879
cg05425577
cg05442715
cg05443523
cg05445331
cg05449830
cg05452887
cg05453458
cg05454424
cg05461361
cg05463813
cg05467600
cg05473496
cg05474077
cg05476522
cg05479376
cg05526804
cg05532720
cg05533223
cg05534333
cg05551025
cg05572834
cg05600581
cg05605384
cg05629323
cg05630320
cg05679489
cg05685296
cg05687312
cg05692422
cg05721877
cg05747459
cg05782106
cg05785344
cg05788681
cg05799859
cg05803370
cg05803913
cg05804339
cg05806018
cg05829338
cg05835545
cg05849149
cg05849875
cg05866836
cg05872222
cg05876899
cg05887304
cg05893072
cg05899999
cg05905814
cg05908188
cg05911774
cg05914696
cg05935584
cg05941375
cg05947181
cg05950094
cg05958126
cg05994819
cg05996419
cg06022838
cg06024075
cg06027835
cg06041068
cg06042004
cg06051391
cg06053110
cg06055478
cg06069996
cg06070578
cg06072560
cg06077978
cg06079963
cg06084034
cg06093412
cg06097615
cg06098232
cg06104510
cg06104959
cg06112349
cg06119392
cg06124711
cg06130360
cg06131666
cg06135529
cg06135650
cg06136002
cg06137672
cg06139288
cg06144825
cg06144999
cg06158088
cg06164717
cg06172626
cg06174815
cg06178309
cg06184979
cg06185870
cg06206449
cg06228453
cg06252876
cg06256785
cg06266461
cg06267203
cg06272245
cg06282524
cg06288270
cg06293983
cg06295352
cg06297686
cg06300944
cg06302025
cg06334238
cg06376033
cg06380355
cg06407366
cg06408025
cg06408185
cg06408301
cg06411441
cg06428288
cg06443675
cg06444329
cg06454337
cg06462425
cg06464066
cg06467636
cg06469252
cg06472116
cg06506080
cg06511189
cg06521531
cg06538336
cg06544877
cg06551391
cg06554760
cg06558166
cg06614969
cg06615444
cg06616857
cg06624970
cg06625916
cg06630839
cg06649034
cg06650546
cg06654051
cg06672093
cg06673178
cg06700462
cg06720669
cg06746884
cg06774787
cg06775759
cg06779458
cg06779802
cg06783548
cg06791102
cg06796204
cg06803079
cg06804788
cg06805513
cg06807018
cg06834235
cg06899582
cg06915321
cg06915915
cg06922569
cg06944922
cg06945800
cg06963219
cg06963664
cg06964654
cg06968752
cg07038409
cg07051162
cg07051329
cg07056506
cg07066594
cg07086565
cg07089242
cg07093674
cg07096038
cg07096248
cg07098277
cg07109010
cg07153944
cg07167981
cg07172237
cg07187289
cg07194250
cg07200487
cg07206010
cg07207959
cg07215528
cg07276379
cg07344627
cg07363416
cg07381502
cg07386410
cg07393670
cg07395435
cg07405239
cg07413830
cg07439872
cg07441824
cg07446674
cg07458836
cg07464524
cg07466166
cg07481063
cg07516457
cg07519908
cg07550694
cg07553115
cg07648454
cg07650623
cg07652272
cg07653728
cg07658614
cg07659240
cg07674139
cg07674503
cg07681512
cg07682072
cg07686944
cg07688057
cg07693301
cg07693661
cg07750402
cg07758529
cg07771637
cg07779434
cg07781082
cg07806343
cg07809462
cg07810164
cg07816287
cg07822777
cg07823797
cg07825508
cg07828380
cg07834773
cg07837161
cg07842130
cg07858069
cg07861180
cg07862274
cg07865580
cg07867687
cg07868857
cg07874334
cg07887243
cg07896193
cg07902213
cg07910525
cg07912337
cg07928156
cg07929406
cg07930217
cg07933790
cg07954607
cg07989867
cg07990395
cg07994386
cg08059778
cg08063601
cg08063757
cg08076861
cg08100265
cg08101918
cg08108619
cg08141744
cg08147391
cg08199506
cg08209483
cg08211022
cg08276328
cg08279515
cg08282540
cg08282969
cg08291693
cg08298085
cg08311689
cg08313132
cg08323957
cg08340716
cg08341987
cg08343300
cg08351598
cg08358587
cg08363715
cg08384999
cg08405463
cg08408091
cg08415785
cg08417382
cg08422514
cg08437835
cg08446143
cg08446187
cg08447449
cg08464305
cg08470157
cg08476890
cg08479532
cg08479711
cg08491314
cg08578454
cg08579577
cg08588626
cg08605656
cg08609270
cg08617833
cg08622041
cg08622149
cg08623691
cg08626646
cg08627233
cg08637905
cg08648877
cg08683562
cg08689075
cg08704539
cg08706312
cg08719422
cg08725455
cg08757574
cg08757719
cg08783090
cg08784874
cg08790343
cg08796898
cg08798116
cg08812897
cg08817443
cg08818092
cg08818886
cg08848711
cg08850124
cg08859156
cg08882363
cg08905118
cg08952424
cg08955276
cg08969352
cg08980509
cg08994891
cg08998989
cg09018810
cg09024810
cg09033783
cg09034929
cg09038535
cg09056691
cg09060772
cg09070199
cg09072865
cg09080960
cg09084933
cg09091181
cg09109599
cg09112156
cg09132264
cg09134165
cg09134399
cg09146129
cg09146364
cg09159923
cg09168980
cg09173743
cg09185350
cg09192059
cg09196081
cg09207137
cg09210933
cg09229960
cg09285672
cg09309899
cg09310980
cg09329826
cg09342610
cg09406238
cg09411587
cg09418475
cg09425262
cg09443073
cg09513996
cg09521623
cg09523186
cg09523866
cg09524087
cg09525227
cg09551204
cg09559792
cg09606452
cg09610569
cg09610589
cg09614506
cg09619693
cg09622432
cg09624684
cg09655497
cg09656426
cg09666011
cg09673331
cg09679059
cg09687738
cg09720515
cg09721174
cg09731029
cg09734952
cg09738386
cg09773839
cg09786233
cg09789426
cg09790289
cg09792758
cg09795422
cg09799350
cg09803537
cg09815793
cg09819081
cg09821007
cg09834142
cg09835024
cg09850561
cg09863225
cg09868337
cg09895223
cg09909221
cg09965404
cg09978401
cg09985072
cg09990556
cg09990582
cg09998474
cg10047502
cg10052922
cg10055097
cg10070668
cg10078687
cg10080474
cg10088365
cg10088372
cg10169869
cg10191387
cg10201390
cg10265387
cg10274815
cg10286673
cg10286829
cg10288106
cg10288278
cg10291990
cg10297211
cg10305945
cg10308137
cg10315562
cg10347293
cg10347326
cg10413105
cg10421300
cg10451760
cg10460864
cg10473383
cg10482495
cg10510586
cg10551631
cg10575236
cg10655551
cg10659052
cg10674704
cg10703213
cg10706039
cg10706590
cg10709771
cg10717149
cg10718795
cg10721440
cg10739728
cg10796634
cg10848980
cg10851587
cg10856819
cg10860619
cg10861555
cg10869159
cg10869581
cg10873964
cg10874556
cg10913852
cg10914789
cg10941721
cg10950266
cg10950413
cg10956264
cg10978884
cg10983111
cg10984692
cg10986455
cg10987536
cg10991108
cg10995081
cg11005845
cg11021247
cg11024449
cg11024551
cg11033833
cg11049154
cg11049634
cg11049774
cg11081925
cg11082424
cg11082630
cg11107468
cg11111131
cg11111271
cg11116781
cg11143827
cg11152253
cg11154719
cg11165443
cg11170680
cg11179629
cg11184697
cg11184796
cg11185978
cg11186637
cg11186981
cg11190082
cg11194545
cg11233153
cg11267664
cg11267692
cg11271681
cg11281291
cg11286196
cg11308037
cg11320369
cg11322406
cg11329209
cg11337025
cg11395955
cg11409998
cg11442732
cg11449070
cg11450947
cg11458217
cg11502922
cg11506821
cg11509903
cg11520843
cg11616438
cg11633007
cg11637006
cg11638117
cg11647489
cg11653314
cg11653864
cg11654517
cg11663393
cg11670235
cg11673471
cg11704309
cg11704979
cg11712793
cg11719509
cg11720358
cg11721100
cg11723766
cg11778030
cg11825731
cg11839979
cg11851349
cg11859529
cg11863519
cg11865900
cg11875624
cg11895950
cg11902811
cg11957438
cg12026625
cg12039967
cg12044418
cg12057563
cg12058262
cg12058840
cg12064531
cg12077024
cg12105899
cg12111783
cg12113703
cg12116395
cg12128683
cg12137402
cg12145026
cg12147998
cg12152167
cg12165338
cg12165354
cg12166502
cg12166599
cg12228772
cg12230162
cg12234922
cg12234996
cg12263679
cg12277627
cg12284142
cg12295100
cg12298823
cg12312457
cg12323723
cg12375308
cg12377327
cg12377701
cg12386568
cg12413138
cg12417702
cg12419383
cg12419462
cg12449211
cg12459719
cg12469471
cg12472218
cg12481306
cg12481479
cg12482502
cg12485020
cg12501871
cg12521678
cg12521790
cg12523974
cg12526869
cg12544391
cg12579866
cg12584551
cg12586718
cg12614178
cg12614702
cg12704708
cg12709057
cg12726278
cg12727431
cg12737514
cg12814550
cg12841929
cg12856112
cg12857026
cg12857193
cg12858650
cg12875241
cg12882438
cg12920408
cg12932046
cg12935118
cg12944030
cg12950231
cg12950441
cg12978205
cg13011976
cg13014982
cg13023833
cg13024202
cg13024624
cg13033283
cg13075926
cg13077247
cg13095029
cg13115118
cg13115455
cg13116097
cg13120260
cg13130271
cg13148563
cg13182391
cg13187778
cg13189687
cg13190238
cg13192155
cg13203541
cg13204538
cg13208429
cg13213216
cg13214937
cg13217661
cg13232664
cg13240932
cg13241003
cg13244998
cg13246025
cg13273147
cg13274727
cg13281118
cg13307142
cg13311758
cg13312942
cg13369210
cg13371527
cg13392184
cg13423140
cg13440244
cg13489054
cg13501371
cg13524991
cg13532816
cg13532885
cg13538773
cg13566059
cg13568559
cg13569417
cg13574945
cg13613450
cg13618137
cg13628616
cg13640071
cg13645113
cg13645631
cg13646297
cg13649400
cg13663706
cg13675050
cg13675330
cg13680016
cg13682241
cg13699152
cg13723766
cg13744306
cg13747195
cg13747960
cg13751216
cg13770495
cg13775533
cg13784767
cg13786096
cg13788004
cg13789561
cg13797960
cg13825930
cg13851721
cg13907504
cg13915481
cg13918312
cg13926267
cg13929206
cg13937627
cg13940798
cg13941987
cg13974562
cg13983639
cg13985405
cg13987972
cg13988667
cg14004892
cg14007036
cg14020146
cg14022645
cg14029201
cg14057181
cg14061423
cg14107136
cg14113300
cg14113919
cg14116332
cg14127907
cg14135852
cg14137558
cg14151795
cg14177924
cg14191292
cg14214586
cg14220025
cg14239049
cg14247154
cg14251139
cg14258335
cg14267065
cg14295915
cg14310499
cg14318199
cg14322166
cg14334484
cg14343687
cg14354749
cg14386202
cg14388993
cg14463432
cg14495054
cg14505980
cg14513804
cg14514403
cg14516385
cg14532322
cg14539516
cg14541448
cg14625604
cg14699257
cg14711543
cg14720319
cg14725109
cg14725392
cg14727709
cg14745925
cg14751158
cg14772836
cg14783837
cg14804181
cg14812623
cg14825116
cg14828248
cg14828865
cg14831390
cg14831665
cg14873818
cg14927076
cg14949922
cg14951132
cg14961598
cg14970569
cg14972002
cg14972383
cg14990368
cg14993186
cg14996916
cg15035437
cg15039826
cg15043283
cg15075851
cg15133344
cg15162843
cg15165694
cg15167807
cg15198729
cg15199886
cg15225044
cg15233060
cg15234550
cg15236541
cg15245437
cg15255859
cg15257930
cg15308487
cg15314890
cg15317927
cg15322230
cg15325759
cg15342308
cg15345580
cg15358931
cg15363435
cg15373098
cg15380114
cg15391239
cg15392343
cg15410402
cg15418221
cg15443127
cg15450782
cg15465642
cg15511490
cg15511516
cg15517690
cg15520863
cg15521289
cg15522989
cg15534364
cg15579650
cg15582794
cg15612444
cg15626629
cg15661671
cg15672146
cg15682807
cg15686826
cg15706156
cg15715746
cg15720064
cg15727409
cg15737470
cg15755924
cg15757320
cg15769969
cg15771339
cg15816181
cg15831456
cg15841434
cg15847989
cg15850390
cg15858894
cg15867166
cg15874629
cg15879104
cg15887754
cg15888279
cg15891447
cg15906052
cg15907464
cg15919369
cg15922956
cg15926952
cg15953310
cg16059374
cg16068924
cg16078210
cg16088894
cg16097380
cg16108684
cg16117744
cg16119423
cg16140952
cg16141678
cg16151342
cg16161440
cg16177032
cg16181678
cg16200513
cg16211147
cg16218862
cg16221895
cg16245086
cg16248169
cg16250105
cg16251333
cg16251458
cg16269097
cg16272791
cg16313903
cg16315447
cg16318983
cg16328033
cg16356987
cg16371488
cg16401529
cg16403901
cg16412513
cg16414561
cg16417926
cg16431191
cg16431713
cg16501779
cg16507965
cg16510010
cg16510200
cg16515238
cg16529483
cg16550477
cg16579869
cg16582649
cg16590821
cg16594878
cg16617243
cg16617830
cg16625651
cg16626088
cg16627148
cg16637019
cg16638301
cg16641060
cg16641190
cg16641638
cg16679837
cg16680922
cg16685760
cg16692308
cg16692973
cg16697940
cg16710313
cg16716035
cg16718054
cg16734817
cg16738558
cg16755924
cg16756025
cg16770948
cg16778620
cg16796150
cg16807457
cg16822572
cg16824069
cg16829640
cg16830479
cg16857716
cg16888752
cg16890879
cg16892191
cg16894263
cg16916745
cg16917996
cg16925682
cg16930349
cg16937327
cg16940942
cg16949923
cg16950696
cg16963297
cg16976875
cg16976876
cg16978043
cg16984885
cg16991511
cg16998810
cg17033281
cg17036062
cg17041400
cg17044023
cg17054449
cg17058724
cg17064159
cg17069068
cg17125742
cg17149359
cg17152375
cg17155263
cg17155577
cg17157129
cg17195879
cg17207724
cg17214408
cg17223593
cg17224287
cg17231418
cg17236781
cg17246352
cg17268992
cg17279959
cg17281810
cg17292622
cg17299883
cg17342984
cg17345036
cg17363084
cg17376045
cg17383222
cg17385175
cg17386265
cg17388110
cg17396400
cg17399684
cg17401837
cg17404000
cg17405145
cg17405188
cg17456701
cg17473615
cg17477997
cg17479100
cg17482649
cg17488844
cg17499479
cg17517128
cg17529435
cg17533951
cg17537844
cg17547524
cg17548613
cg17558827
cg17565795
cg17581805
cg17582546
cg17592148
cg17602500
cg17603461
cg17607496
cg17620251
cg17624691
cg17639056
cg17658468
cg17699837
cg17703220
cg17710066
cg17716100
cg17727916
cg17729873
cg17733714
cg17740541
cg17749360
cg17775518
cg17776579
cg17788031
cg17794813
cg17811760
cg17814335
cg17818432
cg17823667
cg17824401
cg17825572
cg17831869
cg17832062
cg17847781
cg17849117
cg17852104
cg17856536
cg17863679
cg17865482
cg17868752
cg17874273
cg17877174
cg17880859
cg17917970
cg17920241
cg17935021
cg17959735
cg17969499
cg17974418
cg17976175
cg17980977
cg18000886
cg18000985
cg18009325
cg18031773
cg18102233
cg18102950
cg18105467
cg18107314
cg18110168
cg18112782
cg18124907
cg18132745
cg18140045
cg18164076
cg18225658
cg18232722
cg18240390
cg18273575
cg18274682
cg18275846
cg18288715
cg18389752
cg18395382
cg18396806
cg18396832
cg18406472
cg18407858
cg18420843
cg18422972
cg18426655
cg18452672
cg18491397
cg18506674
cg18509722
cg18515307
cg18520280
cg18542573
cg18581963
cg18610223
cg18632412
cg18634060
cg18636716
cg18679504
cg18689730
cg18717600
cg18720642
cg18742441
cg18748527
cg18748981
cg18757172
cg18764240
cg18769303
cg18776609
cg18787045
cg18796341
cg18809883
cg18812946
cg18813010
cg18813387
cg18817143
cg18818432
cg18828303
cg18833705
cg18834878
cg18878700
cg18882670
cg18885073
cg18904224
cg18920427
cg18932686
cg18938476
cg18960294
cg18983709
cg18989057
cg18989810
cg18989977
cg18990292
cg19010939
cg19022384
cg19023309
cg19038081
cg19039368
cg19041137
cg19041765
cg19045293
cg19053358
cg19056391
cg19068385
cg19112977
cg19162841
cg19168249
cg19180514
cg19194595
cg19214916
cg19238394
cg19318186
cg19332075
cg19341307
cg19383360
cg19398192
cg19407410
cg19415116
cg19415339
cg19428430
cg19441529
cg19441811
cg19487868
cg19490917
cg19493242
cg19505129
cg19506937
cg19513111
cg19525496
cg19528502
cg19532714
cg19533991
cg19535369
cg19547549
cg19549023
cg19572135
cg19579913
cg19580826
cg19583388
cg19585278
cg19587616
cg19603571
cg19605909
cg19628038
cg19631766
cg19635884
cg19636887
cg19638648
cg19681107
cg19687016
cg19687650
cg19718903
cg19731655
cg19748438
cg19754833
cg19777864
cg19780807
cg19782749
cg19784262
cg19787517
cg19791442
cg19800913
cg19821612
cg19834421
cg19840133
cg19855812
cg19859323
cg19860695
cg19867709
cg19895492
cg19897275
cg19919335
cg19924862
cg19936436
cg19939909
cg19944582
cg19963797
cg19989944
cg19992190
cg19995126
cg19997062
cg19998137
cg20015269
cg20018767
cg20020143
cg20024850
cg20033444
cg20065441
cg20071884
cg20074774
cg20077602
cg20081453
cg20116159
cg20121427
cg20122617
cg20129827
cg20135706
cg20137045
cg20197861
cg20201673
cg20202246
cg20207108
cg20208613
cg20211377
cg20214004
cg20229989
cg20279598
cg20281601
cg20289033
cg20289741
cg20291321
cg20302203
cg20303283
cg20312916
cg20324110
cg20329959
cg20333412
cg20347665
cg20348344
cg20359784
cg20372745
cg20372775
cg20396841
cg20442640
cg20445038
cg20455959
cg20457259
cg20473379
cg20480826
cg20484507
cg20485230
cg20498086
cg20501527
cg20503915
cg20517444
cg20519277
cg20563277
cg20589243
cg20592837
cg20597646
cg20662913
cg20664654
cg20746035
cg20749341
cg20766178
cg20767561
cg20767845
cg20773149
cg20775112
cg20781383
cg20792978
cg20793193
cg20814574
cg20844384
cg20859738
cg20861422
cg20880647
cg20948364
cg20969392
cg20979765
cg20983329
cg20984994
cg20999651
cg21016188
cg21019788
cg21021766
cg21035371
cg21040569
cg21045312
cg21114303
cg21114806
cg21137943
cg21142075
cg21142738
cg21156383
cg21159768
cg21179956
cg21202708
cg21205654
cg21206285
cg21207958
cg21209948
cg21239691
cg21265341
cg21284493
cg21290550
cg21290775
cg21302017
cg21323815
cg21331369
cg21331812
cg21342611
cg21361971
cg21362390
cg21364772
cg21380015
cg21384883
cg21401951
cg21411942
cg21459545
cg21473514
cg21474854
cg21480420
cg21484182
cg21544051
cg21547183
cg21557668
cg21595968
cg21597797
cg21602092
cg21604054
cg21604743
cg21634944
cg21635596
cg21649393
cg21692664
cg21699341
cg21727314
cg21758197
cg21762935
cg21776057
cg21785054
cg21786233
cg21807849
cg21864225
cg21864829
cg21880156
cg21881821
cg21882403
cg21883848
cg21887683
cg21890239
cg21893284
cg21899276
cg21903569
cg21907582
cg21911363
cg21912308
cg21918369
cg21936763
cg21939789
cg21940586
cg21945665
cg21945991
cg21953876
cg21960840
cg21966453
cg21978299
cg21983484
cg21985559
cg22010791
cg22014878
cg22044068
cg22044840
cg22053855
cg22055524
cg22067189
cg22069441
cg22069989
cg22123924
cg22151216
[truncated: 37,856 more rows]

## Sheet: INMA
CpG positions discarded due to detection p-value>0.01
cg00212031
cg00213748
cg00214611
cg00455876
cg01707559
cg02050847
cg02233190
cg02839557
cg02842889
cg03052502
cg03155755
cg03244189
cg03683899
cg03695421
cg03750315
cg03767353
cg04042030
cg04303809
cg04448376
cg04689676
cg04792227
cg05230942
cg05480730
cg05544622
cg05621349
cg06322277
cg06479204
cg07731488
cg07747963
cg07939587
cg08265308
cg09350919
cg09460641
cg10076560
cg10213302
cg10267609
cg10363397
cg10841270
cg11131351
cg13268984
cg13851368
cg14180491
cg14210405
cg14741114
cg15027426
cg15329860
cg15345074
cg15422579
cg15429127
cg15563434
cg15682993
cg15746461
cg18032798
cg18188392
cg25032547
cg25427172
cg25756647
cg26517491
cg26983430
cg26983535
cg27049643
cg27433982
cg00008945
cg00011200
cg00011891
cg00014152
cg00016522
cg00016934
cg00018261
cg00021786
cg00072288
cg00112256
cg00114625
cg00114913
cg00116709
cg00139317
cg00142683
cg00192980
cg00200463
cg00206414
cg00240113
cg00241296
cg00241907
cg00243584
cg00264378
cg00265812
cg00266918
cg00360365
cg00373606
cg00374088
cg00378717
cg00378950
cg00380985
cg00381376
cg00391044
cg00399450
cg00408231
cg00412010
cg00412368
cg00416689
cg00457389
cg00458505
cg00466309
cg00473354
cg00478198
cg00529027
cg00551957
cg00554969
cg00573298
cg00575851
cg00598664
cg00611101
cg00619443
cg00621925
cg00622384
cg00622389
cg00636562
cg00645049
cg00650640
cg00661180
cg00680081
cg00680673
cg00685229
cg00688681
cg00697812
cg00723997
cg00727483
cg00729461
cg00735883
cg00751785
cg00769799
cg00776430
cg00810519
cg00812634
cg00813156
cg00818649
cg00832270
cg00839572
cg00845806
cg00849191
cg00855706
cg00895705
cg00904184
cg00935924
cg00936435
cg00938641
cg00940287
cg00981879
cg00988678
cg00993140
cg01000789
cg01013491
cg01051089
cg01052065
cg01056373
cg01058588
cg01062269
cg01078565
cg01083397
cg01142317
cg01150083
cg01187510
cg01191902
cg01215118
cg01274846
cg01275664
cg01284128
cg01303569
cg01310267
cg01318188
cg01333849
cg01353788
cg01366378
cg01370179
cg01374431
cg01404988
cg01405303
cg01413492
cg01419069
cg01434723
cg01472347
cg01477427
cg01483252
cg01522249
cg01533115
cg01538344
cg01543116
cg01555661
cg01573544
cg01573782
cg01600123
cg01600263
cg01668271
cg01671070
cg01706033
cg01710449
cg01728536
cg01732428
cg01737421
cg01742836
cg01755617
cg01759889
cg01762011
cg01773478
cg01777017
cg01798375
cg01804836
cg01807728
cg01813294
cg01819787
cg01821906
cg01825872
cg01828474
cg01831199
cg01832419
cg01857253
cg01869765
cg01873087
cg01891172
cg01913024
cg01913196
cg01924074
cg01938887
cg01972979
cg01990854
cg01991530
cg01996818
cg01997410
cg01999076
cg01999212
cg02010442
cg02031980
cg02035866
cg02049865
cg02124059
cg02127807
cg02156712
cg02156782
cg02157475
cg02161125
cg02161919
cg02188515
cg02195366
cg02201836
cg02210067
cg02214597
cg02225164
cg02229344
cg02261899
cg02268650
cg02274705
cg02275875
cg02283535
cg02285254
cg02285579
cg02286623
cg02288667
cg02291897
cg02293258
cg02295369
cg02295504
cg02327549
cg02330362
cg02332456
cg02333283
cg02353937
cg02354343
cg02360578
cg02386310
cg02417823
cg02480419
cg02496423
cg02510708
cg02522370
cg02538330
cg02539591
cg02540440
cg02580986
cg02581653
cg02589074
cg02600772
cg02602182
cg02602528
cg02615131
cg02621658
cg02623256
cg02623604
cg02624484
cg02634083
cg02639793
cg02685544
cg02714462
cg02723311
cg02742918
cg02746718
cg02770249
cg02775175
cg02803670
cg02810043
cg02821380
cg02859554
cg02864732
cg02869694
cg02875834
cg02879223
cg02883100
cg02890812
cg02894810
cg02896361
cg02918903
cg02921434
cg02931149
cg02932805
cg02935635
cg02937293
cg02938958
cg02939364
cg02954623
cg02971902
cg02973417
cg02994943
cg03024957
cg03031357
cg03043267
cg03043405
cg03048084
cg03056321
cg03100923
cg03102848
cg03104298
cg03120461
cg03128268
cg03139204
cg03171708
cg03177323
cg03189022
cg03202526
cg03213202
cg03219705
cg03240752
cg03244432
cg03245429
cg03272642
cg03280420
cg03315431
cg03334316
cg03335173
cg03347749
cg03348338
cg03360001
cg03360374
cg03364121
cg03370193
cg03374735
cg03391801
cg03440272
cg03440485
cg03513471
cg03514678
cg03517379
cg03523199
cg03554089
cg03580328
cg03605032
cg03657257
cg03658985
cg03670113
cg03672915
cg03679005
cg03679269
cg03683587
cg03687305
cg03691313
cg03705894
cg03718079
cg03723123
cg03728850
cg03748372
cg03748858
cg03751162
cg03752015
cg03754195
cg03757053
cg03759948
cg03769817
cg03801901
cg03802424
cg03802931
cg03811055
cg03814733
cg03822658
cg03825574
cg03831206
cg03832506
cg03851490
cg03894002
cg03900860
cg03905487
cg03906572
cg03928924
cg03944921
cg03959273
cg03962769
cg03968699
cg03971283
cg03971469
cg03978312
cg03983969
cg04026379
cg04027004
cg04029282
cg04029366
cg04029664
cg04031645
cg04033011
cg04037732
cg04039555
cg04061482
cg04065558
cg04072009
cg04075675
cg04094482
cg04096096
cg04128303
cg04149024
cg04166210
cg04167532
cg04177426
cg04184316
cg04186471
cg04190662
cg04216286
cg04238575
cg04288012
cg04292836
cg04294190
cg04297907
cg04301343
cg04302178
cg04302300
cg04317640
cg04327763
cg04344997
cg04345928
cg04371001
cg04371585
cg04376185
cg04381324
cg04387098
cg04388383
cg04393989
cg04402486
cg04406445
cg04413754
cg04414946
cg04419618
cg04424654
cg04428826
cg04490290
cg04493225
cg04495420
cg04524851
cg04624564
cg04630982
cg04646630
cg04647039
cg04663649
cg04665139
cg04667267
cg04675919
cg04685060
cg04691867
cg04699313
cg04702045
cg04709809
cg04712194
cg04716051
cg04730443
cg04734394
cg04739874
cg04744025
cg04748497
cg04763286
cg04764476
cg04765675
cg04771154
cg04777541
cg04820593
cg04820960
cg04836978
cg04843066
cg04855977
cg04856605
cg04924141
cg04924736
cg04927982
cg04931939
cg04932755
cg05028071
cg05032353
cg05032903
cg05045028
cg05045659
cg05049545
cg05064925
cg05086798
cg05088151
cg05091491
cg05091873
cg05096434
cg05096731
cg05104476
cg05109065
cg05109619
cg05124235
cg05127178
cg05134041
cg05135828
cg05137263
cg05140257
cg05147108
cg05152874
cg05172693
cg05184436
cg05184682
cg05196231
cg05200893
cg05206294
cg05219621
cg05222959
cg05223760
cg05239680
cg05242815
cg05257372
cg05260852
cg05260949
cg05288927
cg05293502
cg05307865
cg05370638
cg05371922
cg05374090
cg05379196
cg05393376
cg05397816
cg05411132
cg05414241
cg05424879
cg05425577
cg05442715
cg05443523
cg05445331
cg05449830
cg05452887
cg05453458
cg05454424
cg05461361
cg05463813
cg05467600
cg05473496
cg05474077
cg05476522
cg05479376
cg05526804
cg05532720
cg05533223
cg05534333
cg05551025
cg05572834
cg05600581
cg05605384
cg05629323
cg05630320
cg05679489
cg05685296
cg05687312
cg05692422
cg05721877
cg05747459
cg05782106
cg05785344
cg05788681
cg05799859
cg05803370
cg05803913
cg05804339
cg05806018
cg05829338
cg05835545
cg05849149
cg05849875
cg05866836
cg05872222
cg05876899
cg05887304
cg05893072
cg05899999
cg05905814
cg05908188
cg05911774
cg05914696
cg05935584
cg05941375
cg05947181
cg05950094
cg05958126
cg05994819
cg05996419
cg06022838
cg06024075
cg06027835
cg06041068
cg06042004
cg06051391
cg06053110
cg06055478
cg06069996
cg06070578
cg06072560
cg06077978
cg06079963
cg06084034
cg06093412
cg06097615
cg06098232
cg06104510
cg06104959
cg06112349
cg06119392
cg06124711
cg06130360
cg06131666
cg06135529
cg06135650
cg06136002
cg06137672
cg06139288
cg06144825
cg06144999
cg06158088
cg06164717
cg06172626
cg06174815
cg06178309
cg06184979
cg06185870
cg06206449
cg06228453
cg06252876
cg06256785
cg06266461
cg06267203
cg06272245
cg06282524
cg06288270
cg06293983
cg06295352
cg06297686
cg06300944
cg06302025
cg06334238
cg06376033
cg06380355
cg06407366
cg06408025
cg06408185
cg06408301
cg06411441
cg06428288
cg06443675
cg06444329
cg06454337
cg06462425
cg06464066
cg06467636
cg06469252
cg06472116
cg06506080
cg06511189
cg06521531
cg06538336
cg06544877
cg06551391
cg06554760
cg06558166
cg06614969
cg06615444
cg06616857
cg06624970
cg06625916
cg06630839
cg06649034
cg06650546
cg06654051
cg06672093
cg06673178
cg06700462
cg06720669
cg06746884
cg06774787
cg06775759
cg06779458
cg06779802
cg06783548
cg06791102
cg06796204
cg06803079
cg06804788
cg06805513
cg06807018
cg06834235
cg06899582
cg06915321
cg06915915
cg06922569
cg06944922
cg06945800
cg06963219
cg06963664
cg06964654
cg06968752
cg07038409
cg07051162
cg07051329
cg07056506
cg07066594
cg07086565
cg07089242
cg07093674
cg07096038
cg07096248
cg07098277
cg07109010
cg07153944
cg07167981
cg07172237
cg07187289
cg07194250
cg07200487
cg07206010
cg07207959
cg07215528
cg07276379
cg07344627
cg07363416
cg07381502
cg07386410
cg07393670
cg07395435
cg07405239
cg07413830
cg07439872
cg07441824
cg07446674
cg07458836
cg07464524
cg07466166
cg07481063
cg07516457
cg07519908
cg07550694
cg07553115
cg07648454
cg07650623
cg07652272
cg07653728
cg07658614
cg07659240
cg07674139
cg07674503
cg07681512
cg07682072
cg07686944
cg07688057
cg07693301
cg07693661
cg07750402
cg07758529
cg07771637
cg07779434
cg07781082
cg07806343
cg07809462
cg07810164
cg07816287
cg07822777
cg07823797
cg07825508
cg07828380
cg07834773
cg07837161
cg07842130
cg07858069
cg07861180
cg07862274
cg07865580
cg07867687
cg07868857
cg07874334
cg07887243
cg07896193
cg07902213
cg07910525
cg07912337
cg07928156
cg07929406
cg07930217
cg07933790
cg07954607
cg07989867
cg07990395
cg07994386
cg08059778
cg08063601
cg08063757
cg08076861
cg08100265
cg08101918
cg08108619
cg08141744
cg08147391
cg08199506
cg08209483
cg08211022
cg08276328
cg08279515
cg08282540
cg08282969
cg08291693
cg08298085
cg08311689
cg08313132
cg08323957
cg08340716
cg08341987
cg08343300
cg08351598
cg08358587
cg08363715
cg08384999
cg08405463
cg08408091
cg08415785
cg08417382
cg08422514
cg08437835
cg08446143
cg08446187
cg08447449
cg08464305
cg08470157
cg08476890
cg08479532
cg08479711
cg08491314
cg08578454
cg08579577
cg08588626
cg08605656
cg08609270
cg08617833
cg08622041
cg08622149
cg08623691
cg08626646
cg08627233
cg08637905
cg08648877
cg08683562
cg08689075
cg08704539
cg08706312
cg08719422
cg08725455
cg08757574
cg08757719
cg08783090
cg08784874
cg08790343
cg08796898
cg08798116
cg08812897
cg08817443
cg08818092
cg08818886
cg08848711
cg08850124
cg08859156
cg08882363
cg08905118
cg08952424
cg08955276
cg08969352
cg08980509
cg08994891
cg08998989
cg09018810
cg09024810
cg09033783
cg09034929
cg09038535
cg09056691
cg09060772
cg09070199
cg09072865
cg09080960
cg09084933
cg09091181
cg09109599
cg09112156
cg09132264
cg09134165
cg09134399
cg09146129
cg09146364
cg09159923
cg09168980
cg09173743
cg09185350
cg09192059
cg09196081
cg09207137
cg09210933
cg09229960
cg09285672
cg09309899
cg09310980
cg09329826
cg09342610
cg09406238
cg09411587
cg09418475
cg09425262
cg09443073
cg09513996
cg09521623
cg09523186
cg09523866
cg09524087
cg09525227
cg09551204
cg09559792
cg09606452
cg09610569
cg09610589
cg09614506
cg09619693
cg09622432
cg09624684
cg09655497
cg09656426
cg09666011
cg09673331
cg09679059
cg09687738
cg09720515
cg09721174
cg09731029
cg09734952
cg09738386
cg09773839
cg09786233
cg09789426
cg09790289
cg09792758
cg09795422
cg09799350
cg09803537
cg09815793
cg09819081
cg09821007
cg09834142
cg09835024
cg09850561
cg09863225
cg09868337
cg09895223
cg09909221
cg09965404
cg09978401
cg09985072
cg09990556
cg09990582
cg09998474
cg10047502
cg10052922
cg10055097
cg10070668
cg10078687
cg10080474
cg10088365
cg10088372
cg10169869
cg10191387
cg10201390
cg10265387
cg10274815
cg10286673
cg10286829
cg10288106
cg10288278
cg10291990
cg10297211
cg10305945
cg10308137
cg10315562
cg10347293
cg10347326
cg10413105
cg10421300
cg10451760
cg10460864
cg10473383
cg10482495
cg10510586
cg10551631
cg10575236
cg10655551
cg10659052
cg10674704
cg10703213
cg10706039
cg10706590
cg10709771
cg10717149
cg10718795
cg10721440
cg10739728
cg10796634
cg10848980
cg10851587
cg10856819
cg10860619
cg10861555
cg10869159
cg10869581
cg10873964
cg10874556
cg10913852
cg10914789
cg10941721
cg10950266
cg10950413
cg10956264
cg10978884
cg10983111
cg10984692
cg10986455
cg10987536
cg10991108
cg10995081
cg11005845
cg11021247
cg11024449
cg11024551
cg11033833
cg11049154
cg11049634
cg11049774
cg11081925
cg11082424
cg11082630
cg11107468
cg11111131
cg11111271
cg11116781
cg11143827
cg11152253
cg11154719
cg11165443
cg11170680
cg11179629
cg11184697
cg11184796
cg11185978
cg11186637
cg11186981
cg11190082
cg11194545
cg11233153
cg11267664
cg11267692
cg11271681
cg11281291
cg11286196
cg11308037
cg11320369
cg11322406
cg11329209
cg11337025
cg11395955
cg11409998
cg11442732
cg11449070
cg11450947
cg11458217
cg11502922
cg11506821
cg11509903
cg11520843
cg11616438
cg11633007
cg11637006
cg11638117
cg11647489
cg11653314
cg11653864
cg11654517
cg11663393
cg11670235
cg11673471
cg11704309
cg11704979
cg11712793
cg11719509
cg11720358
cg11721100
cg11723766
cg11778030
cg11825731
cg11839979
cg11851349
cg11859529
cg11863519
cg11865900
cg11875624
cg11895950
cg11902811
cg11957438
cg12026625
cg12039967
cg12044418
cg12057563
cg12058262
cg12058840
cg12064531
cg12077024
cg12105899
cg12111783
cg12113703
cg12116395
cg12128683
cg12137402
cg12145026
cg12147998
cg12152167
cg12165338
cg12165354
cg12166502
cg12166599
cg12228772
cg12230162
cg12234922
cg12234996
cg12263679
cg12277627
cg12284142
cg12295100
cg12298823
cg12312457
cg12323723
cg12375308
cg12377327
cg12377701
cg12386568
cg12413138
cg12417702
cg12419383
cg12419462
cg12449211
cg12459719
cg12469471
cg12472218
cg12481306
cg12481479
cg12482502
cg12485020
cg12501871
cg12521678
cg12521790
cg12523974
cg12526869
cg12544391
cg12579866
cg12584551
cg12586718
cg12614178
cg12614702
cg12704708
cg12709057
cg12726278
cg12727431
cg12737514
cg12814550
cg12841929
cg12856112
cg12857026
cg12857193
cg12858650
cg12875241
cg12882438
cg12920408
cg12932046
cg12935118
cg12944030
cg12950231
cg12950441
cg12978205
cg13011976
cg13014982
cg13023833
cg13024202
cg13024624
cg13033283
cg13075926
cg13077247
cg13095029
cg13115118
cg13115455
cg13116097
cg13120260
cg13130271
cg13148563
cg13182391
cg13187778
cg13189687
cg13190238
cg13192155
cg13203541
cg13204538
cg13208429
cg13213216
cg13214937
cg13217661
cg13232664
cg13240932
cg13241003
cg13244998
cg13246025
cg13273147
cg13274727
cg13281118
cg13307142
cg13311758
cg13312942
cg13369210
cg13371527
cg13392184
cg13423140
cg13440244
cg13489054
cg13501371
cg13524991
cg13532816
cg13532885
cg13538773
cg13566059
cg13568559
cg13569417
cg13574945
cg13613450
cg13618137
cg13628616
cg13640071
cg13645113
cg13645631
cg13646297
cg13649400
cg13663706
cg13675050
cg13675330
cg13680016
cg13682241
cg13699152
cg13723766
cg13744306
cg13747195
cg13747960
cg13751216
cg13770495
cg13775533
cg13784767
cg13786096
cg13788004
cg13789561
cg13797960
cg13825930
cg13851721
cg13907504
cg13915481
cg13918312
cg13926267
cg13929206
cg13937627
cg13940798
cg13941987
cg13974562
cg13983639
cg13985405
cg13987972
cg13988667
cg14004892
cg14007036
cg14020146
cg14022645
cg14029201
cg14057181
cg14061423
cg14107136
cg14113300
cg14113919
cg14116332
cg14127907
cg14135852
cg14137558
cg14151795
cg14177924
cg14191292
cg14214586
cg14220025
cg14239049
cg14247154
cg14251139
cg14258335
cg14267065
cg14295915
cg14310499
cg14318199
cg14322166
cg14334484
cg14343687
cg14354749
cg14386202
cg14388993
cg14463432
cg14495054
cg14505980
cg14513804
cg14514403
cg14516385
cg14532322
cg14539516
cg14541448
cg14625604
cg14699257
cg14711543
cg14720319
cg14725109
cg14725392
cg14727709
cg14745925
cg14751158
cg14772836
cg14783837
cg14804181
cg14812623
cg14825116
cg14828248
cg14828865
cg14831390
cg14831665
cg14873818
cg14927076
cg14949922
cg14951132
cg14961598
cg14970569
cg14972002
cg14972383
cg14990368
cg14993186
cg14996916
cg15035437
cg15039826
cg15043283
cg15075851
cg15133344
cg15162843
cg15165694
cg15167807
cg15198729
cg15199886
cg15225044
cg15233060
cg15234550
cg15236541
cg15245437
cg15255859
cg15257930
cg15308487
cg15314890
cg15317927
cg15322230
cg15325759
cg15342308
cg15345580
cg15358931
cg15363435
cg15373098
cg15380114
cg15391239
cg15392343
cg15410402
cg15418221
cg15443127
cg15450782
cg15465642
cg15511490
cg15511516
cg15517690
cg15520863
cg15521289
cg15522989
cg15534364
cg15579650
cg15582794
cg15612444
cg15626629
cg15661671
cg15672146
cg15682807
cg15686826
cg15706156
cg15715746
cg15720064
cg15727409
cg15737470
cg15755924
cg15757320
cg15769969
cg15771339
cg15816181
cg15831456
cg15841434
cg15847989
cg15850390
cg15858894
cg15867166
cg15874629
cg15879104
cg15887754
cg15888279
cg15891447
cg15906052
cg15907464
cg15919369
cg15922956
cg15926952
cg15953310
cg16059374
cg16068924
cg16078210
cg16088894
cg16097380
cg16108684
cg16117744
cg16119423
cg16140952
cg16141678
cg16151342
cg16161440
cg16177032
cg16181678
cg16200513
cg16211147
cg16218862
cg16221895
cg16245086
cg16248169
cg16250105
cg16251333
cg16251458
cg16269097
cg16272791
cg16313903
cg16315447
cg16318983
cg16328033
cg16356987
cg16371488
cg16401529
cg16403901
cg16412513
cg16414561
cg16417926
cg16431191
cg16431713
cg16501779
cg16507965
cg16510010
cg16510200
cg16515238
cg16529483
cg16550477
cg16579869
cg16582649
cg16590821
cg16594878
cg16617243
cg16617830
cg16625651
cg16626088
cg16627148
cg16637019
cg16638301
cg16641060
cg16641190
cg16641638
cg16679837
cg16680922
cg16685760
cg16692308
cg16692973
cg16697940
cg16710313
cg16716035
cg16718054
cg16734817
cg16738558
cg16755924
cg16756025
cg16770948
cg16778620
cg16796150
cg16807457
cg16822572
cg16824069
cg16829640
cg16830479
cg16857716
cg16888752
cg16890879
cg16892191
cg16894263
cg16916745
cg16917996
cg16925682
cg16930349
cg16937327
cg16940942
cg16949923
cg16950696
cg16963297
cg16976875
cg16976876
cg16978043
cg16984885
cg16991511
cg16998810
cg17033281
cg17036062
cg17041400
cg17044023
cg17054449
cg17058724
cg17064159
cg17069068
cg17125742
cg17149359
cg17152375
cg17155263
cg17155577
cg17157129
cg17195879
cg17207724
cg17214408
cg17223593
cg17224287
cg17231418
cg17236781
cg17246352
cg17268992
cg17279959
cg17281810
cg17292622
cg17299883
cg17342984
cg17345036
cg17363084
cg17376045
cg17383222
cg17385175
cg17386265
cg17388110
cg17396400
cg17399684
cg17401837
cg17404000
cg17405145
cg17405188
cg17456701
cg17473615
cg17477997
cg17479100
cg17482649
cg17488844
cg17499479
cg17517128
cg17529435
cg17533951
cg17537844
cg17547524
cg17548613
cg17558827
cg17565795
cg17581805
cg17582546
cg17592148
cg17602500
cg17603461
cg17607496
cg17620251
cg17624691
cg17639056
cg17658468
cg17699837
cg17703220
cg17710066
cg17716100
cg17727916
cg17729873
cg17733714
cg17740541
cg17749360
cg17775518
cg17776579
cg17788031
cg17794813
cg17811760
cg17814335
cg17818432
cg17823667
cg17824401
cg17825572
cg17831869
cg17832062
cg17847781
cg17849117
cg17852104
cg17856536
cg17863679
cg17865482
cg17868752
cg17874273
cg17877174
cg17880859
cg17917970
cg17920241
cg17935021
cg17959735
cg17969499
cg17974418
cg17976175
cg17980977
cg18000886
cg18000985
cg18009325
cg18031773
cg18102233
cg18102950
cg18105467
cg18107314
cg18110168
cg18112782
cg18124907
cg18132745
cg18140045
cg18164076
cg18225658
cg18232722
cg18240390
cg18273575
cg18274682
cg18275846
cg18288715
cg18389752
cg18395382
cg18396806
cg18396832
cg18406472
cg18407858
cg18420843
cg18422972
cg18426655
cg18452672
cg18491397
cg18506674
cg18509722
cg18515307
cg18520280
cg18542573
cg18581963
cg18610223
cg18632412
cg18634060
cg18636716
cg18679504
cg18689730
cg18717600
cg18720642
cg18742441
cg18748527
cg18748981
cg18757172
cg18764240
cg18769303
cg18776609
cg18787045
cg18796341
cg18809883
cg18812946
cg18813010
cg18813387
cg18817143
cg18818432
cg18828303
cg18833705
cg18834878
cg18878700
cg18882670
cg18885073
cg18904224
cg18920427
cg18932686
cg18938476
cg18960294
cg18983709
cg18989057
cg18989810
cg18989977
cg18990292
cg19010939
cg19022384
cg19023309
cg19038081
cg19039368
cg19041137
cg19041765
cg19045293
cg19053358
cg19056391
cg19068385
cg19112977
cg19162841
cg19168249
cg19180514
cg19194595
cg19214916
cg19238394
cg19318186
cg19332075
cg19341307
cg19383360
cg19398192
cg19407410
cg19415116
cg19415339
cg19428430
cg19441529
cg19441811
cg19487868
cg19490917
cg19493242
cg19505129
cg19506937
cg19513111
cg19525496
cg19528502
cg19532714
cg19533991
cg19535369
cg19547549
cg19549023
cg19572135
cg19579913
cg19580826
cg19583388
cg19585278
cg19587616
cg19603571
cg19605909
cg19628038
cg19631766
cg19635884
cg19636887
cg19638648
cg19681107
cg19687016
cg19687650
cg19718903
cg19731655
cg19748438
cg19754833
cg19777864
cg19780807
cg19782749
cg19784262
cg19787517
cg19791442
cg19800913
cg19821612
cg19834421
cg19840133
cg19855812
cg19859323
cg19860695
cg19867709
cg19895492
cg19897275
cg19919335
cg19924862
cg19936436
cg19939909
cg19944582
cg19963797
cg19989944
cg19992190
cg19995126
cg19997062
cg19998137
cg20015269
cg20018767
cg20020143
cg20024850
cg20033444
cg20065441
cg20071884
cg20074774
cg20077602
cg20081453
cg20116159
cg20121427
cg20122617
cg20129827
cg20135706
cg20137045
cg20197861
cg20201673
cg20202246
cg20207108
cg20208613
cg20211377
cg20214004
cg20229989
cg20279598
cg20281601
cg20289033
cg20289741
cg20291321
cg20302203
cg20303283
cg20312916
cg20324110
cg20329959
cg20333412
cg20347665
cg20348344
cg20359784
cg20372745
cg20372775
cg20396841
cg20442640
cg20445038
cg20455959
cg20457259
cg20473379
cg20480826
cg20484507
cg20485230
cg20498086
cg20501527
cg20503915
cg20517444
cg20519277
cg20563277
cg20589243
cg20592837
cg20597646
cg20662913
cg20664654
cg20746035
cg20749341
cg20766178
cg20767561
cg20767845
cg20773149
cg20775112
cg20781383
cg20792978
cg20793193
cg20814574
cg20844384
cg20859738
cg20861422
cg20880647
cg20948364
cg20969392
cg20979765
cg20983329
cg20984994
cg20999651
cg21016188
cg21019788
cg21021766
cg21035371
cg21040569
cg21045312
cg21114303
cg21114806
cg21137943
cg21142075
cg21142738
cg21156383
cg21159768
cg21179956
cg21202708
cg21205654
cg21206285
cg21207958
cg21209948
cg21239691
cg21265341
cg21284493
cg21290550
cg21290775
cg21302017
cg21323815
cg21331369
cg21331812
cg21342611
cg21361971
cg21362390
cg21364772
cg21380015
cg21384883
cg21401951
cg21411942
cg21459545
cg21473514
cg21474854
cg21480420
cg21484182
cg21544051
cg21547183
cg21557668
cg21595968
cg21597797
cg21602092
cg21604054
cg21604743
cg21634944
cg21635596
cg21649393
cg21692664
cg21699341
cg21727314
cg21758197
cg21762935
cg21776057
cg21785054
cg21786233
cg21807849
cg21864225
cg21864829
cg21880156
cg21881821
cg21882403
cg21883848
cg21887683
cg21890239
cg21893284
cg21899276
cg21903569
cg21907582
cg21911363
cg21912308
cg21918369
cg21936763
cg21939789
cg21940586
cg21945665
cg21945991
cg21953876
cg21960840
cg21966453
cg21978299
cg21983484
cg21985559
cg22010791
cg22014878
cg22044068
cg22044840
cg22053855
cg22055524
cg22067189
cg22069441
cg22069989
cg22123924
cg22151216
[truncated: 36,302 more rows]

## Sheet: ITU
CpG positions discarded due to detection p-value>0.01
cg00212031
cg00213748
cg00214611
cg00455876
cg01707559
cg02050847
cg02233190
cg02839557
cg02842889
cg03052502
cg03155755
cg03244189
cg03683899
cg03695421
cg03750315
cg03767353
cg04042030
cg04303809
cg04448376
cg04689676
cg04792227
cg05230942
cg05480730
cg05544622
cg05621349
cg06322277
cg06479204
cg07731488
cg07747963
cg07939587
cg08265308
cg09350919
cg09460641
cg10076560
cg10213302
cg10267609
cg10363397
cg10841270
cg11131351
cg13268984
cg13851368
cg14180491
cg14210405
cg14741114
cg15027426
cg15329860
cg15345074
cg15422579
cg15429127
cg15563434
cg15682993
cg15746461
cg18032798
cg18188392
cg25032547
cg25427172
cg25756647
cg26517491
cg26983430
cg26983535
cg27049643
cg27433982
cg00008945
cg00011200
cg00011891
cg00014152
cg00016522
cg00016934
cg00018261
cg00021786
cg00072288
cg00112256
cg00114625
cg00114913
cg00116709
cg00139317
cg00142683
cg00192980
cg00200463
cg00206414
cg00240113
cg00241296
cg00241907
cg00243584
cg00264378
cg00265812
cg00266918
cg00360365
cg00373606
cg00374088
cg00378717
cg00378950
cg00380985
cg00381376
cg00391044
cg00399450
cg00408231
cg00412010
cg00412368
cg00416689
cg00457389
cg00458505
cg00466309
cg00473354
cg00478198
cg00529027
cg00551957
cg00554969
cg00573298
cg00575851
cg00598664
cg00611101
cg00619443
cg00621925
cg00622384
cg00622389
cg00636562
cg00645049
cg00650640
cg00661180
cg00680081
cg00680673
cg00685229
cg00688681
cg00697812
cg00723997
cg00727483
cg00729461
cg00735883
cg00751785
cg00769799
cg00776430
cg00810519
cg00812634
cg00813156
cg00818649
cg00832270
cg00839572
cg00845806
cg00849191
cg00855706
cg00895705
cg00904184
cg00935924
cg00936435
cg00938641
cg00940287
cg00981879
cg00988678
cg00993140
cg01000789
cg01013491
cg01051089
cg01052065
cg01056373
cg01058588
cg01062269
cg01078565
cg01083397
cg01142317
cg01150083
cg01187510
cg01191902
cg01215118
cg01274846
cg01275664
cg01284128
cg01303569
cg01310267
cg01318188
cg01333849
cg01353788
cg01366378
cg01370179
cg01374431
cg01404988
cg01405303
cg01413492
cg01419069
cg01434723
cg01472347
cg01477427
cg01483252
cg01522249
cg01533115
cg01538344
cg01543116
cg01555661
cg01573544
cg01573782
cg01600123
cg01600263
cg01668271
cg01671070
cg01706033
cg01710449
cg01728536
cg01732428
cg01737421
cg01742836
cg01755617
cg01759889
cg01762011
cg01773478
cg01777017
cg01798375
cg01804836
cg01807728
cg01813294
cg01819787
cg01821906
cg01825872
cg01828474
cg01831199
cg01832419
cg01857253
cg01869765
cg01873087
cg01891172
cg01913024
cg01913196
cg01924074
cg01938887
cg01972979
cg01990854
cg01991530
cg01996818
cg01997410
cg01999076
cg01999212
cg02010442
cg02031980
cg02035866
cg02049865
cg02124059
cg02127807
cg02156712
cg02156782
cg02157475
cg02161125
cg02161919
cg02188515
cg02195366
cg02201836
cg02210067
cg02214597
cg02225164
cg02229344
cg02261899
cg02268650
cg02274705
cg02275875
cg02283535
cg02285254
cg02285579
cg02286623
cg02288667
cg02291897
cg02293258
cg02295369
cg02295504
cg02327549
cg02330362
cg02332456
cg02333283
cg02353937
cg02354343
cg02360578
cg02386310
cg02417823
cg02480419
cg02496423
cg02510708
cg02522370
cg02538330
cg02539591
cg02540440
cg02580986
cg02581653
cg02589074
cg02600772
cg02602182
cg02602528
cg02615131
cg02621658
cg02623256
cg02623604
cg02624484
cg02634083
cg02639793
cg02685544
cg02714462
cg02723311
cg02742918
cg02746718
cg02770249
cg02775175
cg02803670
cg02810043
cg02821380
cg02859554
cg02864732
cg02869694
cg02875834
cg02879223
cg02883100
cg02890812
cg02894810
cg02896361
cg02918903
cg02921434
cg02931149
cg02932805
cg02935635
cg02937293
cg02938958
cg02939364
cg02954623
cg02971902
cg02973417
cg02994943
cg03024957
cg03031357
cg03043267
cg03043405
cg03048084
cg03056321
cg03100923
cg03102848
cg03104298
cg03120461
cg03128268
cg03139204
cg03171708
cg03177323
cg03189022
cg03202526
cg03213202
cg03219705
cg03240752
cg03244432
cg03245429
cg03272642
cg03280420
cg03315431
cg03334316
cg03335173
cg03347749
cg03348338
cg03360001
cg03360374
cg03364121
cg03370193
cg03374735
cg03391801
cg03440272
cg03440485
cg03513471
cg03514678
cg03517379
cg03523199
cg03554089
cg03580328
cg03605032
cg03657257
cg03658985
cg03670113
cg03672915
cg03679005
cg03679269
cg03683587
cg03687305
cg03691313
cg03705894
cg03718079
cg03723123
cg03728850
cg03748372
cg03748858
cg03751162
cg03752015
cg03754195
cg03757053
cg03759948
cg03769817
cg03801901
cg03802424
cg03802931
cg03811055
cg03814733
cg03822658
cg03825574
cg03831206
cg03832506
cg03851490
cg03894002
cg03900860
cg03905487
cg03906572
cg03928924
cg03944921
cg03959273
cg03962769
cg03968699
cg03971283
cg03971469
cg03978312
cg03983969
cg04026379
cg04027004
cg04029282
cg04029366
cg04029664
cg04031645
cg04033011
cg04037732
cg04039555
cg04061482
cg04065558
cg04072009
cg04075675
cg04094482
cg04096096
cg04128303
cg04149024
cg04166210
cg04167532
cg04177426
cg04184316
cg04186471
cg04190662
cg04216286
cg04238575
cg04288012
cg04292836
cg04294190
cg04297907
cg04301343
cg04302178
cg04302300
cg04317640
cg04327763
cg04344997
cg04345928
cg04371001
cg04371585
cg04376185
cg04381324
cg04387098
cg04388383
cg04393989
cg04402486
cg04406445
cg04413754
cg04414946
cg04419618
cg04424654
cg04428826
cg04490290
cg04493225
cg04495420
cg04524851
cg04624564
cg04630982
cg04646630
cg04647039
cg04663649
cg04665139
cg04667267
cg04675919
cg04685060
cg04691867
cg04699313
cg04702045
cg04709809
cg04712194
cg04716051
cg04730443
cg04734394
cg04739874
cg04744025
cg04748497
cg04763286
cg04764476
cg04765675
cg04771154
cg04777541
cg04820593
cg04820960
cg04836978
cg04843066
cg04855977
cg04856605
cg04924141
cg04924736
cg04927982
cg04931939
cg04932755
cg05028071
cg05032353
cg05032903
cg05045028
cg05045659
cg05049545
cg05064925
cg05086798
cg05088151
cg05091491
cg05091873
cg05096434
cg05096731
cg05104476
cg05109065
cg05109619
cg05124235
cg05127178
cg05134041
cg05135828
cg05137263
cg05140257
cg05147108
cg05152874
cg05172693
cg05184436
cg05184682
cg05196231
cg05200893
cg05206294
cg05219621
cg05222959
cg05223760
cg05239680
cg05242815
cg05257372
cg05260852
cg05260949
cg05288927
cg05293502
cg05307865
cg05370638
cg05371922
cg05374090
cg05379196
cg05393376
cg05397816
cg05411132
cg05414241
cg05424879
cg05425577
cg05442715
cg05443523
cg05445331
cg05449830
cg05452887
cg05453458
cg05454424
cg05461361
cg05463813
cg05467600
cg05473496
cg05474077
cg05476522
cg05479376
cg05526804
cg05532720
cg05533223
cg05534333
cg05551025
cg05572834
cg05600581
cg05605384
cg05629323
cg05630320
cg05679489
cg05685296
cg05687312
cg05692422
cg05721877
cg05747459
cg05782106
cg05785344
cg05788681
cg05799859
cg05803370
cg05803913
cg05804339
cg05806018
cg05829338
cg05835545
cg05849149
cg05849875
cg05866836
cg05872222
cg05876899
cg05887304
cg05893072
cg05899999
cg05905814
cg05908188
cg05911774
cg05914696
cg05935584
cg05941375
cg05947181
cg05950094
cg05958126
cg05994819
cg05996419
cg06022838
cg06024075
cg06027835
cg06041068
cg06042004
cg06051391
cg06053110
cg06055478
cg06069996
cg06070578
cg06072560
cg06077978
cg06079963
cg06084034
cg06093412
cg06097615
cg06098232
cg06104510
cg06104959
cg06112349
cg06119392
cg06124711
cg06130360
cg06131666
cg06135529
cg06135650
cg06136002
cg06137672
cg06139288
cg06144825
cg06144999
cg06158088
cg06164717
cg06172626
cg06174815
cg06178309
cg06184979
cg06185870
cg06206449
cg06228453
cg06252876
cg06256785
cg06266461
cg06267203
cg06272245
cg06282524
cg06288270
cg06293983
cg06295352
cg06297686
cg06300944
cg06302025
cg06334238
cg06376033
cg06380355
cg06407366
cg06408025
cg06408185
cg06408301
cg06411441
cg06428288
cg06443675
cg06444329
cg06454337
cg06462425
cg06464066
cg06467636
cg06469252
cg06472116
cg06506080
cg06511189
cg06521531
cg06538336
cg06544877
cg06551391
cg06554760
cg06558166
cg06614969
cg06615444
cg06616857
cg06624970
cg06625916
cg06630839
cg06649034
cg06650546
cg06654051
cg06672093
cg06673178
cg06700462
cg06720669
cg06746884
cg06774787
cg06775759
cg06779458
cg06779802
cg06783548
cg06791102
cg06796204
cg06803079
cg06804788
cg06805513
cg06807018
cg06834235
cg06899582
cg06915321
cg06915915
cg06922569
cg06944922
cg06945800
cg06963219
cg06963664
cg06964654
cg06968752
cg07038409
cg07051162
cg07051329
cg07056506
cg07066594
cg07086565
cg07089242
cg07093674
cg07096038
cg07096248
cg07098277
cg07109010
cg07153944
cg07167981
cg07172237
cg07187289
cg07194250
cg07200487
cg07206010
cg07207959
cg07215528
cg07276379
cg07344627
cg07363416
cg07381502
cg07386410
cg07393670
cg07395435
cg07405239
cg07413830
cg07439872
cg07441824
cg07446674
cg07458836
cg07464524
cg07466166
cg07481063
cg07516457
cg07519908
cg07550694
cg07553115
cg07648454
cg07650623
cg07652272
cg07653728
cg07658614
cg07659240
cg07674139
cg07674503
cg07681512
cg07682072
cg07686944
cg07688057
cg07693301
cg07693661
cg07750402
cg07758529
cg07771637
cg07779434
cg07781082
cg07806343
cg07809462
cg07810164
cg07816287
cg07822777
cg07823797
cg07825508
cg07828380
cg07834773
cg07837161
cg07842130
cg07858069
cg07861180
cg07862274
cg07865580
cg07867687
cg07868857
cg07874334
cg07887243
cg07896193
cg07902213
cg07910525
cg07912337
cg07928156
cg07929406
cg07930217
cg07933790
cg07954607
cg07989867
cg07990395
cg07994386
cg08059778
cg08063601
cg08063757
cg08076861
cg08100265
cg08101918
cg08108619
cg08141744
cg08147391
cg08199506
cg08209483
cg08211022
cg08276328
cg08279515
cg08282540
cg08282969
cg08291693
cg08298085
cg08311689
cg08313132
cg08323957
cg08340716
cg08341987
cg08343300
cg08351598
cg08358587
cg08363715
cg08384999
cg08405463
cg08408091
cg08415785
cg08417382
cg08422514
cg08437835
cg08446143
cg08446187
cg08447449
cg08464305
cg08470157
cg08476890
cg08479532
cg08479711
cg08491314
cg08578454
cg08579577
cg08588626
cg08605656
cg08609270
cg08617833
cg08622041
cg08622149
cg08623691
cg08626646
cg08627233
cg08637905
cg08648877
cg08683562
cg08689075
cg08704539
cg08706312
cg08719422
cg08725455
cg08757574
cg08757719
cg08783090
cg08784874
cg08790343
cg08796898
cg08798116
cg08812897
cg08817443
cg08818092
cg08818886
cg08848711
cg08850124
cg08859156
cg08882363
cg08905118
cg08952424
cg08955276
cg08969352
cg08980509
cg08994891
cg08998989
cg09018810
cg09024810
cg09033783
cg09034929
cg09038535
cg09056691
cg09060772
cg09070199
cg09072865
cg09080960
cg09084933
cg09091181
cg09109599
cg09112156
cg09132264
cg09134165
cg09134399
cg09146129
cg09146364
cg09159923
cg09168980
cg09173743
cg09185350
cg09192059
cg09196081
cg09207137
cg09210933
cg09229960
cg09285672
cg09309899
cg09310980
cg09329826
cg09342610
cg09406238
cg09411587
cg09418475
cg09425262
cg09443073
cg09513996
cg09521623
cg09523186
cg09523866
cg09524087
cg09525227
cg09551204
cg09559792
cg09606452
cg09610569
cg09610589
cg09614506
cg09619693
cg09622432
cg09624684
cg09655497
cg09656426
cg09666011
cg09673331
cg09679059
cg09687738
cg09720515
cg09721174
cg09731029
cg09734952
cg09738386
cg09773839
cg09786233
cg09789426
cg09790289
cg09792758
cg09795422
cg09799350
cg09803537
cg09815793
cg09819081
cg09821007
cg09834142
cg09835024
cg09850561
cg09863225
cg09868337
cg09895223
cg09909221
cg09965404
cg09978401
cg09985072
cg09990556
cg09990582
cg09998474
cg10047502
cg10052922
cg10055097
cg10070668
cg10078687
cg10080474
cg10088365
cg10088372
cg10169869
cg10191387
cg10201390
cg10265387
cg10274815
cg10286673
cg10286829
cg10288106
cg10288278
cg10291990
cg10297211
cg10305945
cg10308137
cg10315562
cg10347293
cg10347326
cg10413105
cg10421300
cg10451760
cg10460864
cg10473383
cg10482495
cg10510586
cg10551631
cg10575236
cg10655551
cg10659052
cg10674704
cg10703213
cg10706039
cg10706590
cg10709771
cg10717149
cg10718795
cg10721440
cg10739728
cg10796634
cg10848980
cg10851587
cg10856819
cg10860619
cg10861555
cg10869159
cg10869581
cg10873964
cg10874556
cg10913852
cg10914789
cg10941721
cg10950266
cg10950413
cg10956264
cg10978884
cg10983111
cg10984692
cg10986455
cg10987536
cg10991108
cg10995081
cg11005845
cg11021247
cg11024449
cg11024551
cg11033833
cg11049154
cg11049634
cg11049774
cg11081925
cg11082424
cg11082630
cg11107468
cg11111131
cg11111271
cg11116781
cg11143827
cg11152253
cg11154719
cg11165443
cg11170680
cg11179629
cg11184697
cg11184796
cg11185978
cg11186637
cg11186981
cg11190082
cg11194545
cg11233153
cg11267664
cg11267692
cg11271681
cg11281291
cg11286196
cg11308037
cg11320369
cg11322406
cg11329209
cg11337025
cg11395955
cg11409998
cg11442732
cg11449070
cg11450947
cg11458217
cg11502922
cg11506821
cg11509903
cg11520843
cg11616438
cg11633007
cg11637006
cg11638117
cg11647489
cg11653314
cg11653864
cg11654517
cg11663393
cg11670235
cg11673471
cg11704309
cg11704979
cg11712793
cg11719509
cg11720358
cg11721100
cg11723766
cg11778030
cg11825731
cg11839979
cg11851349
cg11859529
cg11863519
cg11865900
cg11875624
cg11895950
cg11902811
cg11957438
cg12026625
cg12039967
cg12044418
cg12057563
cg12058262
cg12058840
cg12064531
cg12077024
cg12105899
cg12111783
cg12113703
cg12116395
cg12128683
cg12137402
cg12145026
cg12147998
cg12152167
cg12165338
cg12165354
cg12166502
cg12166599
cg12228772
cg12230162
cg12234922
cg12234996
cg12263679
cg12277627
cg12284142
cg12295100
cg12298823
cg12312457
cg12323723
cg12375308
cg12377327
cg12377701
cg12386568
cg12413138
cg12417702
cg12419383
cg12419462
cg12449211
cg12459719
cg12469471
cg12472218
cg12481306
cg12481479
cg12482502
cg12485020
cg12501871
cg12521678
cg12521790
cg12523974
cg12526869
cg12544391
cg12579866
cg12584551
cg12586718
cg12614178
cg12614702
cg12704708
cg12709057
cg12726278
cg12727431
cg12737514
cg12814550
cg12841929
cg12856112
cg12857026
cg12857193
cg12858650
cg12875241
cg12882438
cg12920408
cg12932046
cg12935118
cg12944030
cg12950231
cg12950441
cg12978205
cg13011976
cg13014982
cg13023833
cg13024202
cg13024624
cg13033283
cg13075926
cg13077247
cg13095029
cg13115118
cg13115455
cg13116097
cg13120260
cg13130271
cg13148563
cg13182391
cg13187778
cg13189687
cg13190238
cg13192155
cg13203541
cg13204538
cg13208429
cg13213216
cg13214937
cg13217661
cg13232664
cg13240932
cg13241003
cg13244998
cg13246025
cg13273147
cg13274727
cg13281118
cg13307142
cg13311758
cg13312942
cg13369210
cg13371527
cg13392184
cg13423140
cg13440244
cg13489054
cg13501371
cg13524991
cg13532816
cg13532885
cg13538773
cg13566059
cg13568559
cg13569417
cg13574945
cg13613450
cg13618137
cg13628616
cg13640071
cg13645113
cg13645631
cg13646297
cg13649400
cg13663706
cg13675050
cg13675330
cg13680016
cg13682241
cg13699152
cg13723766
cg13744306
cg13747195
cg13747960
cg13751216
cg13770495
cg13775533
cg13784767
cg13786096
cg13788004
cg13789561
cg13797960
cg13825930
cg13851721
cg13907504
cg13915481
cg13918312
cg13926267
cg13929206
cg13937627
cg13940798
cg13941987
cg13974562
cg13983639
cg13985405
cg13987972
cg13988667
cg14004892
cg14007036
cg14020146
cg14022645
cg14029201
cg14057181
cg14061423
cg14107136
cg14113300
cg14113919
cg14116332
cg14127907
cg14135852
cg14137558
cg14151795
cg14177924
cg14191292
cg14214586
cg14220025
cg14239049
cg14247154
cg14251139
cg14258335
cg14267065
cg14295915
cg14310499
cg14318199
cg14322166
cg14334484
cg14343687
cg14354749
cg14386202
cg14388993
cg14463432
cg14495054
cg14505980
cg14513804
cg14514403
cg14516385
cg14532322
cg14539516
cg14541448
cg14625604
cg14699257
cg14711543
cg14720319
cg14725109
cg14725392
cg14727709
cg14745925
cg14751158
cg14772836
cg14783837
cg14804181
cg14812623
cg14825116
cg14828248
cg14828865
cg14831390
cg14831665
cg14873818
cg14927076
cg14949922
cg14951132
cg14961598
cg14970569
cg14972002
cg14972383
cg14990368
cg14993186
cg14996916
cg15035437
cg15039826
cg15043283
cg15075851
cg15133344
cg15162843
cg15165694
cg15167807
cg15198729
cg15199886
cg15225044
cg15233060
cg15234550
cg15236541
cg15245437
cg15255859
cg15257930
cg15308487
cg15314890
cg15317927
cg15322230
cg15325759
cg15342308
cg15345580
cg15358931
cg15363435
cg15373098
cg15380114
cg15391239
cg15392343
cg15410402
cg15418221
cg15443127
cg15450782
cg15465642
cg15511490
cg15511516
cg15517690
cg15520863
cg15521289
cg15522989
cg15534364
cg15579650
cg15582794
cg15612444
cg15626629
cg15661671
cg15672146
cg15682807
cg15686826
cg15706156
cg15715746
cg15720064
cg15727409
cg15737470
cg15755924
cg15757320
cg15769969
cg15771339
cg15816181
cg15831456
cg15841434
cg15847989
cg15850390
cg15858894
cg15867166
cg15874629
cg15879104
cg15887754
cg15888279
cg15891447
cg15906052
cg15907464
cg15919369
cg15922956
cg15926952
cg15953310
cg16059374
cg16068924
cg16078210
cg16088894
cg16097380
cg16108684
cg16117744
cg16119423
cg16140952
cg16141678
cg16151342
cg16161440
cg16177032
cg16181678
cg16200513
cg16211147
cg16218862
cg16221895
cg16245086
cg16248169
cg16250105
cg16251333
cg16251458
cg16269097
cg16272791
cg16313903
cg16315447
cg16318983
cg16328033
cg16356987
cg16371488
cg16401529
cg16403901
cg16412513
cg16414561
cg16417926
cg16431191
cg16431713
cg16501779
cg16507965
cg16510010
cg16510200
cg16515238
cg16529483
cg16550477
cg16579869
cg16582649
cg16590821
cg16594878
cg16617243
cg16617830
cg16625651
cg16626088
cg16627148
cg16637019
cg16638301
cg16641060
cg16641190
cg16641638
cg16679837
cg16680922
cg16685760
cg16692308
cg16692973
cg16697940
cg16710313
cg16716035
cg16718054
cg16734817
cg16738558
cg16755924
cg16756025
cg16770948
cg16778620
cg16796150
cg16807457
cg16822572
cg16824069
cg16829640
cg16830479
cg16857716
cg16888752
cg16890879
cg16892191
cg16894263
cg16916745
cg16917996
cg16925682
cg16930349
cg16937327
cg16940942
cg16949923
cg16950696
cg16963297
cg16976875
cg16976876
cg16978043
cg16984885
cg16991511
cg16998810
cg17033281
cg17036062
cg17041400
cg17044023
cg17054449
cg17058724
cg17064159
cg17069068
cg17125742
cg17149359
cg17152375
cg17155263
cg17155577
cg17157129
cg17195879
cg17207724
cg17214408
cg17223593
cg17224287
cg17231418
cg17236781
cg17246352
cg17268992
cg17279959
cg17281810
cg17292622
cg17299883
cg17342984
cg17345036
cg17363084
cg17376045
cg17383222
cg17385175
cg17386265
cg17388110
cg17396400
cg17399684
cg17401837
cg17404000
cg17405145
cg17405188
cg17456701
cg17473615
cg17477997
cg17479100
cg17482649
cg17488844
cg17499479
cg17517128
cg17529435
cg17533951
cg17537844
cg17547524
cg17548613
cg17558827
cg17565795
cg17581805
cg17582546
cg17592148
cg17602500
cg17603461
cg17607496
cg17620251
cg17624691
cg17639056
cg17658468
cg17699837
cg17703220
cg17710066
cg17716100
cg17727916
cg17729873
cg17733714
cg17740541
cg17749360
cg17775518
cg17776579
cg17788031
cg17794813
cg17811760
cg17814335
cg17818432
cg17823667
cg17824401
cg17825572
cg17831869
cg17832062
cg17847781
cg17849117
cg17852104
cg17856536
cg17863679
cg17865482
cg17868752
cg17874273
cg17877174
cg17880859
cg17917970
cg17920241
cg17935021
cg17959735
cg17969499
cg17974418
cg17976175
cg17980977
cg18000886
cg18000985
cg18009325
cg18031773
cg18102233
cg18102950
cg18105467
cg18107314
cg18110168
cg18112782
cg18124907
cg18132745
cg18140045
cg18164076
cg18225658
cg18232722
cg18240390
cg18273575
cg18274682
cg18275846
cg18288715
cg18389752
cg18395382
cg18396806
cg18396832
cg18406472
cg18407858
cg18420843
cg18422972
cg18426655
cg18452672
cg18491397
cg18506674
cg18509722
cg18515307
cg18520280
cg18542573
cg18581963
cg18610223
cg18632412
cg18634060
cg18636716
cg18679504
cg18689730
cg18717600
cg18720642
cg18742441
cg18748527
cg18748981
cg18757172
cg18764240
cg18769303
cg18776609
cg18787045
cg18796341
cg18809883
cg18812946
cg18813010
cg18813387
cg18817143
cg18818432
cg18828303
cg18833705
cg18834878
cg18878700
cg18882670
cg18885073
cg18904224
cg18920427
cg18932686
cg18938476
cg18960294
cg18983709
cg18989057
cg18989810
cg18989977
cg18990292
cg19010939
cg19022384
cg19023309
cg19038081
cg19039368
cg19041137
cg19041765
cg19045293
cg19053358
cg19056391
cg19068385
cg19112977
cg19162841
cg19168249
cg19180514
cg19194595
cg19214916
cg19238394
cg19318186
cg19332075
cg19341307
cg19383360
cg19398192
cg19407410
cg19415116
cg19415339
cg19428430
cg19441529
cg19441811
cg19487868
cg19490917
cg19493242
cg19505129
cg19506937
cg19513111
cg19525496
cg19528502
cg19532714
cg19533991
cg19535369
cg19547549
cg19549023
cg19572135
cg19579913
cg19580826
cg19583388
cg19585278
cg19587616
cg19603571
cg19605909
cg19628038
cg19631766
cg19635884
cg19636887
cg19638648
cg19681107
cg19687016
cg19687650
cg19718903
cg19731655
cg19748438
cg19754833
cg19777864
cg19780807
cg19782749
cg19784262
cg19787517
cg19791442
cg19800913
cg19821612
cg19834421
cg19840133
cg19855812
cg19859323
cg19860695
cg19867709
cg19895492
cg19897275
cg19919335
cg19924862
cg19936436
cg19939909
cg19944582
cg19963797
cg19989944
cg19992190
cg19995126
cg19997062
cg19998137
cg20015269
cg20018767
cg20020143
cg20024850
cg20033444
cg20065441
cg20071884
cg20074774
cg20077602
cg20081453
cg20116159
cg20121427
cg20122617
cg20129827
cg20135706
cg20137045
cg20197861
cg20201673
cg20202246
cg20207108
cg20208613
cg20211377
cg20214004
cg20229989
cg20279598
cg20281601
cg20289033
cg20289741
cg20291321
cg20302203
cg20303283
cg20312916
cg20324110
cg20329959
cg20333412
cg20347665
cg20348344
cg20359784
cg20372745
cg20372775
cg20396841
cg20442640
cg20445038
cg20455959
cg20457259
cg20473379
cg20480826
cg20484507
cg20485230
cg20498086
cg20501527
cg20503915
cg20517444
cg20519277
cg20563277
cg20589243
cg20592837
cg20597646
cg20662913
cg20664654
cg20746035
cg20749341
cg20766178
cg20767561
cg20767845
cg20773149
cg20775112
cg20781383
cg20792978
cg20793193
cg20814574
cg20844384
cg20859738
cg20861422
cg20880647
cg20948364
cg20969392
cg20979765
cg20983329
cg20984994
cg20999651
cg21016188
cg21019788
cg21021766
cg21035371
cg21040569
cg21045312
cg21114303
cg21114806
cg21137943
cg21142075
cg21142738
cg21156383
cg21159768
cg21179956
cg21202708
cg21205654
cg21206285
cg21207958
cg21209948
cg21239691
cg21265341
cg21284493
cg21290550
cg21290775
cg21302017
cg21323815
cg21331369
cg21331812
cg21342611
cg21361971
cg21362390
cg21364772
cg21380015
cg21384883
cg21401951
cg21411942
cg21459545
cg21473514
cg21474854
cg21480420
cg21484182
cg21544051
cg21547183
cg21557668
cg21595968
cg21597797
cg21602092
cg21604054
cg21604743
cg21634944
cg21635596
cg21649393
cg21692664
cg21699341
cg21727314
cg21758197
cg21762935
cg21776057
cg21785054
cg21786233
cg21807849
cg21864225
cg21864829
cg21880156
cg21881821
cg21882403
cg21883848
cg21887683
cg21890239
cg21893284
cg21899276
cg21903569
cg21907582
cg21911363
cg21912308
cg21918369
cg21936763
cg21939789
cg21940586
cg21945665
cg21945991
cg21953876
cg21960840
cg21966453
cg21978299
cg21983484
cg21985559
cg22010791
cg22014878
cg22044068
cg22044840
cg22053855
cg22055524
cg22067189
cg22069441
cg22069989
cg22123924
cg22151216
[truncated: 42,167 more rows]

[truncated: 2 more sheets: NHBCS, RICHS]
