# Supplementary material for: A meta-analysis of pre-pregnancy maternal body mass index and placental DNA methylation identifies 27 CpG sites with implications for mother-child health
Source: Commun Biol. 2022 Nov 30;5:1313. doi: 10.1038/s42003-022-04267-y (PMC9709064; doi:10.1038/s42003-022-04267-y)
Supplement: Supplementary file 12 — Supplementary Data 9 [file 42003_2022_4267_MOESM12_ESM.xlsx]

## Sheet: (a) cg08219219
Cohort	CpG	Beta	CI 95 lower	CI 95 upper
Overall	cg08219219	-0.001115	-0.001447	-0.000782
AQUA	cg08219219	-0.001136	-0.001484	-0.000788
EARLI	cg08219219	-0.000984	-0.001339	-0.000628
EDEN	cg08219219	-0.001229	-0.001594	-0.000864
GENEIDA	cg08219219	-0.001038	-0.00138	-0.000695
Gen3G	cg08219219	-0.001112	-0.00147	-0.000753
HEBC	cg08219219	-0.001179	-0.001522	-0.000835
INMA	cg08219219	-0.001099	-0.001438	-0.000761
ITU	cg08219219	-0.001144	-0.001485	-0.000804
NHBCS	cg08219219	-0.001046	-0.001391	-0.000702
RICHS	cg08219219	-0.001195	-0.001566	-0.000825

## Sheet: (b) cg14704941
Cohort	CpG	Beta	CI 95 lower	CI 95 upper
Overall	cg14704941	0.001956	0.001339	0.002572
AQUA	cg14704941	0.001957	0.001279	0.002636
EARLI	cg14704941	0.001626	0.000967	0.002284
EDEN	cg14704941	0.002234	0.001561	0.002906
GENEIDA	cg14704941	0.001975	0.001296	0.002654
Gen3G	cg14704941	0.001874	0.001201	0.002547
HEBC	cg14704941	0.001942	0.001312	0.002572
INMA	cg14704941	0.002099	0.001447	0.002751
ITU	cg14704941	0.001946	0.001309	0.002584
NHBCS	cg14704941	0.001956	0.001339	0.002572
RICHS	cg14704941	0.001956	0.001339	0.002572

## Sheet: ( c) cg04724807
Cohort	CpG	Beta	CI 95 lower	CI 95 upper
Overall	cg04724807	-0.001787	-0.002358	-0.001215
AQUA	cg04724807	-0.001858	-0.002443	-0.001274
EARLI	cg04724807	-0.001834	-0.002412	-0.001255
EDEN	cg04724807	-0.001948	-0.00255	-0.001346
GENEIDA	cg04724807	-0.001659	-0.002249	-0.001069
Gen3G	cg04724807	-0.001676	-0.002312	-0.001039
HEBC	cg04724807	-0.001647	-0.002244	-0.001051
INMA	cg04724807	-0.001783	-0.002363	-0.001203
ITU	cg04724807	-0.001746	-0.002337	-0.001156
NHBCS	cg04724807	-0.001641	-0.002248	-0.001034
RICHS	cg04724807	-0.002134	-0.002811	-0.001456

## Sheet: (d) cg00423969
Cohort	CpG	Beta	CI 95 lower	CI 95 upper
Overall	cg00423969	-0.000922	-0.001218	-0.000626
AQUA	cg00423969	-0.000816	-0.001126	-0.000506
EARLI	cg00423969	-0.000847	-0.001156	-0.000537
EDEN	cg00423969	-0.000961	-0.001275	-0.000648
GENEIDA	cg00423969	-0.000956	-0.001261	-0.00065
Gen3G	cg00423969	-0.000812	-0.00114	-0.000483
HEBC	cg00423969	-0.000996	-0.0013	-0.000693
INMA	cg00423969	-0.000913	-0.001226	-0.0006
ITU	cg00423969	-0.000952	-0.001257	-0.000648
NHBCS	cg00423969	-0.000953	-0.001265	-0.000641
RICHS	cg00423969	-0.001005	-0.001329	-0.000682

## Sheet: ( e) cg14163484
Cohort	CpG	Beta	CI 95 lower	CI 95 upper
Overall	cg14163484	-0.000848	-0.001151	-0.000545
AQUA	cg14163484	-0.000715	-0.001043	-0.000386
EARLI	cg14163484	-0.000858	-0.001181	-0.000536
EDEN	cg14163484	-0.000929	-0.001253	-0.000605
GENEIDA	cg14163484	-0.000942	-0.001263	-0.000622
Gen3G	cg14163484	-0.000848	-0.001151	-0.000545
HEBC	cg14163484	-0.00085	-0.001163	-0.000537
INMA	cg14163484	-0.000812	-0.001124	-0.000501
ITU	cg14163484	-0.000848	-0.001151	-0.000545
NHBCS	cg14163484	-0.000821	-0.001152	-0.00049
RICHS	cg14163484	-0.000852	-0.001192	-0.000512

## Sheet: (f) cg26433445
Cohort	CpG	Beta	CI 95 lower	CI 95 upper
Overall	cg26433445	-0.000857	-0.001142	-0.000572
AQUA	cg26433445	-0.000817	-0.001108	-0.000525
EARLI	cg26433445	-0.000864	-0.001154	-0.000574
EDEN	cg26433445	-0.000907	-0.001208	-0.000607
GENEIDA	cg26433445	-0.00078	-0.001082	-0.000478
Gen3G	cg26433445	-0.000655	-0.000961	-0.000349
HEBC	cg26433445	-0.000866	-0.001159	-0.000574
INMA	cg26433445	-0.000944	-0.001245	-0.000644
ITU	cg26433445	-0.000873	-0.001165	-0.000581
NHBCS	cg26433445	-0.000971	-0.001294	-0.000649
RICHS	cg26433445	-0.000905	-0.001218	-0.000591

## Sheet: (g) cg15933729
Cohort	CpG	Beta	CI 95 lower	CI 95 upper
Overall	cg15933729	-0.000791	-0.001056	-0.000526
AQUA	cg15933729	-0.000846	-0.001125	-0.000567
EARLI	cg15933729	-0.000833	-0.001104	-0.000562
EDEN	cg15933729	-0.000847	-0.001128	-0.000566
GENEIDA	cg15933729	-0.000704	-0.000982	-0.000426
Gen3G	cg15933729	-0.000769	-0.001058	-0.000479
HEBC	cg15933729	-0.000826	-0.001098	-0.000553
INMA	cg15933729	-0.000783	-0.00105	-0.000516
ITU	cg15933729	-0.00077	-0.001046	-0.000495
NHBCS	cg15933729	-0.00081	-0.001096	-0.000524
RICHS	cg15933729	-0.000715	-0.001009	-0.000421

## Sheet: (h) cg08539067
Cohort	CpG	Beta	CI 95 lower	CI 95 upper
Overall	cg08539067	-0.000489	-0.000661	-0.000316
AQUA	cg08539067	-0.000484	-0.000665	-0.000303
EARLI	cg08539067	-0.000468	-0.000646	-0.00029
EDEN	cg08539067	-0.000572	-0.000756	-0.000388
GENEIDA	cg08539067	-0.000451	-0.00063	-0.000272
Gen3G	cg08539067	-0.000511	-0.000691	-0.000331
HEBC	cg08539067	-0.000471	-0.000648	-0.000294
INMA	cg08539067	-0.000441	-0.000619	-0.000262
ITU	cg08539067	-0.000531	-0.00071	-0.000352
NHBCS	cg08539067	-0.000452	-0.000639	-0.000265
RICHS	cg08539067	-0.000515	-0.000711	-0.00032
